# Supplementary material for: Transposable elements as tissue-specific enhancers in cancers of endodermal lineage
Source: Nat Commun. 2023 Sep 1;14:5313. doi: 10.1038/s41467-023-41081-4 (PMC10474299; doi:10.1038/s41467-023-41081-4)
Supplement: Supplementary file 4 — Supplementary Data 1-9 [file 41467_2023_41081_MOESM4_ESM.xlsx]

## Sheet: GP5d STARR peaks
Supplementary Data 1: GP5d wild type non-methylated, methylated and GP5d non-methylated p53-KO STARR-seq peaks in MACS2 narrowpeak format, hg38 genome annotation, last column is the assigned cluster for each peak
seqnames	start	end	name	score	strand	signalValue	pval	qval	peak	library	cluster		Columns
chr1	958768	959778	GP5D_STARR_WT_peak_1	951	*	40.1555	98.9908	95.1483	475	Non-methylated wild-type	2		The columns are in MACS2 .narrowPeak format with the STARR-seq library and the cluster added as the last 2 columns
chr1	1006450	1007149	GP5D_STARR_WT_peak_2	64	*	6.40814	9.25565	6.46569	404	Non-methylated wild-type	3		Description of the statistical tests can be found in the MACS publication (Zhang et al. 2008)
chr1	1012962	1013907	GP5D_STARR_WT_peak_3	1047	*	42.7113	108.67	104.774	412	Non-methylated wild-type	5
chr1	1024635	1025296	GP5D_STARR_WT_peak_4	128	*	9.58268	15.8357	12.8221	198	Non-methylated wild-type	3
chr1	1124463	1125200	GP5D_STARR_WT_peak_5	90	*	7.77737	11.9747	9.06763	445	Non-methylated wild-type	1
chr1	1136266	1136921	GP5D_STARR_WT_peak_6	107	*	8.61718	13.7106	10.7495	426	Non-methylated wild-type	1
chr1	1150122	1150633	GP5D_STARR_WT_peak_7	45	*	5.33891	7.21654	4.52684	252	Non-methylated wild-type	1
chr1	1157917	1158869	GP5D_STARR_WT_peak_8	216	*	13.607	24.8852	21.688	371	Non-methylated wild-type	1
chr1	1163144	1163685	GP5D_STARR_WT_peak_9	43	*	5.25468	7.06223	4.37622	224	Non-methylated wild-type	2
chr1	1278497	1279413	GP5D_STARR_WT_peak_10	181	*	12.0641	21.2372	18.105	425	Non-methylated wild-type	3
chr1	1305478	1306065	GP5D_STARR_WT_peak_11	59	*	6.14778	8.74253	5.96719	290	Non-methylated wild-type	1
chr1	1406926	1407498	GP5D_STARR_WT_peak_12	55	*	5.88829	8.25872	5.52809	278	Non-methylated wild-type	2
chr1	1461518	1462076	GP5D_STARR_WT_peak_13	56	*	5.93491	8.40737	5.66766	331	Non-methylated wild-type	3
chr1	1574202	1575065	GP5D_STARR_WT_peak_14	87	*	7.58417	11.5907	8.70953	281	Non-methylated wild-type	2
chr1	1647967	1648735	GP5D_STARR_WT_peak_15	70	*	6.67506	9.81808	7.00919	543	Non-methylated wild-type	3
chr1	1758734	1759351	GP5D_STARR_WT_peak_16	67	*	6.54677	9.54258	6.74381	258	Non-methylated wild-type	1
chr1	1905199	1905712	GP5D_STARR_WT_peak_17	62	*	6.20888	9.03581	6.25308	273	Non-methylated wild-type	3
chr1	1907123	1907836	GP5D_STARR_WT_peak_18	266	*	15.7529	29.8727	26.605	509	Non-methylated wild-type	1
chr1	2097824	2098435	GP5D_STARR_WT_peak_19	73	*	6.8271	10.1587	7.31542	274	Non-methylated wild-type	3
chr1	2180164	2180779	GP5D_STARR_WT_peak_20	60	*	6.20523	8.85314	6.07481	311	Non-methylated wild-type	3
chr1	2371914	2372577	GP5D_STARR_WT_peak_21	47	*	5.37569	7.45537	4.75884	118	Non-methylated wild-type	3
chr1	2543374	2543904	GP5D_STARR_WT_peak_22	25	*	4.09021	5.01496	2.53393	320	Non-methylated wild-type	3
chr1	3120372	3120895	GP5D_STARR_WT_peak_23	19	*	3.67045	4.41476	1.97041	215	Non-methylated wild-type	3
chr1	3323119	3324093	GP5D_STARR_WT_peak_24	538	*	25.8784	57.433	53.8699	553	Non-methylated wild-type	1
chr1	3459745	3460324	GP5D_STARR_WT_peak_25	52	*	5.72279	7.96042	5.2441700000000004	379	Non-methylated wild-type	1
chr1	3509876	3511025	GP5D_STARR_WT_peak_26	2411	*	84.1917	245.605	241.116	561	Non-methylated wild-type	5
chr1	3585977	3586614	GP5D_STARR_WT_peak_27	128	*	9.53725	15.8398	12.8258	360	Non-methylated wild-type	3
chr1	3598373	3598867	GP5D_STARR_WT_peak_28	41	*	5.09193	6.82848	4.19149	118	Non-methylated wild-type	3
chr1	3640300	3640945	GP5D_STARR_WT_peak_29	37	*	4.71103	6.33616	3.72983	206	Non-methylated wild-type	3
chr1	3838062	3838574	GP5D_STARR_WT_peak_30	17	*	3.49071	4.05554	1.71837	131	Non-methylated wild-type	3
chr1	3869694	3870329	GP5D_STARR_WT_peak_31	72	*	6.79603	10.1415	7.29889	291	Non-methylated wild-type	1
chr1	3889709	3890421	GP5D_STARR_WT_peak_32	37	*	4.71103	6.33616	3.72983	370	Non-methylated wild-type	3
chr1	3942586	3943334	GP5D_STARR_WT_peak_33	151	*	10.7171	18.258	15.1917	392	Non-methylated wild-type	1
chr1	4018808	4019475	GP5D_STARR_WT_peak_34	15	*	3.20811	3.89594	1.58754	235	Non-methylated wild-type	3
chr1	4267208	4267974	GP5D_STARR_WT_peak_35	305	*	17.4019	33.8769	30.5563	396	Non-methylated wild-type	3
chr1	4530767	4532305	GP5D_STARR_WT_peak_36	151	*	10.5624	18.1657	15.1011	370	Non-methylated wild-type	3
chr1	4636775	4637556	GP5D_STARR_WT_peak_37	265	*	15.7151	29.7867	26.5202	314	Non-methylated wild-type	3
chr1	5083034	5084497	GP5D_STARR_WT_peak_38	494	*	24.8296	52.9547	49.4282	973	Non-methylated wild-type	3
chr1	5203037	5203554	GP5D_STARR_WT_peak_39	28	*	4.08417	5.40656	2.88983	237	Non-methylated wild-type	3
chr1	5239791	5240526	GP5D_STARR_WT_peak_40	26	*	3.97787	5.12262	2.63201	383	Non-methylated wild-type	3
chr1	5333307	5333834	GP5D_STARR_WT_peak_41	22	*	3.81019	4.71911	2.258	181	Non-methylated wild-type	3
chr1	5610949	5611689	GP5D_STARR_WT_peak_42	70	*	6.54103	9.90431	7.09187	323	Non-methylated wild-type	3
chr1	5779591	5780468	GP5D_STARR_WT_peak_43	287	*	16.6441	32.0425	28.7462	466	Non-methylated wild-type	3
chr1	6074003	6074813	GP5D_STARR_WT_peak_44	343	*	18.8721	37.7578	34.3907	373	Non-methylated wild-type	3
chr1	6157653	6158372	GP5D_STARR_WT_peak_45	64	*	6.39044	9.21974	6.43116	301	Non-methylated wild-type	3
chr1	6199177	6199960	GP5D_STARR_WT_peak_46	485	*	24.2599	52.1146	48.5995	437	Non-methylated wild-type	2
chr1	6208318	6208814	GP5D_STARR_WT_peak_47	19	*	3.64498	4.36186	1.91915	237	Non-methylated wild-type	3
chr1	6271283	6272141	GP5D_STARR_WT_peak_48	405	*	21.1811	44.0146	40.5792	427	Non-methylated wild-type	1
chr1	6414122	6415287	GP5D_STARR_WT_peak_49	1968	*	74.174	201.125	196.808	577	Non-methylated wild-type	5
chr1	6864379	6865247	GP5D_STARR_WT_peak_50	510	*	25.4895	54.6262	51.0895	497	Non-methylated wild-type	3
chr1	7252483	7252996	GP5D_STARR_WT_peak_51	23	*	3.8734	4.86568	2.39567	381	Non-methylated wild-type	3
chr1	7401521	7402437	GP5D_STARR_WT_peak_52	716	*	33.0674	75.3692	71.673	480	Non-methylated wild-type	5
chr1	7417335	7417890	GP5D_STARR_WT_peak_53	53	*	5.6411	8.12104	5.39785	198	Non-methylated wild-type	3
chr1	7491066	7491606	GP5D_STARR_WT_peak_54	44	*	5.22764	7.11924	4.43193	204	Non-methylated wild-type	3
chr1	7645220	7645799	GP5D_STARR_WT_peak_55	40	*	5.03475	6.71026	4.08236	463	Non-methylated wild-type	3
chr1	7735756	7736496	GP5D_STARR_WT_peak_56	130	*	9.72842	16.0825	13.0649	430	Non-methylated wild-type	3
chr1	7781947	7782697	GP5D_STARR_WT_peak_57	161	*	11.096	19.1969	16.1051	281	Non-methylated wild-type	1
chr1	7912991	7913543	GP5D_STARR_WT_peak_58	43	*	4.96593	7.0234	4.33828	263	Non-methylated wild-type	3
chr1	7969660	7970210	GP5D_STARR_WT_peak_59	55	*	5.69941	8.28083	5.54794	400	Non-methylated wild-type	3
chr1	8070175	8070747	GP5D_STARR_WT_peak_60	116	*	8.91263	14.6288	11.6501	284	Non-methylated wild-type	3
chr1	8097187	8097910	GP5D_STARR_WT_peak_61	211	*	13.2425	24.3089	21.1173	370	Non-methylated wild-type	1
chr1	8126697	8127547	GP5D_STARR_WT_peak_62	263	*	15.6448	29.6277	26.363	500	Non-methylated wild-type	3
chr1	8145422	8145935	GP5D_STARR_WT_peak_63	29	*	4.09101	5.42573	2.90561	398	Non-methylated wild-type	3
chr1	8182164	8182822	GP5D_STARR_WT_peak_64	54	*	5.65465	8.15768	5.43204	398	Non-methylated wild-type	3
chr1	8258868	8259616	GP5D_STARR_WT_peak_65	98	*	8.03944	12.7844	9.85965	365	Non-methylated wild-type	3
chr1	8367078	8367803	GP5D_STARR_WT_peak_66	57	*	5.95993	8.46218	5.71939	529	Non-methylated wild-type	3
chr1	8395741	8396292	GP5D_STARR_WT_peak_67	14	*	3.15542	3.76245	1.47545	295	Non-methylated wild-type	3
chr1	8412149	8412763	GP5D_STARR_WT_peak_68	76	*	6.95381	10.4561	7.60673	194	Non-methylated wild-type	3
chr1	8672186	8672822	GP5D_STARR_WT_peak_69	17	*	3.2865	4.10871	1.74131	317	Non-methylated wild-type	3
chr1	8822569	8823199	GP5D_STARR_WT_peak_70	55	*	5.68195	8.23239	5.50274	349	Non-methylated wild-type	3
chr1	8911225	8911946	GP5D_STARR_WT_peak_71	423	*	22.1136	45.8326	42.3784	394	Non-methylated wild-type	3
chr1	9080675	9081282	GP5D_STARR_WT_peak_72	39	*	4.81459	6.60091	3.9788	160	Non-methylated wild-type	3
chr1	9124125	9124882	GP5D_STARR_WT_peak_73	378	*	20.327	41.2486	37.8407	463	Non-methylated wild-type	1
chr1	9163703	9164315	GP5D_STARR_WT_peak_74	160	*	11.0699	19.1294	16.0385	389	Non-methylated wild-type	3
chr1	9181690	9182927	GP5D_STARR_WT_peak_75	6183	*	185.687	624.098	618.385	472	Non-methylated wild-type	4
chr1	9259970	9260751	GP5D_STARR_WT_peak_76	97	*	8.13179	12.7197	9.79714	407	Non-methylated wild-type	3
chr1	9279168	9279784	GP5D_STARR_WT_peak_77	110	*	8.7443	13.9784	11.0124	174	Non-methylated wild-type	1
chr1	9299932	9300753	GP5D_STARR_WT_peak_78	643	*	30.4652	67.9799	64.3381	372	Non-methylated wild-type	1
chr1	9472729	9473382	GP5D_STARR_WT_peak_79	98	*	8.15841	12.7781	9.85383	339	Non-methylated wild-type	1
chr1	9795771	9796276	GP5D_STARR_WT_peak_80	16	*	3.2258	3.9424	1.62398	241	Non-methylated wild-type	3
chr1	9825427	9825979	GP5D_STARR_WT_peak_81	43	*	5.19172	7.04077	4.35499	219	Non-methylated wild-type	1
chr1	9890914	9891565	GP5D_STARR_WT_peak_82	94	*	7.8867	12.3848	9.46967	353	Non-methylated wild-type	3
chr1	9942477	9943255	GP5D_STARR_WT_peak_83	345	*	19.0509	37.9577	34.5887	368	Non-methylated wild-type	2
chr1	9983659	9984282	GP5D_STARR_WT_peak_84	35	*	4.61446	6.10381	3.50846	321	Non-methylated wild-type	3
chr1	10380016	10380910	GP5D_STARR_WT_peak_85	298	*	17.1139	33.1459	29.8327	373	Non-methylated wild-type	3
chr1	10743944	10745038	GP5D_STARR_WT_peak_86	832	*	37.2103	87.0247	83.2534	395	Non-methylated wild-type	5
chr1	10937189	10937706	GP5D_STARR_WT_peak_87	53	*	5.77896	8.0759	5.35412	441	Non-methylated wild-type	1
chr1	11089236	11089784	GP5D_STARR_WT_peak_88	15	*	3.20047	3.87616	1.56996	262	Non-methylated wild-type	3
chr1	11341636	11342196	GP5D_STARR_WT_peak_89	59	*	6.0963	8.76961	5.99318	518	Non-methylated wild-type	1
chr1	11558858	11559446	GP5D_STARR_WT_peak_90	38	*	4.75993	6.45902	3.84643	307	Non-methylated wild-type	3
chr1	11629131	11629670	GP5D_STARR_WT_peak_91	79	*	7.08531	10.7796	7.92255	222	Non-methylated wild-type	3
chr1	11909122	11910005	GP5D_STARR_WT_peak_92	393	*	20.9526	42.7789	39.3528	441	Non-methylated wild-type	1
chr1	11975057	11975637	GP5D_STARR_WT_peak_93	19	*	3.68493	4.44517	1.99938	265	Non-methylated wild-type	3
chr1	12073299	12074132	GP5D_STARR_WT_peak_94	504	*	25.2618	54.0239	50.4911	324	Non-methylated wild-type	3
chr1	12206668	12207886	GP5D_STARR_WT_peak_95	3172	*	106.311	321.95	317.205	618	Non-methylated wild-type	4
chr1	12284478	12285006	GP5D_STARR_WT_peak_96	42	*	5.12326	6.89427	4.25176	234	Non-methylated wild-type	3
chr1	12480549	12481383	GP5D_STARR_WT_peak_97	306	*	17.449	33.9996	30.6778	425	Non-methylated wild-type	1
chr1	12615672	12616415	GP5D_STARR_WT_peak_98	443	*	22.9389	47.82	44.346	336	Non-methylated wild-type	1
chr1	12618133	12618764	GP5D_STARR_WT_peak_99	72	*	6.79614	10.088	7.26811	340	Non-methylated wild-type	1
chr1	12640400	12641252	GP5D_STARR_WT_peak_100	898	*	39.6683	93.6799	89.8721	322	Non-methylated wild-type	5
chr1	12708247	12708914	GP5D_STARR_WT_peak_101	167	*	11.3529	19.8877	16.7857	334	Non-methylated wild-type	3
chr1	12851621	12852307	GP5D_STARR_WT_peak_102	106	*	8.4991	13.5622	10.6031	410	Non-methylated wild-type	3
chr1	13242298	13242932	GP5D_STARR_WT_peak_103	164	*	11.3269	19.5846	16.4873	447	Non-methylated wild-type	3
chr1	13523518	13524480	GP5D_STARR_WT_peak_104	506	*	25.2169	54.1906	50.6566	501	Non-methylated wild-type	3
chr1	13603602	13604431	GP5D_STARR_WT_peak_105	52	*	5.5634	7.91641	5.20143	413	Non-methylated wild-type	3
chr1	13798870	13799371	GP5D_STARR_WT_peak_106	14	*	3.1569	3.76611	1.47899	281	Non-methylated wild-type	3
chr1	13908143	13908856	GP5D_STARR_WT_peak_107	110	*	8.69781	14.0564	11.0895	362	Non-methylated wild-type	3
chr1	14451102	14451596	GP5D_STARR_WT_peak_108	15	*	3.20276	3.88207	1.57558	238	Non-methylated wild-type	3
chr1	14520547	14521382	GP5D_STARR_WT_peak_109	270	*	15.9299	30.2814	27.002	439	Non-methylated wild-type	3
chr1	14732715	14733808	GP5D_STARR_WT_peak_110	1784	*	68.6297	182.734	178.492	541	Non-methylated wild-type	5
chr1	14843797	14844321	GP5D_STARR_WT_peak_111	52	*	5.57166	7.93774	5.22221	333	Non-methylated wild-type	3
chr1	14907106	14908065	GP5D_STARR_WT_peak_112	1951	*	73.7435	199.46	195.15	506	Non-methylated wild-type	5
chr1	14946593	14947558	GP5D_STARR_WT_peak_113	216	*	13.6548	24.8882	21.6906	470	Non-methylated wild-type	3
chr1	15046203	15047132	GP5D_STARR_WT_peak_114	1363	*	53.6587	140.374	136.316	442	Non-methylated wild-type	5
chr1	15302769	15303683	GP5D_STARR_WT_peak_115	161	*	11.1268	19.2771	16.1841	519	Non-methylated wild-type	3
chr1	15424185	15424707	GP5D_STARR_WT_peak_116	195	*	12.7325	22.759	19.596	216	Non-methylated wild-type	1
chr1	15640892	15641485	GP5D_STARR_WT_peak_117	26	*	3.97386	5.11236	2.62202	415	Non-methylated wild-type	3
chr1	15780272	15781230	GP5D_STARR_WT_peak_118	833	*	37.3542	87.1587	83.3865	523	Non-methylated wild-type	5
chr1	15799900	15800860	GP5D_STARR_WT_peak_119	989	*	42.4797	102.831	98.9692	442	Non-methylated wild-type	5
chr1	15985513	15986161	GP5D_STARR_WT_peak_120	169	*	11.4107	20.0502	16.9456	344	Non-methylated wild-type	3
chr1	16131655	16132198	GP5D_STARR_WT_peak_121	24	*	3.90488	4.94108	2.4655	425	Non-methylated wild-type	3
chr1	16143666	16144567	GP5D_STARR_WT_peak_122	498	*	24.6416	53.3648	49.8361	355	Non-methylated wild-type	1
chr1	16152265	16152866	GP5D_STARR_WT_peak_123	99	*	8.18216	12.8306	9.90547	262	Non-methylated wild-type	1
chr1	16173212	16174126	GP5D_STARR_WT_peak_124	654	*	29.9342	69.0562	65.4053	493	Non-methylated wild-type	1
chr1	16184554	16185202	GP5D_STARR_WT_peak_125	151	*	10.6963	18.2112	15.1457	237	Non-methylated wild-type	1
chr1	16188749	16189549	GP5D_STARR_WT_peak_126	60	*	6.12407	8.83415	6.0566700000000004	417	Non-methylated wild-type	1
chr1	16492569	16493267	GP5D_STARR_WT_peak_127	120	*	9.05114	15.023	12.0353	360	Non-methylated wild-type	3
chr1	17053769	17054317	GP5D_STARR_WT_peak_128	39	*	4.79957	6.56141	3.94261	234	Non-methylated wild-type	2
chr1	17302714	17303256	GP5D_STARR_WT_peak_129	34	*	4.59305	6.05398	3.46128	291	Non-methylated wild-type	3
chr1	17309448	17310049	GP5D_STARR_WT_peak_130	121	*	9.25139	15.1245	12.1346	402	Non-methylated wild-type	3
chr1	17431511	17432094	GP5D_STARR_WT_peak_131	24	*	3.90307	4.93669	2.46122	315	Non-methylated wild-type	3
chr1	17629765	17630496	GP5D_STARR_WT_peak_132	84	*	7.43504	11.3178	8.44597	441	Non-methylated wild-type	3
chr1	17755143	17755709	GP5D_STARR_WT_peak_133	77	*	7.01894	10.6143	7.76109	250	Non-methylated wild-type	3
chr1	17957807	17958369	GP5D_STARR_WT_peak_134	45	*	5.28589	7.24893	4.55816	214	Non-methylated wild-type	3
chr1	18165410	18166160	GP5D_STARR_WT_peak_135	82	*	7.20278	11.0833	8.21837	375	Non-methylated wild-type	3
chr1	18480702	18481547	GP5D_STARR_WT_peak_136	74	*	6.95227	10.314	7.46761	410	Non-methylated wild-type	3
chr1	18623695	18624254	GP5D_STARR_WT_peak_137	17	*	3.26734	4.05498	1.71808	271	Non-methylated wild-type	3
chr1	18666563	18667371	GP5D_STARR_WT_peak_138	63	*	6.23767	9.1059	6.32118	291	Non-methylated wild-type	1
chr1	18887887	18888895	GP5D_STARR_WT_peak_139	319	*	17.9513	35.2715	31.9319	480	Non-methylated wild-type	3
chr1	18998254	18998838	GP5D_STARR_WT_peak_140	77	*	7.00115	10.5707	7.71896	194	Non-methylated wild-type	3
chr1	19010876	19011715	GP5D_STARR_WT_peak_141	577	*	27.9397	61.3718	57.7802	482	Non-methylated wild-type	1
chr1	19210042	19210681	GP5D_STARR_WT_peak_142	76	*	7.03083	10.4699	7.62046	287	Non-methylated wild-type	2
chr1	19450845	19451395	GP5D_STARR_WT_peak_143	37	*	4.73424	6.39402	3.78475	419	Non-methylated wild-type	1
chr1	19550111	19551074	GP5D_STARR_WT_peak_144	558	*	27.3406	59.4277	55.8517	402	Non-methylated wild-type	1
chr1	19596697	19597347	GP5D_STARR_WT_peak_145	34	*	4.59325	6.05444	3.46128	321	Non-methylated wild-type	2
chr1	19654341	19654878	GP5D_STARR_WT_peak_146	57	*	5.98672	8.52137	5.77565	341	Non-methylated wild-type	1
chr1	19812323	19813984	GP5D_STARR_WT_peak_147	76	*	6.96569	10.4847	7.63514	1442	Non-methylated wild-type	1
chr1	20133455	20134296	GP5D_STARR_WT_peak_148	249	*	14.8978	28.1581	24.908	360	Non-methylated wild-type	3
chr1	20232305	20233165	GP5D_STARR_WT_peak_149	831	*	37.3025	86.9275	83.1563	478	Non-methylated wild-type	1
chr1	20250353	20251276	GP5D_STARR_WT_peak_150	1718	*	67.04	176.05	171.834	461	Non-methylated wild-type	5
chr1	20476147	20477068	GP5D_STARR_WT_peak_151	1313	*	53.6422	135.433	131.399	488	Non-methylated wild-type	5
chr1	20612222	20612985	GP5D_STARR_WT_peak_152	272	*	15.9948	30.5166	27.2353	385	Non-methylated wild-type	1
chr1	20728327	20728843	GP5D_STARR_WT_peak_153	63	*	6.34101	9.12031	6.3345	325	Non-methylated wild-type	1
chr1	20789691	20790208	GP5D_STARR_WT_peak_154	43	*	4.96371	7.01684	4.33828	251	Non-methylated wild-type	3
chr1	20883690	20884206	GP5D_STARR_WT_peak_155	57	*	5.79358	8.5516	5.78022	288	Non-methylated wild-type	3
chr1	21022125	21022749	GP5D_STARR_WT_peak_156	82	*	7.22188	11.1341	8.26755	344	Non-methylated wild-type	3
chr1	21190697	21191301	GP5D_STARR_WT_peak_157	174	*	11.5872	20.5651	17.4412	164	Non-methylated wild-type	3
chr1	21329505	21330144	GP5D_STARR_WT_peak_158	33	*	4.5516	5.9591	3.36998	103	Non-methylated wild-type	3
chr1	21396127	21397085	GP5D_STARR_WT_peak_159	347	*	19.0361	38.1725	34.7952	537	Non-methylated wild-type	3
chr1	21626746	21627333	GP5D_STARR_WT_peak_160	71	*	6.72126	9.91987	7.10627	375	Non-methylated wild-type	1
chr1	21942847	21943341	GP5D_STARR_WT_peak_161	16	*	3.2484	4.00301	1.67439	242	Non-methylated wild-type	3
chr1	21955706	21956484	GP5D_STARR_WT_peak_162	151	*	10.6963	18.2112	15.1457	346	Non-methylated wild-type	3
chr1	21974305	21975353	GP5D_STARR_WT_peak_163	971	*	42.2104	101.033	97.1788	590	Non-methylated wild-type	5
chr1	21999483	22000088	GP5D_STARR_WT_peak_164	104	*	8.27655	13.4564	10.4994	315	Non-methylated wild-type	3
chr1	22033338	22033960	GP5D_STARR_WT_peak_165	46	*	5.30997	7.30348	4.61114	411	Non-methylated wild-type	3
chr1	22262419	22263009	GP5D_STARR_WT_peak_166	93	*	7.93296	12.2948	9.38145	349	Non-methylated wild-type	1
chr1	22702043	22702978	GP5D_STARR_WT_peak_167	1351	*	55.0366	139.195	135.144	462	Non-methylated wild-type	5
chr1	22817189	22818060	GP5D_STARR_WT_peak_168	299	*	16.8377	33.2548	29.9408	436	Non-methylated wild-type	3
chr1	23027067	23027568	GP5D_STARR_WT_peak_169	29	*	4.13827	5.56161	2.98583	16	Non-methylated wild-type	3
chr1	23370722	23371229	GP5D_STARR_WT_peak_170	52	*	5.57958	7.9583	5.24205	294	Non-methylated wild-type	1
chr1	23377033	23378050	GP5D_STARR_WT_peak_171	740	*	34.0301	77.7241	74.012	550	Non-methylated wild-type	1
chr1	23424287	23425201	GP5D_STARR_WT_peak_172	201	*	12.9841	23.3415	20.1715	532	Non-methylated wild-type	3
chr1	23488917	23489466	GP5D_STARR_WT_peak_173	17	*	3.29859	4.14324	1.74131	288	Non-methylated wild-type	3
chr1	23554615	23555220	GP5D_STARR_WT_peak_174	98	*	8.17854	12.8226	9.89748	265	Non-methylated wild-type	1
chr1	23562071	23562870	GP5D_STARR_WT_peak_175	207	*	13.2458	23.9759	20.798	377	Non-methylated wild-type	1
chr1	23592336	23593346	GP5D_STARR_WT_peak_176	571	*	27.786	60.7493	57.1616	470	Non-methylated wild-type	1
chr1	23619651	23620361	GP5D_STARR_WT_peak_177	364	*	19.523	39.8108	36.4203	247	Non-methylated wild-type	1
chr1	23691485	23692253	GP5D_STARR_WT_peak_178	268	*	15.859	30.1166	26.8406	393	Non-methylated wild-type	2
chr1	23733125	23733773	GP5D_STARR_WT_peak_179	293	*	16.9197	32.6705	29.3618	231	Non-methylated wild-type	3
chr1	23808300	23808919	GP5D_STARR_WT_peak_180	71	*	6.73506	9.95056	7.13573	170	Non-methylated wild-type	3
chr1	23959651	23960324	GP5D_STARR_WT_peak_181	81	*	7.28996	11.0038	8.14144	181	Non-methylated wild-type	2
chr1	24017245	24017901	GP5D_STARR_WT_peak_182	44	*	5.22185	7.1065	4.41944	557	Non-methylated wild-type	1
chr1	24018611	24019213	GP5D_STARR_WT_peak_183	84	*	7.41863	11.2817	8.41067	406	Non-methylated wild-type	1
chr1	24021305	24021932	GP5D_STARR_WT_peak_184	93	*	7.88202	12.2729	9.35977	301	Non-methylated wild-type	1
chr1	24028854	24029350	GP5D_STARR_WT_peak_185	37	*	4.73313	6.39123	3.78199	323	Non-methylated wild-type	3
chr1	24321788	24322782	GP5D_STARR_WT_peak_186	164	*	11.2647	19.5143	16.4185	558	Non-methylated wild-type	1
chr1	24630927	24631491	GP5D_STARR_WT_peak_187	55	*	5.69941	8.28083	5.54794	33	Non-methylated wild-type	3
chr1	24642821	24643645	GP5D_STARR_WT_peak_188	111	*	8.80522	14.1092	11.1408	464	Non-methylated wild-type	2
chr1	24671299	24671878	GP5D_STARR_WT_peak_189	29	*	4.13827	5.56161	2.98583	199	Non-methylated wild-type	3
chr1	24764664	24765389	GP5D_STARR_WT_peak_190	17	*	3.31062	4.17811	1.74131	335	Non-methylated wild-type	3
chr1	24971922	24972967	GP5D_STARR_WT_peak_191	1500	*	59.673	154.171	150.05	545	Non-methylated wild-type	5
chr1	25053335	25053924	GP5D_STARR_WT_peak_192	50	*	5.51293	7.78811	5.07843	125	Non-methylated wild-type	3
chr1	25167200	25168967	GP5D_STARR_WT_peak_193	263	*	15.5547	29.6405	26.3756	463	Non-methylated wild-type	1
chr1	25247211	25247742	GP5D_STARR_WT_peak_194	55	*	5.91151	8.30105	5.56733	253	Non-methylated wild-type	2
chr1	25506660	25507240	GP5D_STARR_WT_peak_195	41	*	4.89387	6.81638	4.17976	304	Non-methylated wild-type	3
chr1	25635758	25636547	GP5D_STARR_WT_peak_196	88	*	7.44889	11.7741	8.87	534	Non-methylated wild-type	3
chr1	25748222	25749193	GP5D_STARR_WT_peak_197	731	*	33.3838	76.857	73.1535	485	Non-methylated wild-type	5
chr1	25944841	25945359	GP5D_STARR_WT_peak_198	62	*	6.22324	9.07067	6.2865	266	Non-methylated wild-type	3
chr1	26078475	26079600	GP5D_STARR_WT_peak_199	39	*	4.80071	6.5644	3.9451	225	Non-methylated wild-type	3
chr1	26195816	26196411	GP5D_STARR_WT_peak_200	13	*	3.09058	3.60704	1.34235	279	Non-methylated wild-type	3
chr1	26278240	26278833	GP5D_STARR_WT_peak_201	60	*	6.13384	8.85704	6.07868	362	Non-methylated wild-type	1
chr1	26350540	26351268	GP5D_STARR_WT_peak_202	84	*	7.43504	11.3178	8.44597	401	Non-methylated wild-type	1
chr1	26354020	26354579	GP5D_STARR_WT_peak_203	63	*	6.32775	9.09385	6.3095	276	Non-methylated wild-type	1
chr1	26531042	26531593	GP5D_STARR_WT_peak_204	48	*	5.50946	7.53811	4.83822	260	Non-methylated wild-type	2
chr1	26615391	26615891	GP5D_STARR_WT_peak_205	17	*	3.31062	4.17811	1.74131	290	Non-methylated wild-type	3
chr1	26863803	26864350	GP5D_STARR_WT_peak_206	60	*	6.13804	8.8669	6.08823	348	Non-methylated wild-type	2
chr1	27046265	27046772	GP5D_STARR_WT_peak_207	17	*	3.2721	4.06824	1.72821	275	Non-methylated wild-type	3
chr1	27144139	27144828	GP5D_STARR_WT_peak_208	138	*	10.0912	16.9335	13.8944	432	Non-methylated wild-type	1
chr1	27342701	27343334	GP5D_STARR_WT_peak_209	67	*	6.53264	9.51284	6.71461	308	Non-methylated wild-type	2
chr1	27686280	27687233	GP5D_STARR_WT_peak_210	373	*	19.9665	40.7239	37.3208	500	Non-methylated wild-type	1
chr1	28167389	28167969	GP5D_STARR_WT_peak_211	71	*	6.5746	10.0006	7.18449	268	Non-methylated wild-type	3
chr1	28241637	28242464	GP5D_STARR_WT_peak_212	362	*	19.6709	39.6627	36.2737	397	Non-methylated wild-type	3
chr1	28247103	28247722	GP5D_STARR_WT_peak_213	57	*	5.79358	8.5516	5.78022	352	Non-methylated wild-type	1
chr1	28259830	28260738	GP5D_STARR_WT_peak_214	218	*	13.6475	25.0163	21.8175	469	Non-methylated wild-type	2
chr1	28369940	28370510	GP5D_STARR_WT_peak_215	69	*	6.64744	9.75788	6.95092	225	Non-methylated wild-type	2
chr1	28411400	28411927	GP5D_STARR_WT_peak_216	43	*	4.96593	7.0234	4.33828	194	Non-methylated wild-type	3
chr1	28448062	28448846	GP5D_STARR_WT_peak_217	72	*	6.62124	10.1374	7.29483	365	Non-methylated wild-type	3
chr1	28480931	28481431	GP5D_STARR_WT_peak_218	15	*	3.19287	3.85663	1.55515	97	Non-methylated wild-type	3
chr1	28505655	28506205	GP5D_STARR_WT_peak_219	113	*	8.81178	14.3546	11.3817	355	Non-methylated wild-type	2
chr1	28526772	28527278	GP5D_STARR_WT_peak_220	25	*	3.93628	5.01796	2.5354	250	Non-methylated wild-type	3
chr1	28581560	28582097	GP5D_STARR_WT_peak_221	28	*	4.2422	5.30673	2.80027	311	Non-methylated wild-type	2
chr1	28780233	28780750	GP5D_STARR_WT_peak_222	15	*	3.17908	3.82155	1.5239	263	Non-methylated wild-type	3
chr1	29238942	29239913	GP5D_STARR_WT_peak_223	927	*	40.388	96.5539	92.7257	464	Non-methylated wild-type	5
chr1	29271634	29272182	GP5D_STARR_WT_peak_224	25	*	3.93628	5.01796	2.5354	298	Non-methylated wild-type	1
chr1	29570048	29570630	GP5D_STARR_WT_peak_225	47	*	5.38354	7.47381	4.77594	288	Non-methylated wild-type	3
chr1	29709600	29710560	GP5D_STARR_WT_peak_226	1066	*	45.1669	110.593	106.689	436	Non-methylated wild-type	5
chr1	29947877	29948494	GP5D_STARR_WT_peak_227	35	*	4.62464	6.1277	3.53159	261	Non-methylated wild-type	3
chr1	29974125	29974626	GP5D_STARR_WT_peak_228	27	*	4.03225	5.26472	2.76069	261	Non-methylated wild-type	3
chr1	29987368	29988422	GP5D_STARR_WT_peak_229	2274	*	84.2128	231.936	227.497	517	Non-methylated wild-type	5
chr1	30089001	30089566	GP5D_STARR_WT_peak_230	34	*	4.59305	6.05398	3.46128	343	Non-methylated wild-type	1
chr1	30420341	30421323	GP5D_STARR_WT_peak_231	522	*	25.5784	55.7805	52.2324	494	Non-methylated wild-type	3
chr1	30507710	30508371	GP5D_STARR_WT_peak_232	24	*	3.91762	4.97206	2.49359	324	Non-methylated wild-type	3
chr1	30520311	30521070	GP5D_STARR_WT_peak_233	172	*	11.6437	20.3373	17.2278	356	Non-methylated wild-type	3
chr1	30747727	30748794	GP5D_STARR_WT_peak_234	1256	*	51.5237	129.687	125.682	552	Non-methylated wild-type	5
chr1	30934271	30934891	GP5D_STARR_WT_peak_235	70	*	6.52516	9.85943	7.04857	492	Non-methylated wild-type	3
chr1	31047455	31048267	GP5D_STARR_WT_peak_236	181	*	12.0018	21.2539	18.1215	352	Non-methylated wild-type	3
chr1	31220909	31221453	GP5D_STARR_WT_peak_237	36	*	4.65748	6.20574	3.60551	316	Non-methylated wild-type	3
chr1	31390035	31390691	GP5D_STARR_WT_peak_238	197	*	12.7792	22.8653	19.701	199	Non-methylated wild-type	1
chr1	31453615	31454310	GP5D_STARR_WT_peak_239	104	*	8.27655	13.4564	10.4994	279	Non-methylated wild-type	3
chr1	31466476	31467424	GP5D_STARR_WT_peak_240	420	*	21.9957	45.4932	42.0418	445	Non-methylated wild-type	3
chr1	31486872	31488025	GP5D_STARR_WT_peak_241	789	*	35.7924	82.7211	78.9767	485	Non-methylated wild-type	3
chr1	31575321	31576018	GP5D_STARR_WT_peak_242	151	*	10.7176	18.2591	15.1924	396	Non-methylated wild-type	1
chr1	31753231	31754221	GP5D_STARR_WT_peak_243	501	*	24.8155	53.7248	50.1937	532	Non-methylated wild-type	3
chr1	31944226	31944955	GP5D_STARR_WT_peak_244	164	*	11.2647	19.5143	16.4185	270	Non-methylated wild-type	3
chr1	32064032	32064796	GP5D_STARR_WT_peak_245	216	*	13.5759	24.8243	21.6273	461	Non-methylated wild-type	3
chr1	32321407	32322389	GP5D_STARR_WT_peak_246	3149	*	110.465	319.663	314.926	505	Non-methylated wild-type	4
chr1	32338201	32338771	GP5D_STARR_WT_peak_247	22	*	3.79283	4.67991	2.22162	438	Non-methylated wild-type	3
chr1	32703010	32703529	GP5D_STARR_WT_peak_248	54	*	5.83197	8.18673	5.46016	442	Non-methylated wild-type	3
chr1	32759325	32760599	GP5D_STARR_WT_peak_249	216	*	13.6241	24.8167	21.6201	813	Non-methylated wild-type	1
chr1	32817001	32817616	GP5D_STARR_WT_peak_250	97	*	8.10684	12.6653	9.74373	435	Non-methylated wild-type	2
chr1	32933780	32934344	GP5D_STARR_WT_peak_251	95	*	7.90996	12.4442	9.52733	292	Non-methylated wild-type	3
chr1	33057974	33058622	GP5D_STARR_WT_peak_252	58	*	6.04101	8.64311	5.86968	331	Non-methylated wild-type	1
chr1	33235376	33235908	GP5D_STARR_WT_peak_253	88	*	7.67956	11.7786	8.87415	300	Non-methylated wild-type	3
chr1	33261620	33262319	GP5D_STARR_WT_peak_254	76	*	6.95289	10.4539	7.6052	357	Non-methylated wild-type	3
chr1	33440841	33441414	GP5D_STARR_WT_peak_255	26	*	4.00631	5.19615	2.69968	289	Non-methylated wild-type	3
chr1	33728924	33729463	GP5D_STARR_WT_peak_256	27	*	4.0178	5.22633	2.72657	265	Non-methylated wild-type	3
chr1	33797448	33798206	GP5D_STARR_WT_peak_257	205	*	13.1453	23.7286	20.5537	396	Non-methylated wild-type	1
chr1	33861783	33862366	GP5D_STARR_WT_peak_258	16	*	3.232	3.95889	1.63843	285	Non-methylated wild-type	3
chr1	34445901	34446685	GP5D_STARR_WT_peak_259	62	*	6.20998	9.03846	6.25497	440	Non-methylated wild-type	3
chr1	34755110	34755716	GP5D_STARR_WT_peak_260	104	*	8.47243	13.4134	10.4722	317	Non-methylated wild-type	1
chr1	34763341	34764074	GP5D_STARR_WT_peak_261	148	*	10.5718	17.9189	14.8588	373	Non-methylated wild-type	3
chr1	35058048	35058586	GP5D_STARR_WT_peak_262	29	*	4.11121	5.48307	2.95733	132	Non-methylated wild-type	3
chr1	35145751	35146256	GP5D_STARR_WT_peak_263	94	*	7.87256	12.3489	9.43405	279	Non-methylated wild-type	3
chr1	35165507	35166071	GP5D_STARR_WT_peak_264	17	*	3.31062	4.17811	1.74131	277	Non-methylated wild-type	3
chr1	35178665	35179371	GP5D_STARR_WT_peak_265	71	*	6.57793	10.0102	7.19316	272	Non-methylated wild-type	3
chr1	35641175	35641794	GP5D_STARR_WT_peak_266	39	*	4.7915	6.54035	3.92194	254	Non-methylated wild-type	2
chr1	35796834	35797333	GP5D_STARR_WT_peak_267	13	*	3.09058	3.60704	1.34235	250	Non-methylated wild-type	3
chr1	36068691	36069202	GP5D_STARR_WT_peak_268	57	*	5.79358	8.5516	5.78022	272	Non-methylated wild-type	3
chr1	36305729	36306329	GP5D_STARR_WT_peak_269	77	*	7.01894	10.6143	7.76109	338	Non-methylated wild-type	1
chr1	36464028	36464770	GP5D_STARR_WT_peak_270	99	*	8.20569	12.8853	9.95829	345	Non-methylated wild-type	2
chr1	36716724	36717854	GP5D_STARR_WT_peak_271	490	*	24.697	52.5576	49.0391	617	Non-methylated wild-type	3
chr1	36999006	36999519	GP5D_STARR_WT_peak_272	15	*	3.19363	3.85857	1.55614	243	Non-methylated wild-type	3
chr1	37100166	37101003	GP5D_STARR_WT_peak_273	564	*	27.5453	59.9951	56.4118	451	Non-methylated wild-type	3
chr1	37213249	37213922	GP5D_STARR_WT_peak_274	104	*	8.27655	13.4564	10.4994	259	Non-methylated wild-type	3
chr1	37240530	37241032	GP5D_STARR_WT_peak_275	58	*	6.04154	8.6443	5.8707	225	Non-methylated wild-type	3
chr1	37595640	37596140	GP5D_STARR_WT_peak_276	20	*	3.70837	4.49492	2.04657	198	Non-methylated wild-type	2
chr1	37697007	37697600	GP5D_STARR_WT_peak_277	101	*	8.13671	13.0518	10.1208	291	Non-methylated wild-type	3
chr1	37732883	37733378	GP5D_STARR_WT_peak_278	47	*	5.37079	7.44388	4.74745	229	Non-methylated wild-type	3
chr1	37789793	37790394	GP5D_STARR_WT_peak_279	39	*	4.80643	6.57941	3.95978	317	Non-methylated wild-type	3
chr1	37867745	37868328	GP5D_STARR_WT_peak_280	37	*	4.71103	6.33616	3.72983	290	Non-methylated wild-type	3
chr1	37989706	37990237	GP5D_STARR_WT_peak_281	37	*	4.86659	6.37555	3.76693	317	Non-methylated wild-type	2
chr1	38012391	38012888	GP5D_STARR_WT_peak_282	73	*	6.85834	10.2309	7.38605	200	Non-methylated wild-type	2
chr1	38047493	38048110	GP5D_STARR_WT_peak_283	70	*	6.72163	9.87012	7.05913	420	Non-methylated wild-type	3
chr1	38117509	38118083	GP5D_STARR_WT_peak_284	54	*	5.81935	8.16019	5.43446	319	Non-methylated wild-type	3
chr1	38199356	38200204	GP5D_STARR_WT_peak_285	460	*	23.5623	49.5106	46.0189	353	Non-methylated wild-type	3
chr1	38257864	38258693	GP5D_STARR_WT_peak_286	93	*	7.83552	12.2559	9.34284	417	Non-methylated wild-type	3
chr1	38462283	38462872	GP5D_STARR_WT_peak_287	16	*	3.22348	3.93626	1.62097	276	Non-methylated wild-type	3
chr1	38514418	38515076	GP5D_STARR_WT_peak_288	185	*	12.2481	21.6669	18.5289	317	Non-methylated wild-type	3
chr1	38527108	38527912	GP5D_STARR_WT_peak_289	145	*	10.4299	17.5974	14.5421	459	Non-methylated wild-type	3
chr1	38725239	38725787	GP5D_STARR_WT_peak_290	27	*	4.01013	5.20616	2.70861	332	Non-methylated wild-type	3
chr1	38915032	38915628	GP5D_STARR_WT_peak_291	23	*	3.83628	4.77886	2.31457	568	Non-methylated wild-type	3
chr1	38958768	38959352	GP5D_STARR_WT_peak_292	40	*	4.82366	6.62499	4.00177	381	Non-methylated wild-type	3
chr1	38968903	38969469	GP5D_STARR_WT_peak_293	17	*	3.30264	4.15492	1.74131	322	Non-methylated wild-type	3
chr1	38991230	38991733	GP5D_STARR_WT_peak_294	21	*	3.77563	4.64147	2.18534	174	Non-methylated wild-type	2
chr1	39116735	39117733	GP5D_STARR_WT_peak_295	186	*	12.3052	21.8033	18.6631	541	Non-methylated wild-type	1
chr1	39183640	39184265	GP5D_STARR_WT_peak_296	113	*	8.90008	14.3164	11.344	345	Non-methylated wild-type	1
chr1	39346629	39347538	GP5D_STARR_WT_peak_297	688	*	32.0056	72.5098	68.8361	435	Non-methylated wild-type	5
chr1	39398544	39399205	GP5D_STARR_WT_peak_298	97	*	7.98219	12.6319	9.71117	310	Non-methylated wild-type	3
chr1	39500147	39500648	GP5D_STARR_WT_peak_299	40	*	4.85501	6.70926	4.08169	486	Non-methylated wild-type	3
chr1	39883098	39883664	GP5D_STARR_WT_peak_300	72	*	6.79614	10.088	7.26811	309	Non-methylated wild-type	2
chr1	39976464	39977481	GP5D_STARR_WT_peak_301	1545	*	61.3491	158.646	154.504	575	Non-methylated wild-type	5
chr1	39980251	39980802	GP5D_STARR_WT_peak_302	37	*	4.70131	6.31219	3.70655	309	Non-methylated wild-type	1
chr1	40040304	40040842	GP5D_STARR_WT_peak_303	31	*	4.43031	5.69252	3.11267	377	Non-methylated wild-type	2
chr1	40107380	40108036	GP5D_STARR_WT_peak_304	138	*	9.93186	16.9412	13.8944	355	Non-methylated wild-type	3
chr1	40133016	40133597	GP5D_STARR_WT_peak_305	62	*	6.19458	9.00132	6.21927	229	Non-methylated wild-type	3
chr1	40160957	40161713	GP5D_STARR_WT_peak_306	86	*	7.51718	11.5011	8.62327	414	Non-methylated wild-type	2
chr1	40543460	40543970	GP5D_STARR_WT_peak_307	29	*	4.13827	5.56161	2.98583	255	Non-methylated wild-type	3
chr1	40601076	40601631	GP5D_STARR_WT_peak_308	17	*	3.31062	4.17811	1.74131	281	Non-methylated wild-type	3
chr1	40691362	40692122	GP5D_STARR_WT_peak_309	116	*	9.04551	14.6419	11.6629	362	Non-methylated wild-type	2
chr1	40711199	40711974	GP5D_STARR_WT_peak_310	174	*	11.5872	20.5651	17.4412	433	Non-methylated wild-type	3
chr1	40769639	40770160	GP5D_STARR_WT_peak_311	35	*	4.63952	6.1629	3.56493	278	Non-methylated wild-type	3
chr1	40780831	40781796	GP5D_STARR_WT_peak_312	494	*	24.8067	52.9545	49.4282	486	Non-methylated wild-type	3
chr1	40839784	40840585	GP5D_STARR_WT_peak_313	87	*	7.58567	11.6572	8.77343	415	Non-methylated wild-type	3
chr1	40886281	40887293	GP5D_STARR_WT_peak_314	125	*	9.44708	15.6077	12.5975	496	Non-methylated wild-type	3
chr1	40919366	40919898	GP5D_STARR_WT_peak_315	24	*	3.88863	4.90194	2.42947	237	Non-methylated wild-type	3
chr1	41006678	41007872	GP5D_STARR_WT_peak_316	287	*	16.5871	32.0658	28.7694	423	Non-methylated wild-type	3
chr1	41109510	41110043	GP5D_STARR_WT_peak_317	25	*	3.95498	5.0646	2.57836	185	Non-methylated wild-type	3
chr1	41353406	41354191	GP5D_STARR_WT_peak_318	36	*	4.65881	6.20892	3.60865	307	Non-methylated wild-type	3
chr1	41412620	41413208	GP5D_STARR_WT_peak_319	90	*	7.74449	11.9084	9.00182	263	Non-methylated wild-type	3
chr1	41481933	41482748	GP5D_STARR_WT_peak_320	317	*	17.7628	35.1092	31.7714	443	Non-methylated wild-type	3
chr1	41496089	41496799	GP5D_STARR_WT_peak_321	128	*	9.62185	15.9122	12.8972	266	Non-methylated wild-type	1
chr1	41840716	41841356	GP5D_STARR_WT_peak_322	97	*	8.00309	12.6872	9.76517	364	Non-methylated wild-type	1
chr1	41900455	41901086	GP5D_STARR_WT_peak_323	103	*	8.40147	13.3301	10.3909	347	Non-methylated wild-type	3
chr1	42081425	42081922	GP5D_STARR_WT_peak_324	27	*	4.18885	5.20249	2.7057	234	Non-methylated wild-type	1
chr1	42339922	42340679	GP5D_STARR_WT_peak_325	295	*	16.9639	32.9019	29.5911	383	Non-methylated wild-type	1
chr1	42370792	42371289	GP5D_STARR_WT_peak_326	38	*	4.74598	6.42357	3.81208	280	Non-methylated wild-type	3
chr1	42373796	42374359	GP5D_STARR_WT_peak_327	28	*	4.08119	5.39826	2.88194	377	Non-methylated wild-type	3
chr1	42532781	42533837	GP5D_STARR_WT_peak_328	713	*	33.059	75.0222	71.3313	500	Non-methylated wild-type	3
chr1	42721892	42722568	GP5D_STARR_WT_peak_329	121	*	9.10237	15.1745	12.1755	249	Non-methylated wild-type	3
chr1	42731605	42732185	GP5D_STARR_WT_peak_330	38	*	4.76893	6.48204	3.86736	532	Non-methylated wild-type	3
chr1	42859136	42859871	GP5D_STARR_WT_peak_331	349	*	19.2269	38.3786	34.9996	397	Non-methylated wild-type	3
chr1	42887803	42888347	GP5D_STARR_WT_peak_332	31	*	4.50892	5.71534	3.13524	368	Non-methylated wild-type	3
chr1	42940939	42942489	GP5D_STARR_WT_peak_333	180	*	12.0533	21.2124	18.0805	218	Non-methylated wild-type	1
chr1	43008439	43009179	GP5D_STARR_WT_peak_334	309	*	17.4886	34.2458	30.9152	305	Non-methylated wild-type	3
chr1	43152459	43153513	GP5D_STARR_WT_peak_335	936	*	40.5928	97.4841	93.6517	560	Non-methylated wild-type	5
chr1	43206757	43207394	GP5D_STARR_WT_peak_336	196	*	12.7524	22.8041	19.6409	316	Non-methylated wild-type	3
chr1	43472323	43473020	GP5D_STARR_WT_peak_337	109	*	8.65982	13.9595	10.9938	363	Non-methylated wild-type	3
chr1	43475927	43476597	GP5D_STARR_WT_peak_338	13	*	3.09058	3.60704	1.34235	271	Non-methylated wild-type	3
chr1	43536351	43536905	GP5D_STARR_WT_peak_339	134	*	9.9065	16.4912	13.4653	249	Non-methylated wild-type	1
chr1	43550155	43550656	GP5D_STARR_WT_peak_340	56	*	5.93491	8.40737	5.66766	272	Non-methylated wild-type	1
chr1	43666462	43667077	GP5D_STARR_WT_peak_341	83	*	7.2355	11.1706	8.30306	395	Non-methylated wild-type	1
chr1	43793221	43793861	GP5D_STARR_WT_peak_342	27	*	4.01013	5.20616	2.70861	471	Non-methylated wild-type	3
chr1	43908115	43908640	GP5D_STARR_WT_peak_343	16	*	3.2568	4.02594	1.69216	278	Non-methylated wild-type	3
chr1	44260869	44261389	GP5D_STARR_WT_peak_344	48	*	5.39541	7.50183	4.80349	35	Non-methylated wild-type	1
chr1	44267148	44267983	GP5D_STARR_WT_peak_345	268	*	15.8577	30.1134	26.8406	371	Non-methylated wild-type	1
chr1	44579521	44580055	GP5D_STARR_WT_peak_346	24	*	3.88055	4.8826599999999996	2.41191	33	Non-methylated wild-type	3
chr1	44631671	44632168	GP5D_STARR_WT_peak_347	53	*	5.754	8.02435	5.30498	292	Non-methylated wild-type	2
chr1	44775293	44775993	GP5D_STARR_WT_peak_348	173	*	11.7103	20.4485	17.3371	357	Non-methylated wild-type	2
chr1	44799387	44800413	GP5D_STARR_WT_peak_349	2294	*	83.8242	233.937	229.493	526	Non-methylated wild-type	5
chr1	44807656	44808167	GP5D_STARR_WT_peak_350	48	*	5.51576	7.55023	4.85013	213	Non-methylated wild-type	1
chr1	44849622	44850120	GP5D_STARR_WT_peak_351	32	*	4.49081	5.82354	3.23932	232	Non-methylated wild-type	3
chr1	45134294	45134967	GP5D_STARR_WT_peak_352	494	*	24.8296	52.9547	49.4282	247	Non-methylated wild-type	3
chr1	45325850	45326502	GP5D_STARR_WT_peak_353	53	*	5.60616	8.02792	5.30848	122	Non-methylated wild-type	3
chr1	45335678	45336652	GP5D_STARR_WT_peak_354	1483	*	58.998	152.464	148.352	460	Non-methylated wild-type	5
chr1	45550581	45551132	GP5D_STARR_WT_peak_355	60	*	6.12433	8.83476	6.0566700000000004	217	Non-methylated wild-type	2
chr1	45957221	45957885	GP5D_STARR_WT_peak_356	104	*	8.27655	13.4564	10.4994	387	Non-methylated wild-type	3
chr1	45972902	45973747	GP5D_STARR_WT_peak_357	409	*	21.519	44.4104	40.9661	441	Non-methylated wild-type	1
chr1	45978775	45979548	GP5D_STARR_WT_peak_358	307	*	17.3808	34.1051	30.7752	494	Non-methylated wild-type	1
chr1	46062416	46063304	GP5D_STARR_WT_peak_359	382	*	20.4805	41.6892	38.2777	416	Non-methylated wild-type	3
chr1	46071718	46072422	GP5D_STARR_WT_peak_360	135	*	9.81154	16.5889	13.5615	376	Non-methylated wild-type	3
chr1	46096979	46097518	GP5D_STARR_WT_peak_361	17	*	3.31062	4.17811	1.74131	278	Non-methylated wild-type	3
chr1	46187401	46188174	GP5D_STARR_WT_peak_362	136	*	10.0262	16.7279	13.6972	320	Non-methylated wild-type	1
chr1	46218428	46218951	GP5D_STARR_WT_peak_363	62	*	6.20998	9.03846	6.25497	256	Non-methylated wild-type	3
chr1	46337274	46337775	GP5D_STARR_WT_peak_364	43	*	4.96593	7.0234	4.33828	262	Non-methylated wild-type	3
chr1	46639327	46640012	GP5D_STARR_WT_peak_365	156	*	10.7595	18.7371	15.6507	406	Non-methylated wild-type	3
chr1	46754575	46755225	GP5D_STARR_WT_peak_366	181	*	12.0218	21.3075	18.1745	244	Non-methylated wild-type	1
chr1	46929457	46929986	GP5D_STARR_WT_peak_367	43	*	4.96593	7.0234	4.33828	227	Non-methylated wild-type	3
chr1	47107686	47108434	GP5D_STARR_WT_peak_368	138	*	9.93186	16.9412	13.8944	380	Non-methylated wild-type	3
chr1	47148880	47149463	GP5D_STARR_WT_peak_369	84	*	7.28251	11.2983	8.42711	359	Non-methylated wild-type	3
chr1	47402565	47403112	GP5D_STARR_WT_peak_370	49	*	5.45291	7.63981	4.93686	227	Non-methylated wild-type	1
chr1	47732469	47733033	GP5D_STARR_WT_peak_371	72	*	6.62124	10.1374	7.29483	314	Non-methylated wild-type	3
chr1	48068466	48068983	GP5D_STARR_WT_peak_372	77	*	7.00763	10.5866	7.73473	175	Non-methylated wild-type	3
chr1	48294690	48295353	GP5D_STARR_WT_peak_373	88	*	7.44889	11.7741	8.87	272	Non-methylated wild-type	3
chr1	48555031	48555633	GP5D_STARR_WT_peak_374	136	*	9.99713	16.7057	13.6759	343	Non-methylated wild-type	3
chr1	48763411	48764006	GP5D_STARR_WT_peak_375	39	*	4.81216	6.59451	3.97377	277	Non-methylated wild-type	3
chr1	48942476	48943116	GP5D_STARR_WT_peak_376	17	*	3.27769	4.08386	1.74048	327	Non-methylated wild-type	3
chr1	49133962	49134719	GP5D_STARR_WT_peak_377	249	*	14.8978	28.1581	24.908	375	Non-methylated wild-type	3
chr1	49579826	49580341	GP5D_STARR_WT_peak_378	72	*	6.62124	10.1374	7.29483	287	Non-methylated wild-type	3
chr1	49682934	49683491	GP5D_STARR_WT_peak_379	17	*	3.27281	4.0702	1.72821	273	Non-methylated wild-type	3
chr1	50138969	50139744	GP5D_STARR_WT_peak_380	104	*	8.26065	13.4091	10.4679	423	Non-methylated wild-type	3
chr1	50166127	50166694	GP5D_STARR_WT_peak_381	57	*	5.76122	8.45667	5.71443	370	Non-methylated wild-type	3
chr1	50603313	50604137	GP5D_STARR_WT_peak_382	975	*	42.3385	101.372	97.5158	446	Non-methylated wild-type	5
chr1	50610567	50611127	GP5D_STARR_WT_peak_383	53	*	5.62761	8.08487	5.36252	228	Non-methylated wild-type	3
chr1	50620708	50621406	GP5D_STARR_WT_peak_384	88	*	7.44889	11.7741	8.87	232	Non-methylated wild-type	1
chr1	50917135	50918117	GP5D_STARR_WT_peak_385	249	*	14.8978	28.1581	24.908	468	Non-methylated wild-type	3
chr1	51305369	51305968	GP5D_STARR_WT_peak_386	44	*	5.21494	7.09137	4.40454	409	Non-methylated wild-type	3
chr1	51410041	51410645	GP5D_STARR_WT_peak_387	72	*	6.62124	10.1374	7.29483	341	Non-methylated wild-type	3
chr1	51592496	51593210	GP5D_STARR_WT_peak_388	89	*	7.69077	11.9032	8.99679	438	Non-methylated wild-type	3
chr1	51677309	51677950	GP5D_STARR_WT_peak_389	93	*	7.83552	12.2559	9.34284	291	Non-methylated wild-type	3
chr1	51957684	51958219	GP5D_STARR_WT_peak_390	37	*	4.70131	6.31219	3.70655	133	Non-methylated wild-type	3
chr1	51992773	51993470	GP5D_STARR_WT_peak_391	89	*	7.67255	11.86	8.95442	336	Non-methylated wild-type	3
chr1	52056173	52056676	GP5D_STARR_WT_peak_392	59	*	6.0963	8.76961	5.99318	107	Non-methylated wild-type	2
chr1	52283857	52284437	GP5D_STARR_WT_peak_393	43	*	4.96593	7.0234	4.33828	275	Non-methylated wild-type	3
chr1	52368870	52369536	GP5D_STARR_WT_peak_394	128	*	9.53725	15.8398	12.8258	297	Non-methylated wild-type	3
chr1	52556716	52557745	GP5D_STARR_WT_peak_395	813	*	36.4112	85.0947	81.3357	436	Non-methylated wild-type	5
chr1	52949283	52950114	GP5D_STARR_WT_peak_396	138	*	9.93186	16.9412	13.8944	441	Non-methylated wild-type	3
chr1	53183134	53183643	GP5D_STARR_WT_peak_397	13	*	3.09515	3.6177	1.35266	398	Non-methylated wild-type	3
chr1	53201224	53201883	GP5D_STARR_WT_peak_398	105	*	8.45985	13.4681	10.5104	262	Non-methylated wild-type	3
chr1	53957038	53957808	GP5D_STARR_WT_peak_399	548	*	26.9177	58.4286	54.8591	335	Non-methylated wild-type	1
chr1	54003051	54003639	GP5D_STARR_WT_peak_400	81	*	7.27419	10.9704	8.10883	319	Non-methylated wild-type	3
chr1	54016017	54016821	GP5D_STARR_WT_peak_401	117	*	9.06231	14.681	11.7012	533	Non-methylated wild-type	1
chr1	54515203	54515718	GP5D_STARR_WT_peak_402	15	*	3.19287	3.85663	1.55515	227	Non-methylated wild-type	3
chr1	54542015	54542574	GP5D_STARR_WT_peak_403	52	*	5.72035	7.95546	5.23926	210	Non-methylated wild-type	1
chr1	54564276	54564901	GP5D_STARR_WT_peak_404	84	*	7.30536	11.3614	8.48758	256	Non-methylated wild-type	1
chr1	54623608	54624152	GP5D_STARR_WT_peak_405	56	*	5.75569	8.44065	5.69865	207	Non-methylated wild-type	3
chr1	55038999	55039903	GP5D_STARR_WT_peak_406	517	*	25.0948	55.3216	51.776	462	Non-methylated wild-type	2
chr1	55059713	55060868	GP5D_STARR_WT_peak_407	1289	*	51.5929	132.959	128.936	536	Non-methylated wild-type	5
chr1	55320749	55321358	GP5D_STARR_WT_peak_408	34	*	4.57223	6.00606	3.41501	360	Non-methylated wild-type	3
chr1	55429051	55429561	GP5D_STARR_WT_peak_409	74	*	6.88987	10.3044	7.45814	249	Non-methylated wild-type	3
chr1	55503983	55505004	GP5D_STARR_WT_peak_410	561	*	27.4243	59.6859	56.1038	579	Non-methylated wild-type	1
chr1	55784893	55785804	GP5D_STARR_WT_peak_411	618	*	29.564	65.4999	61.8757	370	Non-methylated wild-type	1
chr1	55931359	55932021	GP5D_STARR_WT_peak_412	128	*	9.55594	15.8887	12.8742	448	Non-methylated wild-type	3
chr1	56142023	56142596	GP5D_STARR_WT_peak_413	38	*	4.76863	6.48126	3.86664	404	Non-methylated wild-type	3
chr1	56509835	56510371	GP5D_STARR_WT_peak_414	34	*	4.60143	6.07342	3.48011	12	Non-methylated wild-type	3
chr1	57118059	57118624	GP5D_STARR_WT_peak_415	57	*	5.78425	8.52401	5.77713	243	Non-methylated wild-type	3
chr1	57226090	57226672	GP5D_STARR_WT_peak_416	17	*	3.29859	4.14324	1.74131	284	Non-methylated wild-type	3
chr1	57531050	57531647	GP5D_STARR_WT_peak_417	104	*	8.27655	13.4564	10.4994	252	Non-methylated wild-type	3
chr1	57611139	57611679	GP5D_STARR_WT_peak_418	22	*	3.82771	4.75912	2.2955	86	Non-methylated wild-type	3
chr1	57630650	57631226	GP5D_STARR_WT_peak_419	104	*	8.27655	13.4564	10.4994	283	Non-methylated wild-type	3
chr1	58041494	58042116	GP5D_STARR_WT_peak_420	131	*	9.67045	16.1949	13.1752	345	Non-methylated wild-type	1
chr1	58089725	58090447	GP5D_STARR_WT_peak_421	117	*	8.95621	14.7505	11.7693	344	Non-methylated wild-type	3
chr1	58206568	58207367	GP5D_STARR_WT_peak_422	598	*	28.6948	63.4407	59.832	430	Non-methylated wild-type	5
chr1	58395352	58395864	GP5D_STARR_WT_peak_423	90	*	7.70773	11.9436	9.03678	249	Non-methylated wild-type	3
chr1	58560960	58561521	GP5D_STARR_WT_peak_424	50	*	5.5108	7.78274	5.07316	160	Non-methylated wild-type	3
chr1	58885044	58885926	GP5D_STARR_WT_peak_425	770	*	34.8956	80.7505	77.02	443	Non-methylated wild-type	1
chr1	59028011	59028605	GP5D_STARR_WT_peak_426	55	*	5.71506	8.3247	5.58993	246	Non-methylated wild-type	3
chr1	59071157	59071652	GP5D_STARR_WT_peak_427	36	*	4.65748	6.20574	3.60551	353	Non-methylated wild-type	3
chr1	59085221	59085769	GP5D_STARR_WT_peak_428	17	*	3.28008	4.0906	1.74131	278	Non-methylated wild-type	3
chr1	59556551	59557460	GP5D_STARR_WT_peak_429	405	*	21.4352	44.0018	40.5665	457	Non-methylated wild-type	1
chr1	59892896	59893445	GP5D_STARR_WT_peak_430	36	*	4.66743	6.22967	3.62874	302	Non-methylated wild-type	1
chr1	59914618	59915429	GP5D_STARR_WT_peak_431	128	*	9.53725	15.8398	12.8258	466	Non-methylated wild-type	3
chr1	60466176	60466724	GP5D_STARR_WT_peak_432	29	*	4.13827	5.56161	2.98583	349	Non-methylated wild-type	3
chr1	60833003	60833674	GP5D_STARR_WT_peak_433	99	*	8.05871	12.8365	9.91105	417	Non-methylated wild-type	3
chr1	61141626	61142138	GP5D_STARR_WT_peak_434	16	*	3.22527	3.94098	1.62267	180	Non-methylated wild-type	3
chr1	61450248	61451737	GP5D_STARR_WT_peak_435	460	*	23.6177	49.585	46.0927	436	Non-methylated wild-type	3
chr1	61618536	61619231	GP5D_STARR_WT_peak_436	138	*	9.93186	16.9412	13.8944	360	Non-methylated wild-type	3
chr1	61743720	61744306	GP5D_STARR_WT_peak_437	57	*	5.76546	8.46897	5.72549	266	Non-methylated wild-type	1
chr1	61873358	61874187	GP5D_STARR_WT_peak_438	995	*	43.0381	103.431	99.5631	416	Non-methylated wild-type	5
chr1	62307976	62308568	GP5D_STARR_WT_peak_439	46	*	5.34639	7.38709	4.69246	269	Non-methylated wild-type	1
chr1	62361118	62361750	GP5D_STARR_WT_peak_440	23	*	3.86272	4.84048	2.37255	567	Non-methylated wild-type	3
chr1	62622968	62623486	GP5D_STARR_WT_peak_441	57	*	5.79358	8.5516	5.78022	206	Non-methylated wild-type	3
chr1	62955297	62956049	GP5D_STARR_WT_peak_442	43	*	4.96593	7.0234	4.33828	292	Non-methylated wild-type	3
chr1	63033181	63033925	GP5D_STARR_WT_peak_443	472	*	24.002	50.796	47.2894	240	Non-methylated wild-type	3
chr1	63101209	63101822	GP5D_STARR_WT_peak_444	15	*	3.20972	3.90015	1.5889	318	Non-methylated wild-type	3
chr1	63731584	63732152	GP5D_STARR_WT_peak_445	72	*	6.60689	10.0949	7.27432	229	Non-methylated wild-type	3
chr1	63859749	63860274	GP5D_STARR_WT_peak_446	68	*	6.45053	9.65342	6.85023	296	Non-methylated wild-type	3
chr1	63978470	63979075	GP5D_STARR_WT_peak_447	72	*	6.62124	10.1374	7.29483	220	Non-methylated wild-type	3
chr1	64067714	64068332	GP5D_STARR_WT_peak_448	43	*	4.96593	7.0234	4.33828	290	Non-methylated wild-type	3
chr1	64366831	64367407	GP5D_STARR_WT_peak_449	27	*	4.01215	5.21147	2.71211	368	Non-methylated wild-type	1
chr1	64410875	64411662	GP5D_STARR_WT_peak_450	72	*	6.62124	10.1374	7.29483	435	Non-methylated wild-type	3
chr1	64951151	64951904	GP5D_STARR_WT_peak_451	148	*	10.4821	17.9435	14.8823	400	Non-methylated wild-type	1
chr1	65068195	65068729	GP5D_STARR_WT_peak_452	72	*	6.60527	10.0901	7.2697	458	Non-methylated wild-type	2
chr1	65137090	65137884	GP5D_STARR_WT_peak_453	242	*	14.6816	27.5245	24.2902	351	Non-methylated wild-type	3
chr1	65145419	65145967	GP5D_STARR_WT_peak_454	39	*	4.81561	6.60361	3.9814600000000002	255	Non-methylated wild-type	3
chr1	65483836	65484400	GP5D_STARR_WT_peak_455	17	*	3.31062	4.17811	1.74131	284	Non-methylated wild-type	3
chr1	65874428	65875002	GP5D_STARR_WT_peak_456	17	*	3.31062	4.17811	1.74131	293	Non-methylated wild-type	3
chr1	66140012	66140528	GP5D_STARR_WT_peak_457	43	*	4.96593	7.0234	4.33828	197	Non-methylated wild-type	1
chr1	66271148	66271724	GP5D_STARR_WT_peak_458	139	*	10.1128	16.9864	13.9393	266	Non-methylated wild-type	3
chr1	66400413	66401331	GP5D_STARR_WT_peak_459	826	*	37.1145	86.4021	82.6376	438	Non-methylated wild-type	5
chr1	66461884	66462868	GP5D_STARR_WT_peak_460	957	*	41.7054	99.6061	95.7609	556	Non-methylated wild-type	5
chr1	66477752	66478662	GP5D_STARR_WT_peak_461	120	*	9.06	15.0489	12.0608	521	Non-methylated wild-type	3
chr1	66921864	66922367	GP5D_STARR_WT_peak_462	28	*	4.0605	5.34109	2.83042	249	Non-methylated wild-type	1
chr1	67146257	67147186	GP5D_STARR_WT_peak_463	351	*	19.2583	38.5039	35.1238	543	Non-methylated wild-type	3
chr1	67214978	67215860	GP5D_STARR_WT_peak_464	472	*	24.0637	50.7834	47.2824	462	Non-methylated wild-type	3
chr1	67366672	67367273	GP5D_STARR_WT_peak_465	99	*	8.06316	12.8486	9.9224	413	Non-methylated wild-type	3
chr1	67392984	67393578	GP5D_STARR_WT_peak_466	58	*	6.028	8.61371	5.84099	279	Non-methylated wild-type	1
chr1	67429941	67430574	GP5D_STARR_WT_peak_467	31	*	4.46102	5.75856	3.17701	435	Non-methylated wild-type	2
chr1	67513539	67514435	GP5D_STARR_WT_peak_468	156	*	10.7595	18.7371	15.6507	560	Non-methylated wild-type	1
chr1	67631599	67632355	GP5D_STARR_WT_peak_469	450	*	23.1794	48.4856	45.0063	400	Non-methylated wild-type	1
chr1	67686351	67687391	GP5D_STARR_WT_peak_470	1297	*	51.2329	133.776	129.75	443	Non-methylated wild-type	2
chr1	67724828	67725903	GP5D_STARR_WT_peak_471	805	*	36.3775	84.3126	80.5612	541	Non-methylated wild-type	5
chr1	67815667	67816389	GP5D_STARR_WT_peak_472	72	*	6.62124	10.1374	7.29483	411	Non-methylated wild-type	1
chr1	68145470	68146134	GP5D_STARR_WT_peak_473	128	*	9.55594	15.8887	12.8742	374	Non-methylated wild-type	3
chr1	68385856	68386402	GP5D_STARR_WT_peak_474	57	*	5.79358	8.5516	5.78022	358	Non-methylated wild-type	3
chr1	68923702	68924296	GP5D_STARR_WT_peak_475	57	*	5.79358	8.5516	5.78022	114	Non-methylated wild-type	3
chr1	69034420	69034951	GP5D_STARR_WT_peak_476	17	*	3.31062	4.17811	1.74131	245	Non-methylated wild-type	3
chr1	69054819	69056047	GP5D_STARR_WT_peak_477	6868	*	211.139	692.759	686.801	620	Non-methylated wild-type	4
chr1	69402050	69402570	GP5D_STARR_WT_peak_478	25	*	3.95498	5.0646	2.57836	173	Non-methylated wild-type	3
chr1	69551603	69552180	GP5D_STARR_WT_peak_479	111	*	8.73891	14.1626	11.1934	225	Non-methylated wild-type	3
chr1	70366821	70367874	GP5D_STARR_WT_peak_480	205	*	13.0272	23.6809	20.5068	419	Non-methylated wild-type	3
chr1	70373414	70374164	GP5D_STARR_WT_peak_481	268	*	15.7254	30.1185	26.8406	385	Non-methylated wild-type	3
chr1	71080869	71081521	GP5D_STARR_WT_peak_482	100	*	8.09752	12.9428	10.0144	329	Non-methylated wild-type	2
chr1	72000359	72001572	GP5D_STARR_WT_peak_483	6265	*	198.637	632.247	626.506	595	Non-methylated wild-type	4
chr1	72662589	72663170	GP5D_STARR_WT_peak_484	104	*	8.27655	13.4564	10.4994	248	Non-methylated wild-type	3
chr1	72679769	72680280	GP5D_STARR_WT_peak_485	42	*	4.91773	6.88366	4.24195	274	Non-methylated wild-type	3
chr1	73183192	73184316	GP5D_STARR_WT_peak_486	625	*	29.7956	66.1907	62.5585	455	Non-methylated wild-type	3
chr1	73604678	73605287	GP5D_STARR_WT_peak_487	43	*	4.96371	7.01684	4.33828	232	Non-methylated wild-type	3
chr1	73673935	73674463	GP5D_STARR_WT_peak_488	104	*	8.27655	13.4564	10.4994	305	Non-methylated wild-type	3
chr1	73803180	73804118	GP5D_STARR_WT_peak_489	761	*	34.7615	79.8569	76.1307	449	Non-methylated wild-type	5
chr1	74159770	74160652	GP5D_STARR_WT_peak_490	430	*	22.3467	46.5233	43.0583	482	Non-methylated wild-type	3
chr1	74450108	74450812	GP5D_STARR_WT_peak_491	138	*	9.93186	16.9412	13.8944	468	Non-methylated wild-type	3
chr1	74670728	74671517	GP5D_STARR_WT_peak_492	210	*	13.2008	24.1844	21.0036	512	Non-methylated wild-type	3
chr1	74724679	74725196	GP5D_STARR_WT_peak_493	38	*	4.74598	6.42357	3.81208	422	Non-methylated wild-type	3
chr1	74732858	74733561	GP5D_STARR_WT_peak_494	64	*	6.31084	9.28803	6.49723	312	Non-methylated wild-type	2
chr1	75091625	75092844	GP5D_STARR_WT_peak_495	2298	*	85.2485	234.275	229.827	645	Non-methylated wild-type	5
chr1	75174023	75174550	GP5D_STARR_WT_peak_496	29	*	4.13827	5.56161	2.98583	418	Non-methylated wild-type	3
chr1	75371770	75372669	GP5D_STARR_WT_peak_497	265	*	15.610900000000001	29.778	26.5118	315	Non-methylated wild-type	3
chr1	75640618	75641233	GP5D_STARR_WT_peak_498	104	*	8.27655	13.4564	10.4994	362	Non-methylated wild-type	3
chr1	75722857	75723357	GP5D_STARR_WT_peak_499	28	*	4.07033	5.36811	2.85541	452	Non-methylated wild-type	1
chr1	75785795	75786501	GP5D_STARR_WT_peak_500	172	*	11.5114	20.3404	17.2302	322	Non-methylated wild-type	2
chr1	75854941	75855525	GP5D_STARR_WT_peak_501	43	*	4.95395	6.98819	4.33828	301	Non-methylated wild-type	3
chr1	76037166	76037749	GP5D_STARR_WT_peak_502	28	*	4.0512	5.31574	2.80659	245	Non-methylated wild-type	1
chr1	76140516	76141517	GP5D_STARR_WT_peak_503	174	*	11.5872	20.5651	17.4412	454	Non-methylated wild-type	3
chr1	76253953	76254851	GP5D_STARR_WT_peak_504	334	*	18.5453	36.7589	33.4004	377	Non-methylated wild-type	3
chr1	76594987	76595782	GP5D_STARR_WT_peak_505	388	*	20.6914	42.3138	38.8904	300	Non-methylated wild-type	1
chr1	76777824	76778425	GP5D_STARR_WT_peak_506	86	*	7.35865	11.5112	8.63282	223	Non-methylated wild-type	3
chr1	76918977	76920013	GP5D_STARR_WT_peak_507	1304	*	53.4758	134.443	130.415	499	Non-methylated wild-type	5
chr1	77408981	77409991	GP5D_STARR_WT_peak_508	229	*	14.0466	26.1504	22.9375	569	Non-methylated wild-type	3
chr1	77816742	77817373	GP5D_STARR_WT_peak_509	104	*	8.27655	13.4564	10.4994	396	Non-methylated wild-type	3
chr1	77978747	77979405	GP5D_STARR_WT_peak_510	60	*	6.12433	8.83476	6.0566700000000004	374	Non-methylated wild-type	2
chr1	78237496	78238075	GP5D_STARR_WT_peak_511	85	*	7.33547	11.4456	8.56922	261	Non-methylated wild-type	1
chr1	78479564	78480120	GP5D_STARR_WT_peak_512	29	*	4.13827	5.56161	2.98583	258	Non-methylated wild-type	3
chr1	78649289	78649995	GP5D_STARR_WT_peak_513	192	*	12.4148	22.423	19.2634	415	Non-methylated wild-type	3
chr1	78771460	78772123	GP5D_STARR_WT_peak_514	72	*	6.62124	10.1374	7.29483	323	Non-methylated wild-type	3
chr1	79137914	79138810	GP5D_STARR_WT_peak_515	156	*	10.7595	18.7371	15.6507	503	Non-methylated wild-type	3
chr1	79230587	79231175	GP5D_STARR_WT_peak_516	88	*	7.44889	11.7741	8.87	368	Non-methylated wild-type	3
chr1	79694294	79694809	GP5D_STARR_WT_peak_517	25	*	3.93628	5.01796	2.5354	292	Non-methylated wild-type	3
chr1	79853969	79854480	GP5D_STARR_WT_peak_518	17	*	3.31062	4.17811	1.74131	270	Non-methylated wild-type	3
chr1	80138052	80138649	GP5D_STARR_WT_peak_519	43	*	4.96593	7.0234	4.33828	108	Non-methylated wild-type	3
chr1	80375910	80376436	GP5D_STARR_WT_peak_520	29	*	4.13827	5.56161	2.98583	260	Non-methylated wild-type	3
chr1	80593732	80594651	GP5D_STARR_WT_peak_521	704	*	32.727	74.1185	70.4325	388	Non-methylated wild-type	3
chr1	80731615	80732169	GP5D_STARR_WT_peak_522	14	*	3.16398	3.78368	1.49241	312	Non-methylated wild-type	3
chr1	81179188	81179787	GP5D_STARR_WT_peak_523	102	*	8.18202	13.1801	10.2451	255	Non-methylated wild-type	3
chr1	81472187	81472986	GP5D_STARR_WT_peak_524	229	*	14.0701	26.2211	22.999	447	Non-methylated wild-type	3
chr1	81874086	81875177	GP5D_STARR_WT_peak_525	647	*	30.6232	68.4404	64.7924	548	Non-methylated wild-type	3
chr1	82120906	82121466	GP5D_STARR_WT_peak_526	16	*	3.24096	3.98289	1.65683	423	Non-methylated wild-type	3
chr1	82225875	82226753	GP5D_STARR_WT_peak_527	995	*	43.0381	103.431	99.5631	427	Non-methylated wild-type	5
chr1	83066246	83066989	GP5D_STARR_WT_peak_528	136	*	9.85949	16.7274	13.6968	304	Non-methylated wild-type	3
chr1	83298452	83299280	GP5D_STARR_WT_peak_529	192	*	12.4148	22.423	19.2634	487	Non-methylated wild-type	3
chr1	83314320	83314916	GP5D_STARR_WT_peak_530	72	*	6.62124	10.1374	7.29483	213	Non-methylated wild-type	3
chr1	83512447	83513038	GP5D_STARR_WT_peak_531	88	*	7.44889	11.7741	8.87	374	Non-methylated wild-type	3
chr1	83627897	83628516	GP5D_STARR_WT_peak_532	67	*	6.40094	9.52087	6.7223	457	Non-methylated wild-type	3
chr1	84247177	84247889	GP5D_STARR_WT_peak_533	173	*	11.5685	20.5092	17.3962	347	Non-methylated wild-type	1
chr1	84272140	84273141	GP5D_STARR_WT_peak_534	950	*	41.4972	98.9368	95.0944	407	Non-methylated wild-type	1
chr1	84585578	84586528	GP5D_STARR_WT_peak_535	418	*	21.8987	45.2659	41.816	411	Non-methylated wild-type	3
chr1	84854152	84854888	GP5D_STARR_WT_peak_536	269	*	15.8954	30.253	26.9739	417	Non-methylated wild-type	1
chr1	85050565	85051071	GP5D_STARR_WT_peak_537	43	*	4.96593	7.0234	4.33828	253	Non-methylated wild-type	3
chr1	85274862	85275604	GP5D_STARR_WT_peak_538	152	*	10.6188	18.3254	15.2578	492	Non-methylated wild-type	2
chr1	85276272	85276769	GP5D_STARR_WT_peak_539	21	*	3.7417	4.56681	2.11475	246	Non-methylated wild-type	2
chr1	85343511	85344318	GP5D_STARR_WT_peak_540	174	*	11.5872	20.5651	17.4412	239	Non-methylated wild-type	3
chr1	85460405	85461215	GP5D_STARR_WT_peak_541	143	*	10.2829	17.415	14.3622	294	Non-methylated wild-type	3
chr1	85708641	85709254	GP5D_STARR_WT_peak_542	29	*	4.13827	5.56161	2.98583	387	Non-methylated wild-type	2
chr1	85713965	85715073	GP5D_STARR_WT_peak_543	1589	*	62.9018	163.155	158.994	489	Non-methylated wild-type	5
chr1	85819850	85820382	GP5D_STARR_WT_peak_544	24	*	3.91776	4.97239	2.49359	264	Non-methylated wild-type	3
chr1	85975855	85976354	GP5D_STARR_WT_peak_545	17	*	3.2865	4.10871	1.74131	153	Non-methylated wild-type	1
chr1	86423680	86424407	GP5D_STARR_WT_peak_546	300	*	17.1935	33.3446	30.0295	401	Non-methylated wild-type	3
chr1	86704880	86705558	GP5D_STARR_WT_peak_547	28	*	4.27854	5.37894	2.864	177	Non-methylated wild-type	2
chr1	86757334	86757926	GP5D_STARR_WT_peak_548	107	*	8.55696	13.703	10.742	166	Non-methylated wild-type	3
chr1	86849858	86850698	GP5D_STARR_WT_peak_549	253	*	15.1731	28.5554	25.3015	371	Non-methylated wild-type	3
chr1	86913761	86914334	GP5D_STARR_WT_peak_550	61	*	6.18116	8.96914	6.18748	332	Non-methylated wild-type	2
chr1	87174483	87175323	GP5D_STARR_WT_peak_551	154	*	10.817	18.4975	15.4266	428	Non-methylated wild-type	3
chr1	87336285	87337050	GP5D_STARR_WT_peak_552	189	*	12.2943	22.0675	18.9232	447	Non-methylated wild-type	3
chr1	87976968	87977627	GP5D_STARR_WT_peak_553	130	*	9.62917	16.0832	13.065	372	Non-methylated wild-type	3
chr1	88035219	88036242	GP5D_STARR_WT_peak_554	1984	*	73.2772	202.772	198.447	566	Non-methylated wild-type	5
chr1	88311698	88312564	GP5D_STARR_WT_peak_555	494	*	24.8296	52.9547	49.4282	412	Non-methylated wild-type	1
chr1	88434770	88435336	GP5D_STARR_WT_peak_556	57	*	5.79358	8.5516	5.78022	344	Non-methylated wild-type	3
chr1	88544954	88545715	GP5D_STARR_WT_peak_557	307	*	17.3808	34.1051	30.7752	288	Non-methylated wild-type	3
chr1	88647089	88647647	GP5D_STARR_WT_peak_558	114	*	8.82674	14.3947	11.4206	334	Non-methylated wild-type	3
chr1	88801447	88802581	GP5D_STARR_WT_peak_559	2716	*	97.2925	276.295	271.697	605	Non-methylated wild-type	5
chr1	89044935	89045598	GP5D_STARR_WT_peak_560	43	*	4.96493	7.02044	4.33828	457	Non-methylated wild-type	3
chr1	89127143	89127743	GP5D_STARR_WT_peak_561	38	*	4.74426	6.41925	3.80901	378	Non-methylated wild-type	3
chr1	89306009	89306913	GP5D_STARR_WT_peak_562	1437	*	57.9358	147.869	143.775	393	Non-methylated wild-type	5
chr1	89323648	89324224	GP5D_STARR_WT_peak_563	138	*	9.93186	16.9412	13.8944	370	Non-methylated wild-type	3
chr1	89431154	89431798	GP5D_STARR_WT_peak_564	29	*	4.13827	5.56161	2.98583	290	Non-methylated wild-type	3
chr1	90402978	90403620	GP5D_STARR_WT_peak_565	57	*	5.79358	8.5516	5.78022	407	Non-methylated wild-type	3
chr1	90494582	90495126	GP5D_STARR_WT_peak_566	23	*	3.86323	4.84168	2.37255	158	Non-methylated wild-type	3
chr1	90746265	90746764	GP5D_STARR_WT_peak_567	29	*	4.13827	5.56161	2.98583	340	Non-methylated wild-type	3
chr1	91032331	91032958	GP5D_STARR_WT_peak_568	88	*	7.44889	11.7741	8.87	292	Non-methylated wild-type	3
chr1	91055598	91056396	GP5D_STARR_WT_peak_569	319	*	17.9124	35.2627	31.9232	450	Non-methylated wild-type	3
chr1	91176572	91177096	GP5D_STARR_WT_peak_570	16	*	3.25311	4.01584	1.68648	256	Non-methylated wild-type	3
chr1	91388637	91389523	GP5D_STARR_WT_peak_571	54	*	5.67168	8.20414	5.47565	559	Non-methylated wild-type	3
chr1	91529772	91530395	GP5D_STARR_WT_peak_572	71	*	6.57793	10.0102	7.19316	299	Non-methylated wild-type	3
chr1	91568990	91569584	GP5D_STARR_WT_peak_573	15	*	3.18682	3.84117	1.54161	288	Non-methylated wild-type	3
chr1	91604652	91605391	GP5D_STARR_WT_peak_574	186	*	12.2051	21.8122	18.6717	443	Non-methylated wild-type	3
chr1	91611145	91612135	GP5D_STARR_WT_peak_575	1568	*	61.9922	161.029	156.877	422	Non-methylated wild-type	5
chr1	91718657	91719445	GP5D_STARR_WT_peak_576	263	*	15.5458	29.5889	26.3245	412	Non-methylated wild-type	3
chr1	91736665	91737517	GP5D_STARR_WT_peak_577	439	*	22.5894	47.3731	43.9026	483	Non-methylated wild-type	1
chr1	91937192	91937687	GP5D_STARR_WT_peak_578	57	*	5.79358	8.5516	5.78022	382	Non-methylated wild-type	3
chr1	92326534	92327138	GP5D_STARR_WT_peak_579	121	*	9.1042	15.1799	12.1755	380	Non-methylated wild-type	1
chr1	92651854	92652379	GP5D_STARR_WT_peak_580	49	*	5.45918	7.65509	4.9507	158	Non-methylated wild-type	3
chr1	92654029	92654574	GP5D_STARR_WT_peak_581	78	*	7.06654	10.7324	7.87687	199	Non-methylated wild-type	3
chr1	92804656	92805360	GP5D_STARR_WT_peak_582	642	*	30.477	67.9111	64.2699	317	Non-methylated wild-type	5
chr1	92831736	92832616	GP5D_STARR_WT_peak_583	1110	*	46.7826	114.977	111.048	385	Non-methylated wild-type	2
chr1	93141894	93142529	GP5D_STARR_WT_peak_584	57	*	5.79358	8.5516	5.78022	506	Non-methylated wild-type	3
chr1	93222854	93223807	GP5D_STARR_WT_peak_585	249	*	14.8978	28.1581	24.908	616	Non-methylated wild-type	3
chr1	93701528	93702174	GP5D_STARR_WT_peak_586	84	*	7.43504	11.3178	8.44597	349	Non-methylated wild-type	3
chr1	93832979	93833753	GP5D_STARR_WT_peak_587	131	*	9.6758	16.2095	13.1892	431	Non-methylated wild-type	3
chr1	93878811	93879482	GP5D_STARR_WT_peak_588	166	*	11.3608	19.7108	16.6114	352	Non-methylated wild-type	2
chr1	93960700	93961254	GP5D_STARR_WT_peak_589	38	*	4.76106	6.46188	3.84926	292	Non-methylated wild-type	3
chr1	94069391	94070122	GP5D_STARR_WT_peak_590	298	*	17.1006	33.1867	29.8733	400	Non-methylated wild-type	1
chr1	94383940	94384510	GP5D_STARR_WT_peak_591	40	*	4.8379	6.66303	4.03721	472	Non-methylated wild-type	1
chr1	94605671	94606329	GP5D_STARR_WT_peak_592	113	*	8.90008	14.3164	11.344	299	Non-methylated wild-type	1
chr1	94836621	94837692	GP5D_STARR_WT_peak_593	578	*	28.038	61.4199	57.828	453	Non-methylated wild-type	3
chr1	95167356	95167941	GP5D_STARR_WT_peak_594	57	*	5.79358	8.5516	5.78022	341	Non-methylated wild-type	3
chr1	95370522	95371083	GP5D_STARR_WT_peak_595	52	*	5.60083	8.01386	5.29484	314	Non-methylated wild-type	3
chr1	95447480	95448081	GP5D_STARR_WT_peak_596	25	*	3.93628	5.01796	2.5354	552	Non-methylated wild-type	3
chr1	95557007	95557854	GP5D_STARR_WT_peak_597	603	*	28.9679	63.9529	60.337	410	Non-methylated wild-type	3
chr1	95645158	95645847	GP5D_STARR_WT_peak_598	42	*	4.92373	6.90078	4.25795	278	Non-methylated wild-type	3
chr1	95742643	95743265	GP5D_STARR_WT_peak_599	97	*	7.98583	12.6415	9.72008	309	Non-methylated wild-type	1
chr1	95784716	95785571	GP5D_STARR_WT_peak_600	174	*	11.5872	20.5651	17.4412	512	Non-methylated wild-type	3
chr1	95911695	95912294	GP5D_STARR_WT_peak_601	71	*	6.54561	9.91735	7.10394	309	Non-methylated wild-type	1
chr1	96107737	96108768	GP5D_STARR_WT_peak_602	217	*	13.6345	24.9812	21.7829	632	Non-methylated wild-type	3
chr1	96223409	96223937	GP5D_STARR_WT_peak_603	29	*	4.13827	5.56161	2.98583	229	Non-methylated wild-type	3
chr1	96274787	96275318	GP5D_STARR_WT_peak_604	39	*	4.7915	6.54035	3.92194	372	Non-methylated wild-type	3
chr1	96334107	96334822	GP5D_STARR_WT_peak_605	71	*	6.54561	9.91735	7.10394	331	Non-methylated wild-type	3
chr1	96624118	96624665	GP5D_STARR_WT_peak_606	16	*	3.23123	3.95682	1.63648	288	Non-methylated wild-type	3
chr1	97061297	97062380	GP5D_STARR_WT_peak_607	1369	*	55.3717	141.056	136.996	496	Non-methylated wild-type	5
chr1	97384998	97385539	GP5D_STARR_WT_peak_608	29	*	4.1283	5.53241	2.98583	270	Non-methylated wild-type	3
chr1	97488488	97489211	GP5D_STARR_WT_peak_609	174	*	11.5872	20.5651	17.4412	298	Non-methylated wild-type	3
chr1	97785464	97786092	GP5D_STARR_WT_peak_610	17	*	3.31062	4.17811	1.74131	328	Non-methylated wild-type	3
chr1	98323766	98324482	GP5D_STARR_WT_peak_611	211	*	13.2425	24.3089	21.1173	302	Non-methylated wild-type	3
chr1	98464917	98465622	GP5D_STARR_WT_peak_612	211	*	13.2425	24.3089	21.1173	237	Non-methylated wild-type	3
chr1	98516141	98516975	GP5D_STARR_WT_peak_613	411	*	21.6048	44.5925	41.1471	375	Non-methylated wild-type	3
chr1	99263954	99264633	GP5D_STARR_WT_peak_614	21	*	3.75859	4.60379	2.14977	526	Non-methylated wild-type	3
chr1	99573352	99573941	GP5D_STARR_WT_peak_615	121	*	9.1042	15.1799	12.1755	408	Non-methylated wild-type	3
chr1	99580374	99580885	GP5D_STARR_WT_peak_616	46	*	5.30997	7.30348	4.61114	214	Non-methylated wild-type	3
chr1	99657636	99658239	GP5D_STARR_WT_peak_617	17	*	3.27849	4.0861	1.74131	461	Non-methylated wild-type	3
chr1	99704858	99705400	GP5D_STARR_WT_peak_618	26	*	3.97223	5.10823	2.6196	361	Non-methylated wild-type	3
chr1	99738867	99739568	GP5D_STARR_WT_peak_619	72	*	6.62124	10.1374	7.29483	283	Non-methylated wild-type	1
chr1	99975289	99975952	GP5D_STARR_WT_peak_620	72	*	6.62124	10.1374	7.29483	370	Non-methylated wild-type	1
chr1	100065057	100066086	GP5D_STARR_WT_peak_621	647	*	30.6232	68.4404	64.7924	474	Non-methylated wild-type	3
chr1	100233516	100234205	GP5D_STARR_WT_peak_622	186	*	12.213	21.8347	18.6936	359	Non-methylated wild-type	3
chr1	100249391	100250118	GP5D_STARR_WT_peak_623	72	*	6.76546	10.0187	7.20096	175	Non-methylated wild-type	2
chr1	100407401	100407920	GP5D_STARR_WT_peak_624	17	*	3.31062	4.17811	1.74131	272	Non-methylated wild-type	3
chr1	100835673	100836424	GP5D_STARR_WT_peak_625	87	*	7.40018	11.6307	8.74777	336	Non-methylated wild-type	3
chr1	101526475	101527496	GP5D_STARR_WT_peak_626	1589	*	62.9018	163.155	158.994	529	Non-methylated wild-type	5
chr1	101664403	101665192	GP5D_STARR_WT_peak_627	253	*	15.1731	28.5554	25.3015	466	Non-methylated wild-type	3
chr1	102045676	102046185	GP5D_STARR_WT_peak_628	57	*	5.79358	8.5516	5.78022	284	Non-methylated wild-type	3
chr1	102085701	102086315	GP5D_STARR_WT_peak_629	249	*	14.8978	28.1581	24.908	362	Non-methylated wild-type	3
chr1	102210860	102211475	GP5D_STARR_WT_peak_630	72	*	6.61058	10.1058	7.2842	314	Non-methylated wild-type	3
chr1	102358304	102358945	GP5D_STARR_WT_peak_631	29	*	4.13827	5.56161	2.98583	291	Non-methylated wild-type	3
chr1	103250405	103250997	GP5D_STARR_WT_peak_632	104	*	8.27655	13.4564	10.4994	255	Non-methylated wild-type	3
chr1	103284732	103285237	GP5D_STARR_WT_peak_633	17	*	3.31062	4.17811	1.74131	239	Non-methylated wild-type	3
chr1	104100163	104100663	GP5D_STARR_WT_peak_634	43	*	4.96593	7.0234	4.33828	140	Non-methylated wild-type	3
chr1	104379951	104380517	GP5D_STARR_WT_peak_635	72	*	6.62124	10.1374	7.29483	300	Non-methylated wild-type	3
chr1	104467108	104468231	GP5D_STARR_WT_peak_636	789	*	35.7647	82.6477	78.9038	659	Non-methylated wild-type	5
chr1	104691124	104691770	GP5D_STARR_WT_peak_637	17	*	3.31062	4.17811	1.74131	364	Non-methylated wild-type	3
chr1	104797950	104798498	GP5D_STARR_WT_peak_638	72	*	6.62124	10.1374	7.29483	339	Non-methylated wild-type	3
chr1	105132034	105132533	GP5D_STARR_WT_peak_639	43	*	4.96593	7.0234	4.33828	244	Non-methylated wild-type	3
chr1	105351504	105352132	GP5D_STARR_WT_peak_640	138	*	9.93186	16.9412	13.8944	297	Non-methylated wild-type	3
chr1	105948401	105948973	GP5D_STARR_WT_peak_641	29	*	4.13827	5.56161	2.98583	280	Non-methylated wild-type	3
chr1	106488988	106489754	GP5D_STARR_WT_peak_642	411	*	21.6656	44.5747	41.1293	337	Non-methylated wild-type	3
chr1	106705114	106705730	GP5D_STARR_WT_peak_643	72	*	6.62124	10.1374	7.29483	423	Non-methylated wild-type	3
chr1	106869811	106870866	GP5D_STARR_WT_peak_644	368	*	19.8637	40.2343	36.8344	537	Non-methylated wild-type	3
chr1	107327297	107328040	GP5D_STARR_WT_peak_645	88	*	7.44889	11.7741	8.87	339	Non-methylated wild-type	3
chr1	107547613	107548425	GP5D_STARR_WT_peak_646	216	*	13.5759	24.8243	21.6273	372	Non-methylated wild-type	3
chr1	107677504	107678147	GP5D_STARR_WT_peak_647	88	*	7.44889	11.7741	8.87	334	Non-methylated wild-type	3
chr1	107682539	107683178	GP5D_STARR_WT_peak_648	17	*	3.31062	4.17811	1.74131	213	Non-methylated wild-type	1
chr1	108478503	108479026	GP5D_STARR_WT_peak_649	57	*	5.79358	8.5516	5.78022	239	Non-methylated wild-type	3
chr1	108486209	108487108	GP5D_STARR_WT_peak_650	37	*	4.72354	6.36724	3.75886	580	Non-methylated wild-type	3
chr1	108533404	108533985	GP5D_STARR_WT_peak_651	66	*	6.38575	9.4809	6.68414	287	Non-methylated wild-type	1
chr1	108845862	108846553	GP5D_STARR_WT_peak_652	238	*	14.5738	27.1217	23.8917	220	Non-methylated wild-type	3
chr1	108865232	108866129	GP5D_STARR_WT_peak_653	247	*	14.9579	27.9935	24.753	459	Non-methylated wild-type	1
chr1	109072242	109072790	GP5D_STARR_WT_peak_654	17	*	3.30529	4.16259	1.74131	322	Non-methylated wild-type	3
chr1	109075641	109076379	GP5D_STARR_WT_peak_655	190	*	12.4465	22.1475	19.0022	340	Non-methylated wild-type	2
chr1	109090410	109091114	GP5D_STARR_WT_peak_656	117	*	9.1032	14.7751	11.7932	331	Non-methylated wild-type	2
chr1	109181273	109181767	GP5D_STARR_WT_peak_657	17	*	3.26258	4.04183	1.70582	252	Non-methylated wild-type	1
chr1	109197797	109198569	GP5D_STARR_WT_peak_658	192	*	12.5368	22.3729	19.2234	408	Non-methylated wild-type	3
chr1	109296504	109297517	GP5D_STARR_WT_peak_659	554	*	27.0654	59.0381	55.4648	498	Non-methylated wild-type	3
chr1	109548386	109548925	GP5D_STARR_WT_peak_660	52	*	5.5743	7.94458	5.22859	294	Non-methylated wild-type	2
chr1	109656003	109656563	GP5D_STARR_WT_peak_661	38	*	4.75545	6.44759	3.83535	220	Non-methylated wild-type	2
chr1	109672265	109672880	GP5D_STARR_WT_peak_662	37	*	4.70005	6.30909	3.70463	323	Non-methylated wild-type	3
chr1	109763646	109764188	GP5D_STARR_WT_peak_663	39	*	4.94924	6.53779	3.92064	328	Non-methylated wild-type	2
chr1	110034314	110034835	GP5D_STARR_WT_peak_664	31	*	4.46995	5.77794	3.19544	339	Non-methylated wild-type	2
chr1	110233812	110234434	GP5D_STARR_WT_peak_665	97	*	8.08911	12.6269	9.70651	252	Non-methylated wild-type	3
chr1	110330568	110331298	GP5D_STARR_WT_peak_666	409	*	21.519	44.4104	40.9661	373	Non-methylated wild-type	1
chr1	110407233	110408013	GP5D_STARR_WT_peak_667	68	*	6.61613	9.69025	6.88591	500	Non-methylated wild-type	2
chr1	110690266	110690858	GP5D_STARR_WT_peak_668	72	*	6.62124	10.1374	7.29483	255	Non-methylated wild-type	3
chr1	110900179	110900773	GP5D_STARR_WT_peak_669	27	*	4.01492	5.21874	2.7192	284	Non-methylated wild-type	3
chr1	110904261	110905051	GP5D_STARR_WT_peak_670	225	*	14.0293	25.793	22.585	396	Non-methylated wild-type	3
chr1	111061975	111062731	GP5D_STARR_WT_peak_671	38	*	4.76863	6.48126	3.86664	229	Non-methylated wild-type	3
chr1	111101701	111102565	GP5D_STARR_WT_peak_672	620	*	29.6289	65.6976	62.0723	471	Non-methylated wild-type	3
chr1	111214102	111215291	GP5D_STARR_WT_peak_673	5119	*	167.186	517.248	511.903	553	Non-methylated wild-type	4
chr1	111364331	111365461	GP5D_STARR_WT_peak_674	4346	*	143.25	439.796	434.674	613	Non-methylated wild-type	4
chr1	111548626	111549355	GP5D_STARR_WT_peak_675	223	*	13.8324	25.5278	22.3231	311	Non-methylated wild-type	3
chr1	112241677	112242331	GP5D_STARR_WT_peak_676	59	*	6.0688	8.70635	5.93137	175	Non-methylated wild-type	3
chr1	112251620	112252236	GP5D_STARR_WT_peak_677	141	*	10.1834	17.162	14.113	304	Non-methylated wild-type	3
chr1	112252827	112253439	GP5D_STARR_WT_peak_678	26	*	4.00631	5.19615	2.69968	468	Non-methylated wild-type	3
chr1	112319460	112320192	GP5D_STARR_WT_peak_679	135	*	9.79963	16.5548	13.5281	368	Non-methylated wild-type	3
chr1	112386099	112386723	GP5D_STARR_WT_peak_680	38	*	4.74598	6.42357	3.81208	182	Non-methylated wild-type	3
chr1	112619626	112620143	GP5D_STARR_WT_peak_681	63	*	6.36331	9.16502	6.37839	222	Non-methylated wild-type	2
chr1	112645968	112646634	GP5D_STARR_WT_peak_682	88	*	7.44889	11.7741	8.87	503	Non-methylated wild-type	3
chr1	112687110	112687995	GP5D_STARR_WT_peak_683	401	*	21.2399	43.5391	40.1075	456	Non-methylated wild-type	3
chr1	112703591	112704234	GP5D_STARR_WT_peak_684	107	*	8.54707	13.6788	10.718	354	Non-methylated wild-type	1
chr1	112704870	112705659	GP5D_STARR_WT_peak_685	102	*	8.34423	13.1969	10.2613	597	Non-methylated wild-type	1
chr1	112762680	112763720	GP5D_STARR_WT_peak_686	806	*	36.3858	84.4418	80.6897	588	Non-methylated wild-type	5
chr1	112904863	112905420	GP5D_STARR_WT_peak_687	85	*	7.32781	11.4241	8.54848	319	Non-methylated wild-type	1
chr1	112981836	112982383	GP5D_STARR_WT_peak_688	39	*	4.81216	6.59451	3.97377	290	Non-methylated wild-type	3
chr1	113217475	113218030	GP5D_STARR_WT_peak_689	24	*	3.91671	4.96983	2.49253	350	Non-methylated wild-type	3
chr1	113247675	113248424	GP5D_STARR_WT_peak_690	72	*	6.76546	10.0187	7.20096	353	Non-methylated wild-type	3
chr1	113320130	113320703	GP5D_STARR_WT_peak_691	72	*	6.62124	10.1374	7.29483	330	Non-methylated wild-type	3
chr1	113809683	113810299	GP5D_STARR_WT_peak_692	88	*	7.44889	11.7741	8.87	306	Non-methylated wild-type	3
chr1	113887308	113888055	GP5D_STARR_WT_peak_693	43	*	4.96593	7.0234	4.33828	313	Non-methylated wild-type	1
chr1	114020002	114020944	GP5D_STARR_WT_peak_694	26	*	3.99291	5.1613	2.66668	199	Non-methylated wild-type	3
chr1	114037041	114037640	GP5D_STARR_WT_peak_695	21	*	3.75859	4.60379	2.14977	307	Non-methylated wild-type	3
chr1	114336143	114336996	GP5D_STARR_WT_peak_696	703	*	32.6972	74.0471	70.3615	385	Non-methylated wild-type	3
chr1	114460031	114460585	GP5D_STARR_WT_peak_697	17	*	3.31062	4.17811	1.74131	251	Non-methylated wild-type	3
chr1	114473298	114473825	GP5D_STARR_WT_peak_698	57	*	5.79358	8.5516	5.78022	244	Non-methylated wild-type	3
chr1	114757492	114758888	GP5D_STARR_WT_peak_699	284	*	16.5378	31.7723	28.4788	486	Non-methylated wild-type	2
chr1	115011041	115012043	GP5D_STARR_WT_peak_700	779	*	35.4164	81.6531	77.918	536	Non-methylated wild-type	5
chr1	115036827	115037707	GP5D_STARR_WT_peak_701	327	*	18.2084	36.1292	32.7754	411	Non-methylated wild-type	3
chr1	115062378	115063261	GP5D_STARR_WT_peak_702	143	*	10.2829	17.415	14.3622	435	Non-methylated wild-type	3
chr1	115099096	115099872	GP5D_STARR_WT_peak_703	190	*	12.4753	22.219	19.0725	409	Non-methylated wild-type	1
chr1	115213985	115214539	GP5D_STARR_WT_peak_704	15	*	3.17908	3.82155	1.5239	347	Non-methylated wild-type	3
chr1	115300191	115300933	GP5D_STARR_WT_peak_705	119	*	9.18649	14.9698	11.9837	522	Non-methylated wild-type	3
chr1	115838710	115840010	GP5D_STARR_WT_peak_706	1382	*	54.9128	142.308	138.243	701	Non-methylated wild-type	5
chr1	115877378	115877919	GP5D_STARR_WT_peak_707	29	*	4.11516	5.49441	2.96788	211	Non-methylated wild-type	3
chr1	116001587	116002127	GP5D_STARR_WT_peak_708	75	*	6.92169	10.3795	7.53166	362	Non-methylated wild-type	3
chr1	116006461	116007025	GP5D_STARR_WT_peak_709	51	*	5.54149	7.86028	5.14802	363	Non-methylated wild-type	3
chr1	116254652	116255559	GP5D_STARR_WT_peak_710	713	*	33.059	75.0222	71.3313	362	Non-methylated wild-type	1
chr1	116474825	116475681	GP5D_STARR_WT_peak_711	161	*	11.1749	19.2397	16.1475	463	Non-methylated wild-type	1
chr1	116489039	116489723	GP5D_STARR_WT_peak_712	21	*	3.7675	4.62344	2.1686	410	Non-methylated wild-type	1
chr1	116660498	116661004	GP5D_STARR_WT_peak_713	42	*	4.92013	6.89049	4.24856	454	Non-methylated wild-type	3
chr1	116720402	116720971	GP5D_STARR_WT_peak_714	103	*	8.38242	13.2855	10.3477	198	Non-methylated wild-type	3
chr1	116738717	116739230	GP5D_STARR_WT_peak_715	71	*	6.73506	9.95056	7.13573	141	Non-methylated wild-type	3
chr1	116878751	116879944	GP5D_STARR_WT_peak_716	2457	*	88.8028	250.275	245.771	567	Non-methylated wild-type	5
chr1	116890558	116891054	GP5D_STARR_WT_peak_717	29	*	4.11315	5.48862	2.96271	241	Non-methylated wild-type	3
chr1	116987063	116987577	GP5D_STARR_WT_peak_718	39	*	4.80872	6.58543	3.96544	273	Non-methylated wild-type	3
chr1	117660989	117661507	GP5D_STARR_WT_peak_719	20	*	3.72496	4.53054	2.08044	265	Non-methylated wild-type	3
chr1	117922578	117923236	GP5D_STARR_WT_peak_720	106	*	8.51755	13.6068	10.6473	297	Non-methylated wild-type	1
chr1	118327028	118327662	GP5D_STARR_WT_peak_721	57	*	5.79358	8.5516	5.78022	410	Non-methylated wild-type	3
chr1	118635709	118636303	GP5D_STARR_WT_peak_722	71	*	6.57299	9.99592	7.17992	216	Non-methylated wild-type	3
chr1	118831572	118832213	GP5D_STARR_WT_peak_723	69	*	6.48192	9.73907	6.93272	296	Non-methylated wild-type	3
chr1	118895693	118896307	GP5D_STARR_WT_peak_724	77	*	7.03369	10.6507	7.79693	318	Non-methylated wild-type	3
chr1	118983665	118984204	GP5D_STARR_WT_peak_725	25	*	3.93628	5.01796	2.5354	301	Non-methylated wild-type	3
chr1	119090514	119091030	GP5D_STARR_WT_peak_726	17	*	3.31062	4.17811	1.74131	251	Non-methylated wild-type	3
chr1	119296480	119297430	GP5D_STARR_WT_peak_727	637	*	30.2522	67.3422	63.7042	441	Non-methylated wild-type	3
chr1	119341372	119341982	GP5D_STARR_WT_peak_728	98	*	8.03944	12.7844	9.85965	255	Non-methylated wild-type	3
chr1	119358435	119359191	GP5D_STARR_WT_peak_729	285	*	16.4727	31.8612	28.5668	361	Non-methylated wild-type	3
chr1	119621646	119622188	GP5D_STARR_WT_peak_730	65	*	6.34808	9.38304	6.58964	239	Non-methylated wild-type	3
chr1	119773545	119774301	GP5D_STARR_WT_peak_731	173	*	11.6956	20.4655	17.3538	411	Non-methylated wild-type	3
chr1	119816052	119817066	GP5D_STARR_WT_peak_732	1784	*	68.8167	182.725	178.483	527	Non-methylated wild-type	5
chr1	119895881	119896527	GP5D_STARR_WT_peak_733	48	*	5.43373	7.59336	4.89141	287	Non-methylated wild-type	3
chr1	119916978	119917715	GP5D_STARR_WT_peak_734	209	*	13.3204	24.1625	20.9819	497	Non-methylated wild-type	3
chr1	120176340	120176847	GP5D_STARR_WT_peak_735	50	*	5.5108	7.78274	5.07316	248	Non-methylated wild-type	2
chr1	121544008	121544616	GP5D_STARR_WT_peak_736	211	*	13.2425	24.3089	21.1173	259	Non-methylated wild-type	3
chr1	121557854	121558496	GP5D_STARR_WT_peak_737	121	*	9.1042	15.1799	12.1755	291	Non-methylated wild-type	3
chr1	143346485	143347136	GP5D_STARR_WT_peak_757	211	*	13.2425	24.3089	21.1173	106	Non-methylated wild-type	3
chr1	143656483	143657042	GP5D_STARR_WT_peak_758	57	*	5.79358	8.5516	5.78022	270	Non-methylated wild-type	3
chr1	145891981	145892593	GP5D_STARR_WT_peak_759	65	*	6.34957	9.3869	6.59347	310	Non-methylated wild-type	1
chr1	145979270	145980108	GP5D_STARR_WT_peak_760	215	*	13.5923	24.7431	21.5471	286	Non-methylated wild-type	1
chr1	146576148	146576993	GP5D_STARR_WT_peak_761	121	*	9.1042	15.1799	12.1755	315	Non-methylated wild-type	3
chr1	147203313	147203862	GP5D_STARR_WT_peak_762	48	*	5.42026	7.56099	4.86051	305	Non-methylated wild-type	3
chr1	147298502	147299018	GP5D_STARR_WT_peak_763	57	*	5.79358	8.5516	5.78022	247	Non-methylated wild-type	3
chr1	147327162	147327701	GP5D_STARR_WT_peak_764	29	*	4.13827	5.56161	2.98583	375	Non-methylated wild-type	3
chr1	147374881	147375378	GP5D_STARR_WT_peak_765	17	*	3.31062	4.17811	1.74131	238	Non-methylated wild-type	3
chr1	147579534	147580094	GP5D_STARR_WT_peak_766	26	*	3.98164	5.13227	2.64079	292	Non-methylated wild-type	3
chr1	149897827	149898358	GP5D_STARR_WT_peak_767	41	*	4.88203	6.78342	4.15004	181	Non-methylated wild-type	3
chr1	149939050	149939616	GP5D_STARR_WT_peak_768	103	*	8.22227	13.2963	10.358	194	Non-methylated wild-type	1
chr1	150021025	150021801	GP5D_STARR_WT_peak_769	299	*	17.0982	33.2784	29.9636	430	Non-methylated wild-type	3
chr1	150493171	150493769	GP5D_STARR_WT_peak_770	26	*	3.99291	5.1613	2.66668	90	Non-methylated wild-type	3
chr1	150561398	150562760	GP5D_STARR_WT_peak_771	311	*	17.6469	34.4541	31.1218	805	Non-methylated wild-type	1
chr1	150578160	150579177	GP5D_STARR_WT_peak_772	686	*	31.7506	72.3082	68.6357	568	Non-methylated wild-type	2
chr1	150613377	150614149	GP5D_STARR_WT_peak_773	172	*	11.6437	20.3373	17.2278	374	Non-methylated wild-type	1
chr1	150640259	150640976	GP5D_STARR_WT_peak_774	26	*	3.99291	5.1613	2.66668	504	Non-methylated wild-type	3
chr1	151195342	151195901	GP5D_STARR_WT_peak_775	103	*	8.21423	13.273	10.3361	136	Non-methylated wild-type	2
chr1	151347080	151347594	GP5D_STARR_WT_peak_776	53	*	5.61017	8.03851	5.31892	291	Non-methylated wild-type	1
chr1	151399380	151399906	GP5D_STARR_WT_peak_777	59	*	6.06853	8.70574	5.93094	253	Non-methylated wild-type	2
chr1	151512836	151513699	GP5D_STARR_WT_peak_778	39	*	4.81216	6.59451	3.97377	413	Non-methylated wild-type	1
chr1	151759157	151759666	GP5D_STARR_WT_peak_779	35	*	4.61617	6.10782	3.5124	272	Non-methylated wild-type	3
chr1	151945509	151946538	GP5D_STARR_WT_peak_780	239	*	14.6447	27.2143	23.9834	399	Non-methylated wild-type	1
chr1	151975182	151975692	GP5D_STARR_WT_peak_781	57	*	5.79358	8.5516	5.78022	264	Non-methylated wild-type	1
chr1	151988336	151989064	GP5D_STARR_WT_peak_782	123	*	9.35859	15.3859	12.3788	267	Non-methylated wild-type	1
chr1	151992253	151992938	GP5D_STARR_WT_peak_783	173	*	11.7147	20.4581	17.3466	326	Non-methylated wild-type	2
chr1	152047756	152048949	GP5D_STARR_WT_peak_784	438	*	22.7223	47.3338	43.8636	742	Non-methylated wild-type	1
chr1	152167524	152168543	GP5D_STARR_WT_peak_785	3070	*	105.811	311.745	307.031	476	Non-methylated wild-type	4
chr1	152313914	152314418	GP5D_STARR_WT_peak_786	39	*	4.79957	6.56141	3.94261	159	Non-methylated wild-type	3
chr1	152477301	152478271	GP5D_STARR_WT_peak_787	1971	*	73.4257	201.466	197.147	483	Non-methylated wild-type	5
chr1	152479525	152480545	GP5D_STARR_WT_peak_788	294	*	16.899	32.7233	29.4143	535	Non-methylated wild-type	3
chr1	152785060	152786665	GP5D_STARR_WT_peak_789	476	*	24.2272	51.1921	47.6834	1077	Non-methylated wild-type	3
chr1	152810908	152811817	GP5D_STARR_WT_peak_790	116	*	8.92878	14.6736	11.6943	396	Non-methylated wild-type	3
chr1	152905255	152905987	GP5D_STARR_WT_peak_791	63	*	6.26842	9.18171	6.39384	315	Non-methylated wild-type	3
chr1	153122582	153123552	GP5D_STARR_WT_peak_792	1019	*	43.8657	105.837	101.955	472	Non-methylated wild-type	1
chr1	153515731	153516442	GP5D_STARR_WT_peak_793	96	*	8.0508400000000009	12.5444	9.62515	338	Non-methylated wild-type	1
chr1	153525904	153526790	GP5D_STARR_WT_peak_794	376	*	20.2537	41.0674	37.6609	405	Non-methylated wild-type	3
chr1	153544880	153545658	GP5D_STARR_WT_peak_795	251	*	14.9369	28.4029	25.1504	308	Non-methylated wild-type	1
chr1	153566217	153568045	GP5D_STARR_WT_peak_796	2101	*	77.7781	214.51	210.14	502	Non-methylated wild-type	5
chr1	153608380	153609440	GP5D_STARR_WT_peak_797	1721	*	66.5305	176.405	172.188	560	Non-methylated wild-type	5
chr1	153633615	153634433	GP5D_STARR_WT_peak_798	234	*	14.3745	26.6781	23.4519	445	Non-methylated wild-type	2
chr1	153906812	153907654	GP5D_STARR_WT_peak_799	209	*	13.1782	24.1173	20.9374	385	Non-methylated wild-type	3
chr1	154202635	154203142	GP5D_STARR_WT_peak_800	16	*	3.25232	4.01369	1.68445	256	Non-methylated wild-type	3
chr1	154220214	154221353	GP5D_STARR_WT_peak_801	72	*	6.76546	10.0187	7.20096	419	Non-methylated wild-type	2
chr1	154368129	154368894	GP5D_STARR_WT_peak_802	121	*	9.1042	15.1799	12.1755	336	Non-methylated wild-type	3
chr1	154391161	154391684	GP5D_STARR_WT_peak_803	106	*	8.53872	13.6583	10.6979	258	Non-methylated wild-type	3
chr1	154418128	154418757	GP5D_STARR_WT_peak_804	102	*	8.18424	13.1865	10.2514	401	Non-methylated wild-type	1
chr1	154607708	154608431	GP5D_STARR_WT_peak_805	177	*	11.8649	20.8943	17.7667	523	Non-methylated wild-type	2
chr1	154813164	154813999	GP5D_STARR_WT_peak_806	790	*	34.8626	82.7833	79.0386	490	Non-methylated wild-type	5
chr1	154957128	154957736	GP5D_STARR_WT_peak_807	36	*	4.66851	6.23227	3.63129	379	Non-methylated wild-type	3
chr1	154972333	154973190	GP5D_STARR_WT_peak_808	212	*	13.4452	24.4814	21.2879	450	Non-methylated wild-type	1
chr1	155003884	155004429	GP5D_STARR_WT_peak_809	48	*	5.43277	7.59105	4.89003	271	Non-methylated wild-type	2
chr1	155017134	155017703	GP5D_STARR_WT_peak_810	73	*	6.8947	10.2014	7.35748	328	Non-methylated wild-type	1
chr1	155434508	155435156	GP5D_STARR_WT_peak_811	71	*	6.57793	10.0102	7.19316	298	Non-methylated wild-type	3
chr1	155441494	155442274	GP5D_STARR_WT_peak_812	131	*	9.67045	16.1949	13.1752	389	Non-methylated wild-type	3
chr1	155887113	155887693	GP5D_STARR_WT_peak_813	29	*	4.1283	5.53241	2.98583	265	Non-methylated wild-type	3
chr1	156123490	156124224	GP5D_STARR_WT_peak_814	358	*	19.4197	39.2315	35.8465	413	Non-methylated wild-type	1
chr1	156129927	156130715	GP5D_STARR_WT_peak_815	351	*	19.0899	38.5413	35.1611	400	Non-methylated wild-type	1
chr1	156471593	156472555	GP5D_STARR_WT_peak_816	44	*	5.21494	7.09137	4.40454	191	Non-methylated wild-type	1
chr1	156503311	156503807	GP5D_STARR_WT_peak_817	49	*	5.44534	7.62143	4.9188	263	Non-methylated wild-type	1
chr1	156571441	156572237	GP5D_STARR_WT_peak_818	103	*	8.38242	13.2855	10.3477	293	Non-methylated wild-type	2
chr1	156601002	156601827	GP5D_STARR_WT_peak_819	85	*	7.46806	11.391	8.51677	460	Non-methylated wild-type	2
chr1	156622333	156622877	GP5D_STARR_WT_peak_820	16	*	3.23356	3.96304	1.64231	275	Non-methylated wild-type	3
chr1	157138287	157138988	GP5D_STARR_WT_peak_821	162	*	11.1703	19.3235	16.2302	246	Non-methylated wild-type	2
chr1	157585719	157586326	GP5D_STARR_WT_peak_822	61	*	6.15262	8.90126	6.12144	360	Non-methylated wild-type	3
chr1	158146620	158147125	GP5D_STARR_WT_peak_823	24	*	3.9067	4.94547	2.4698	231	Non-methylated wild-type	3
chr1	158271825	158272797	GP5D_STARR_WT_peak_824	225	*	13.9094	25.7478	22.5401	393	Non-methylated wild-type	3
chr1	158586610	158587546	GP5D_STARR_WT_peak_825	490	*	24.7214	52.5369	49.0188	484	Non-methylated wild-type	3
chr1	158907592	158908302	GP5D_STARR_WT_peak_826	17	*	3.31062	4.17811	1.74131	381	Non-methylated wild-type	3
chr1	158916066	158916642	GP5D_STARR_WT_peak_827	104	*	8.27655	13.4564	10.4994	261	Non-methylated wild-type	3
chr1	159015338	159016090	GP5D_STARR_WT_peak_828	204	*	13.0187	23.6569	20.4834	332	Non-methylated wild-type	3
chr1	159077094	159077638	GP5D_STARR_WT_peak_829	36	*	4.65748	6.20574	3.60551	177	Non-methylated wild-type	3
chr1	159229681	159230406	GP5D_STARR_WT_peak_830	162	*	11.2251	19.3526	16.2589	357	Non-methylated wild-type	1
chr1	159655371	159655922	GP5D_STARR_WT_peak_831	17	*	3.27281	4.0702	1.72821	293	Non-methylated wild-type	3
chr1	159823253	159823962	GP5D_STARR_WT_peak_832	214	*	13.563	24.6757	21.4802	362	Non-methylated wild-type	1
chr1	159924588	159925176	GP5D_STARR_WT_peak_833	62	*	6.30973	9.05801	6.2742000000000004	413	Non-methylated wild-type	2
chr1	159945750	159946396	GP5D_STARR_WT_peak_834	148	*	10.5718	17.9189	14.8588	422	Non-methylated wild-type	1
chr1	160050130	160050675	GP5D_STARR_WT_peak_835	40	*	4.83059	6.64346	4.01985	229	Non-methylated wild-type	3
chr1	160200343	160200939	GP5D_STARR_WT_peak_836	81	*	7.16356	10.9802	8.11859	317	Non-methylated wild-type	3
chr1	160409131	160409898	GP5D_STARR_WT_peak_837	159	*	11.0216	19.0055	15.9159	321	Non-methylated wild-type	3
chr1	160414734	160415455	GP5D_STARR_WT_peak_838	175	*	11.7776	20.6709	17.5459	283	Non-methylated wild-type	3
chr1	160538739	160539628	GP5D_STARR_WT_peak_839	874	*	38.7588	91.2195	87.4259	391	Non-methylated wild-type	5
chr1	160617882	160618417	GP5D_STARR_WT_peak_840	17	*	3.31062	4.17811	1.74131	264	Non-methylated wild-type	3
chr1	160726212	160726958	GP5D_STARR_WT_peak_841	101	*	8.30639	13.11	10.1769	372	Non-methylated wild-type	1
chr1	160781292	160781914	GP5D_STARR_WT_peak_842	143	*	10.3374	17.3926	14.3406	292	Non-methylated wild-type	1
chr1	160952048	160952650	GP5D_STARR_WT_peak_843	115	*	8.98008	14.4944	11.519	248	Non-methylated wild-type	3
chr1	161074438	161075266	GP5D_STARR_WT_peak_844	264	*	15.7071	29.766	26.5	418	Non-methylated wild-type	3
chr1	161083359	161083904	GP5D_STARR_WT_peak_845	54	*	5.82953	8.18159	5.45517	322	Non-methylated wild-type	3
chr1	161202224	161202801	GP5D_STARR_WT_peak_846	55	*	5.87015	8.2677	5.53674	143	Non-methylated wild-type	2
chr1	161409541	161410397	GP5D_STARR_WT_peak_847	490	*	24.7561	52.566	49.0473	410	Non-methylated wild-type	3
chr1	161749449	161750002	GP5D_STARR_WT_peak_848	63	*	6.23906	9.1093	6.32377	276	Non-methylated wild-type	2
chr1	161766013	161766644	GP5D_STARR_WT_peak_849	72	*	6.62124	10.1374	7.29483	252	Non-methylated wild-type	2
chr1	161966728	161967277	GP5D_STARR_WT_peak_850	74	*	6.87393	10.2671	7.42184	349	Non-methylated wild-type	3
chr1	162094142	162094930	GP5D_STARR_WT_peak_851	339	*	18.4628	37.2751	33.9124	438	Non-methylated wild-type	3
chr1	162247112	162247868	GP5D_STARR_WT_peak_852	138	*	9.93186	16.9412	13.8944	333	Non-methylated wild-type	3
chr1	162349677	162350623	GP5D_STARR_WT_peak_853	134	*	9.77041	16.472	13.4468	335	Non-methylated wild-type	1
chr1	162381131	162382148	GP5D_STARR_WT_peak_854	1204	*	49.2534	124.419	120.438	545	Non-methylated wild-type	5
chr1	162455762	162456282	GP5D_STARR_WT_peak_855	43	*	4.96593	7.0234	4.33828	260	Non-methylated wild-type	3
chr1	162691795	162692363	GP5D_STARR_WT_peak_856	43	*	5.19172	7.04077	4.35499	326	Non-methylated wild-type	3
chr1	162868796	162869459	GP5D_STARR_WT_peak_857	300	*	17.1285	33.3648	30.0494	238	Non-methylated wild-type	3
chr1	162936579	162937160	GP5D_STARR_WT_peak_858	29	*	4.13827	5.56161	2.98583	296	Non-methylated wild-type	3
chr1	162976315	162977357	GP5D_STARR_WT_peak_859	2051	*	76.5508	209.484	205.135	514	Non-methylated wild-type	5
chr1	163282158	163282748	GP5D_STARR_WT_peak_860	72	*	6.62124	10.1374	7.29483	417	Non-methylated wild-type	3
chr1	163823785	163824639	GP5D_STARR_WT_peak_861	307	*	17.3808	34.1051	30.7752	453	Non-methylated wild-type	3
chr1	164184094	164184624	GP5D_STARR_WT_peak_862	104	*	8.27655	13.4564	10.4994	325	Non-methylated wild-type	1
chr1	164403189	164403755	GP5D_STARR_WT_peak_863	40	*	4.8379	6.66303	4.03721	411	Non-methylated wild-type	3
chr1	164525847	164526438	GP5D_STARR_WT_peak_864	43	*	4.96593	7.0234	4.33828	287	Non-methylated wild-type	3
chr1	164601939	164602496	GP5D_STARR_WT_peak_865	87	*	7.41273	11.6673	8.78295	160	Non-methylated wild-type	1
chr1	164659711	164660476	GP5D_STARR_WT_peak_866	153	*	10.7671	18.3771	15.3079	408	Non-methylated wild-type	1
chr1	165092672	165093223	GP5D_STARR_WT_peak_867	48	*	5.40852	7.53295	4.83311	156	Non-methylated wild-type	3
chr1	165318313	165318830	GP5D_STARR_WT_peak_868	17	*	3.31062	4.17811	1.74131	274	Non-methylated wild-type	3
chr1	165424066	165424991	GP5D_STARR_WT_peak_869	762	*	34.824	80.0224	76.2952	466	Non-methylated wild-type	5
chr1	165735512	165736055	GP5D_STARR_WT_peak_870	115	*	8.86948	14.5102	11.5338	288	Non-methylated wild-type	3
chr1	165858478	165859605	GP5D_STARR_WT_peak_871	120	*	9.23063	15.0153	12.0279	618	Non-methylated wild-type	1
chr1	165900753	165901251	GP5D_STARR_WT_peak_872	48	*	5.40852	7.53295	4.83311	258	Non-methylated wild-type	3
chr1	166202987	166203692	GP5D_STARR_WT_peak_873	156	*	10.7595	18.7371	15.6507	465	Non-methylated wild-type	3
chr1	166235508	166236323	GP5D_STARR_WT_peak_874	131	*	9.7736	16.1847	13.1653	446	Non-methylated wild-type	3
chr1	166471334	166471965	GP5D_STARR_WT_peak_875	101	*	8.14201	13.0667	10.1348	301	Non-methylated wild-type	3
chr1	166508109	166508607	GP5D_STARR_WT_peak_876	17	*	3.31062	4.17811	1.74131	262	Non-methylated wild-type	3
chr1	167082331	167083434	GP5D_STARR_WT_peak_877	4760	*	149.184	481.261	476.023	537	Non-methylated wild-type	4
chr1	167230493	167231242	GP5D_STARR_WT_peak_878	16	*	3.23901	3.97765	1.6546400000000001	374	Non-methylated wild-type	3
chr1	167351000	167351503	GP5D_STARR_WT_peak_879	17	*	3.31062	4.17811	1.74131	242	Non-methylated wild-type	3
chr1	167442112	167442749	GP5D_STARR_WT_peak_880	172	*	11.6437	20.3373	17.2278	238	Non-methylated wild-type	1
chr1	167572733	167573562	GP5D_STARR_WT_peak_881	271	*	15.9717	30.4549	27.1738	481	Non-methylated wild-type	3
chr1	167580641	167581249	GP5D_STARR_WT_peak_882	77	*	7.01738	10.6105	7.75796	299	Non-methylated wild-type	3
chr1	167817047	167817548	GP5D_STARR_WT_peak_883	56	*	5.73735	8.38793	5.64906	298	Non-methylated wild-type	1
chr1	167881930	167882504	GP5D_STARR_WT_peak_884	54	*	5.64421	8.12944	5.40476	316	Non-methylated wild-type	3
chr1	168301658	168302228	GP5D_STARR_WT_peak_885	72	*	6.76546	10.0187	7.20096	233	Non-methylated wild-type	3
chr1	168320903	168321477	GP5D_STARR_WT_peak_886	53	*	5.61702	8.05665	5.33535	479	Non-methylated wild-type	3
chr1	168387071	168387799	GP5D_STARR_WT_peak_887	42	*	5.12326	6.89427	4.25176	548	Non-methylated wild-type	3
chr1	168457095	168457646	GP5D_STARR_WT_peak_888	43	*	4.96593	7.0234	4.33828	258	Non-methylated wild-type	3
chr1	168499359	168500336	GP5D_STARR_WT_peak_889	409	*	21.5147	44.3973	40.9591	479	Non-methylated wild-type	3
chr1	168752134	168752642	GP5D_STARR_WT_peak_890	39	*	4.81216	6.59451	3.97377	274	Non-methylated wild-type	3
chr1	168906950	168907572	GP5D_STARR_WT_peak_891	97	*	7.98583	12.6415	9.72008	321	Non-methylated wild-type	3
chr1	169097651	169098156	GP5D_STARR_WT_peak_892	38	*	4.77232	6.49073	3.87585	237	Non-methylated wild-type	3
chr1	169202570	169203591	GP5D_STARR_WT_peak_893	1434	*	57.8083	147.587	143.497	495	Non-methylated wild-type	5
chr1	169529032	169529981	GP5D_STARR_WT_peak_894	1142	*	48.0071	118.17	114.22	420	Non-methylated wild-type	5
chr1	169584229	169585205	GP5D_STARR_WT_peak_895	268	*	15.7254	30.1185	26.8406	458	Non-methylated wild-type	3
chr1	169661730	169662307	GP5D_STARR_WT_peak_896	34	*	4.57223	6.00606	3.41501	424	Non-methylated wild-type	3
chr1	169868972	169869566	GP5D_STARR_WT_peak_897	68	*	6.45053	9.65342	6.85023	263	Non-methylated wild-type	1
chr1	169891080	169891587	GP5D_STARR_WT_peak_898	57	*	5.78957	8.53969	5.78022	143	Non-methylated wild-type	1
chr1	170269823	170270707	GP5D_STARR_WT_peak_899	307	*	17.3808	34.1051	30.7752	365	Non-methylated wild-type	3
chr1	170494247	170494782	GP5D_STARR_WT_peak_900	70	*	6.50937	9.81516	7.00665	310	Non-methylated wild-type	3
chr1	170647105	170647650	GP5D_STARR_WT_peak_901	17	*	3.31062	4.17811	1.74131	284	Non-methylated wild-type	3
chr1	170649686	170650359	GP5D_STARR_WT_peak_902	88	*	7.44889	11.7741	8.87	217	Non-methylated wild-type	3
chr1	171371853	171372504	GP5D_STARR_WT_peak_903	72	*	6.61058	10.1058	7.2842	376	Non-methylated wild-type	3
chr1	171380863	171381372	GP5D_STARR_WT_peak_904	37	*	4.72354	6.36724	3.75886	93	Non-methylated wild-type	3
chr1	171754135	171755014	GP5D_STARR_WT_peak_905	192	*	12.5525	22.3569	19.2085	445	Non-methylated wild-type	3
chr1	171884402	171885127	GP5D_STARR_WT_peak_906	109	*	8.65982	13.9595	10.9938	343	Non-methylated wild-type	3
chr1	171902502	171903151	GP5D_STARR_WT_peak_907	57	*	5.79358	8.5516	5.78022	255	Non-methylated wild-type	3
chr1	171913139	171913821	GP5D_STARR_WT_peak_908	152	*	10.6292	18.355	15.2869	431	Non-methylated wild-type	3
chr1	172206768	172207596	GP5D_STARR_WT_peak_909	237	*	14.471	26.9379	23.7096	400	Non-methylated wild-type	3
chr1	172360446	172361007	GP5D_STARR_WT_peak_910	68	*	6.44697	9.64379	6.84155	347	Non-methylated wild-type	3
chr1	172423036	172424004	GP5D_STARR_WT_peak_911	1117	*	46.9137	115.706	111.77	514	Non-methylated wild-type	5
chr1	172596755	172597278	GP5D_STARR_WT_peak_912	39	*	4.99163	6.62267	3.99995	201	Non-methylated wild-type	3
chr1	172620313	172620904	GP5D_STARR_WT_peak_913	88	*	7.44889	11.7741	8.87	343	Non-methylated wild-type	3
chr1	172907207	172908019	GP5D_STARR_WT_peak_914	72	*	6.62124	10.1374	7.29483	243	Non-methylated wild-type	3
chr1	172933820	172934318	GP5D_STARR_WT_peak_915	88	*	7.44889	11.7741	8.87	176	Non-methylated wild-type	3
chr1	173127162	173127899	GP5D_STARR_WT_peak_916	134	*	9.76406	16.4541	13.4296	466	Non-methylated wild-type	3
chr1	173205778	173206285	GP5D_STARR_WT_peak_917	25	*	3.96287	5.08448	2.59712	205	Non-methylated wild-type	3
chr1	173352095	173353159	GP5D_STARR_WT_peak_918	409	*	21.519	44.4104	40.9661	503	Non-methylated wild-type	3
chr1	173636828	173637989	GP5D_STARR_WT_peak_919	1362	*	55.4529	140.308	136.25	618	Non-methylated wild-type	5
chr1	173642121	173643144	GP5D_STARR_WT_peak_920	1874	*	72.006	191.699	187.417	529	Non-methylated wild-type	5
chr1	173683780	173684314	GP5D_STARR_WT_peak_921	50	*	5.4962	7.74631	5.03855	343	Non-methylated wild-type	3
chr1	173759052	173759629	GP5D_STARR_WT_peak_922	29	*	4.11818	5.50311	2.97559	210	Non-methylated wild-type	3
chr1	173867641	173868402	GP5D_STARR_WT_peak_923	312	*	17.6872	34.5513	31.2182	392	Non-methylated wild-type	2
chr1	173893953	173894617	GP5D_STARR_WT_peak_924	79	*	7.08531	10.7796	7.92255	391	Non-methylated wild-type	3
chr1	174021801	174022512	GP5D_STARR_WT_peak_925	108	*	8.66844	13.8177	10.855	221	Non-methylated wild-type	2
chr1	174028874	174029453	GP5D_STARR_WT_peak_926	29	*	4.13827	5.56161	2.98583	236	Non-methylated wild-type	3
chr1	174406345	174406959	GP5D_STARR_WT_peak_927	37	*	4.72354	6.36724	3.75886	278	Non-methylated wild-type	3
chr1	174409637	174410361	GP5D_STARR_WT_peak_928	104	*	8.27655	13.4564	10.4994	353	Non-methylated wild-type	3
chr1	174597687	174598508	GP5D_STARR_WT_peak_929	229	*	14.0701	26.2211	22.999	462	Non-methylated wild-type	3
chr1	174848629	174849421	GP5D_STARR_WT_peak_930	57	*	5.79358	8.5516	5.78022	613	Non-methylated wild-type	3
chr1	174939759	174940274	GP5D_STARR_WT_peak_931	17	*	3.28897	4.11573	1.74131	259	Non-methylated wild-type	3
chr1	175072386	175072946	GP5D_STARR_WT_peak_932	50	*	5.48486	7.7182	5.01127	279	Non-methylated wild-type	3
chr1	175169144	175169952	GP5D_STARR_WT_peak_933	402	*	21.1868	43.6652	40.2329	345	Non-methylated wild-type	1
chr1	175268999	175269685	GP5D_STARR_WT_peak_934	70	*	6.51361	9.82701	7.01708	330	Non-methylated wild-type	3
chr1	175421077	175421576	GP5D_STARR_WT_peak_935	25	*	3.95355	5.06102	2.57636	280	Non-methylated wild-type	3
chr1	175530706	175531415	GP5D_STARR_WT_peak_936	169	*	11.3988	20.0165	16.9122	349	Non-methylated wild-type	3
chr1	175736520	175737384	GP5D_STARR_WT_peak_937	149	*	10.4939	17.9758	14.9145	398	Non-methylated wild-type	3
chr1	175813570	175814301	GP5D_STARR_WT_peak_938	307	*	17.3808	34.1051	30.7752	405	Non-methylated wild-type	3
chr1	176656570	176657409	GP5D_STARR_WT_peak_939	88	*	7.4369	11.7385	8.85131	460	Non-methylated wild-type	3
chr1	176657968	176658463	GP5D_STARR_WT_peak_940	88	*	7.44889	11.7741	8.87	163	Non-methylated wild-type	3
chr1	176751132	176751877	GP5D_STARR_WT_peak_941	43	*	4.96593	7.0234	4.33828	229	Non-methylated wild-type	3
chr1	176903369	176903871	GP5D_STARR_WT_peak_942	23	*	3.87161	4.86146	2.39151	321	Non-methylated wild-type	3
chr1	176917030	176917704	GP5D_STARR_WT_peak_943	137	*	9.8669	16.749	13.7176	296	Non-methylated wild-type	3
chr1	176942223	176942830	GP5D_STARR_WT_peak_944	29	*	4.13827	5.56161	2.98583	272	Non-methylated wild-type	3
chr1	177219984	177220530	GP5D_STARR_WT_peak_945	39	*	4.78931	6.53466	3.9178	296	Non-methylated wild-type	3
chr1	177285621	177286295	GP5D_STARR_WT_peak_946	29	*	4.09411	5.43448	2.91397	337	Non-methylated wild-type	3
chr1	177304871	177305702	GP5D_STARR_WT_peak_947	315	*	17.8094	34.8487	31.5133	380	Non-methylated wild-type	3
chr1	177585228	177586140	GP5D_STARR_WT_peak_948	528	*	26.2275	56.4516	52.8986	473	Non-methylated wild-type	1
chr1	177703966	177704536	GP5D_STARR_WT_peak_949	183	*	12.0947	21.5054	18.3692	264	Non-methylated wild-type	3
chr1	177813137	177813816	GP5D_STARR_WT_peak_950	106	*	8.4991	13.5622	10.6031	328	Non-methylated wild-type	3
chr1	177891627	177892563	GP5D_STARR_WT_peak_951	1268	*	51.818600000000004	130.9	126.887	476	Non-methylated wild-type	5
chr1	177897437	177897974	GP5D_STARR_WT_peak_952	52	*	5.5634	7.91641	5.20143	357	Non-methylated wild-type	1
chr1	177914675	177915985	GP5D_STARR_WT_peak_953	43	*	5.19172	7.04077	4.35499	295	Non-methylated wild-type	3
chr1	178052749	178053495	GP5D_STARR_WT_peak_954	70	*	6.522	9.85053	7.04026	416	Non-methylated wild-type	1
chr1	178277826	178278828	GP5D_STARR_WT_peak_955	692	*	32.2785	72.9743	69.2937	482	Non-methylated wild-type	3
chr1	178371356	178371902	GP5D_STARR_WT_peak_956	43	*	4.96593	7.0234	4.33828	32	Non-methylated wild-type	3
chr1	178456394	178456930	GP5D_STARR_WT_peak_957	42	*	4.90921	6.8595	4.2192	188	Non-methylated wild-type	3
chr1	178899090	178900051	GP5D_STARR_WT_peak_958	268	*	15.7254	30.1185	26.8406	559	Non-methylated wild-type	3
chr1	179015797	179016369	GP5D_STARR_WT_peak_959	67	*	6.41621	9.56133	6.76211	283	Non-methylated wild-type	3
chr1	179517036	179517744	GP5D_STARR_WT_peak_960	199	*	12.8324	23.1428	19.9753	372	Non-methylated wild-type	1
chr1	179677467	179678603	GP5D_STARR_WT_peak_961	243	*	14.7677	27.545	24.3104	596	Non-methylated wild-type	1
chr1	179709186	179710050	GP5D_STARR_WT_peak_962	26	*	3.97223	5.10823	2.6196	114	Non-methylated wild-type	3
chr1	179967293	179967822	GP5D_STARR_WT_peak_963	17	*	3.31062	4.17811	1.74131	250	Non-methylated wild-type	3
chr1	180499707	180500387	GP5D_STARR_WT_peak_964	121	*	9.1042	15.1799	12.1755	290	Non-methylated wild-type	3
chr1	180516004	180516663	GP5D_STARR_WT_peak_965	121	*	9.08954	15.1362	12.1457	313	Non-methylated wild-type	3
chr1	180521752	180522736	GP5D_STARR_WT_peak_966	482	*	24.4545	51.7725	48.2595	428	Non-methylated wild-type	3
chr1	180574406	180574906	GP5D_STARR_WT_peak_967	17	*	3.31062	4.17811	1.74131	212	Non-methylated wild-type	3
chr1	180872415	180872970	GP5D_STARR_WT_peak_968	17	*	3.31062	4.17811	1.74131	314	Non-methylated wild-type	3
chr1	180979656	180980222	GP5D_STARR_WT_peak_969	17	*	3.29374	4.12934	1.74131	270	Non-methylated wild-type	3
chr1	181099376	181100121	GP5D_STARR_WT_peak_970	186	*	12.3052	21.8033	18.6631	386	Non-methylated wild-type	3
chr1	181119335	181119907	GP5D_STARR_WT_peak_971	48	*	5.43373	7.59336	4.89141	232	Non-methylated wild-type	1
chr1	181134575	181135666	GP5D_STARR_WT_peak_972	5425	*	171.436	547.958	542.512	571	Non-methylated wild-type	4
chr1	181159729	181160258	GP5D_STARR_WT_peak_973	33	*	4.53116	5.91305	3.32571	331	Non-methylated wild-type	3
chr1	181521486	181522437	GP5D_STARR_WT_peak_974	426	*	22.2164	46.134	42.6775	508	Non-methylated wild-type	3
chr1	181647360	181648197	GP5D_STARR_WT_peak_975	77	*	7.00115	10.5707	7.71896	313	Non-methylated wild-type	3
chr1	181679569	181680121	GP5D_STARR_WT_peak_976	56	*	5.93339	8.40407	5.66449	464	Non-methylated wild-type	3
chr1	181767914	181768693	GP5D_STARR_WT_peak_977	177	*	11.8607	20.8833	17.7562	407	Non-methylated wild-type	3
chr1	182045183	182046068	GP5D_STARR_WT_peak_978	637	*	30.2735	67.4037	63.7652	460	Non-methylated wild-type	1
chr1	182146023	182146942	GP5D_STARR_WT_peak_979	474	*	24.1472	50.9906	47.483	479	Non-methylated wild-type	3
chr1	182391235	182391729	GP5D_STARR_WT_peak_980	37	*	4.85058	6.34461	3.738	192	Non-methylated wild-type	2
chr1	182575569	182576155	GP5D_STARR_WT_peak_981	29	*	4.12931	5.53537	2.98583	209	Non-methylated wild-type	3
chr1	182643366	182644429	GP5D_STARR_WT_peak_982	1562	*	60.4814	160.37	156.223	543	Non-methylated wild-type	5
chr1	182761146	182762296	GP5D_STARR_WT_peak_983	2733	*	98.4909	277.928	273.325	420	Non-methylated wild-type	5
chr1	182838973	182839795	GP5D_STARR_WT_peak_984	240	*	14.6379	27.2604	24.0289	427	Non-methylated wild-type	2
chr1	182865550	182866398	GP5D_STARR_WT_peak_985	121	*	9.08954	15.1362	12.1457	423	Non-methylated wild-type	3
chr1	182869245	182869958	GP5D_STARR_WT_peak_986	96	*	8.0508400000000009	12.5444	9.62515	293	Non-methylated wild-type	3
chr1	182882323	182882880	GP5D_STARR_WT_peak_987	29	*	4.11121	5.48307	2.95733	482	Non-methylated wild-type	3
chr1	182962469	182963008	GP5D_STARR_WT_peak_988	72	*	6.62124	10.1374	7.29483	236	Non-methylated wild-type	3
chr1	182982275	182982904	GP5D_STARR_WT_peak_989	109	*	8.65982	13.9595	10.9938	322	Non-methylated wild-type	3
chr1	183139302	183140136	GP5D_STARR_WT_peak_990	367	*	19.8353	40.1488	36.7553	472	Non-methylated wild-type	3
chr1	183159819	183160514	GP5D_STARR_WT_peak_991	249	*	15.0289	28.1765	24.9258	360	Non-methylated wild-type	1
chr1	183331048	183331758	GP5D_STARR_WT_peak_992	66	*	6.37365	9.44927	6.65321	430	Non-methylated wild-type	1
chr1	183454243	183455081	GP5D_STARR_WT_peak_993	347	*	19.0361	38.1725	34.7952	361	Non-methylated wild-type	1
chr1	183472426	183472935	GP5D_STARR_WT_peak_994	43	*	4.96593	7.0234	4.33828	258	Non-methylated wild-type	2
chr1	183770014	183770519	GP5D_STARR_WT_peak_995	35	*	4.62464	6.1277	3.53159	103	Non-methylated wild-type	3
chr1	184290208	184290771	GP5D_STARR_WT_peak_996	59	*	6.0688	8.70635	5.93137	163	Non-methylated wild-type	3
chr1	184590425	184590993	GP5D_STARR_WT_peak_997	29	*	4.13161	5.54208	2.98583	164	Non-methylated wild-type	3
chr1	184686425	184687067	GP5D_STARR_WT_peak_998	66	*	6.38575	9.4809	6.68414	323	Non-methylated wild-type	3
chr1	185045515	185046062	GP5D_STARR_WT_peak_999	33	*	4.5514	5.95865	3.3698	209	Non-methylated wild-type	2
chr1	185585542	185586465	GP5D_STARR_WT_peak_1000	537	*	26.485	57.3143	53.7515	471	Non-methylated wild-type	1
chr1	185636822	185637574	GP5D_STARR_WT_peak_1001	383	*	20.5585	41.7253	38.3135	414	Non-methylated wild-type	3
chr1	185650691	185651234	GP5D_STARR_WT_peak_1002	97	*	8.00118	12.6821	9.76014	183	Non-methylated wild-type	1
chr1	186082118	186082662	GP5D_STARR_WT_peak_1003	43	*	4.96593	7.0234	4.33828	281	Non-methylated wild-type	3
chr1	186347981	186348840	GP5D_STARR_WT_peak_1004	240	*	14.5843	27.25	24.0186	352	Non-methylated wild-type	1
chr1	186775838	186776421	GP5D_STARR_WT_peak_1005	104	*	8.27655	13.4564	10.4994	364	Non-methylated wild-type	3
chr1	186927661	186928250	GP5D_STARR_WT_peak_1006	51	*	5.52199	7.81087	5.10063	350	Non-methylated wild-type	3
chr1	187407845	187408970	GP5D_STARR_WT_peak_1007	1984	*	75.2111	202.768	198.442	522	Non-methylated wild-type	5
chr1	187630166	187631463	GP5D_STARR_WT_peak_1008	6490	*	200.888	654.842	649.018	651	Non-methylated wild-type	4
chr1	187638375	187639600	GP5D_STARR_WT_peak_1009	6285	*	199.144	634.337	628.59	545	Non-methylated wild-type	4
chr1	187926702	187927257	GP5D_STARR_WT_peak_1010	17	*	3.31062	4.17811	1.74131	282	Non-methylated wild-type	3
chr1	188011494	188012205	GP5D_STARR_WT_peak_1011	88	*	7.44889	11.7741	8.87	393	Non-methylated wild-type	3
chr1	188986665	188987260	GP5D_STARR_WT_peak_1012	44	*	5.21606	7.09382	4.40683	350	Non-methylated wild-type	3
chr1	189059187	189059843	GP5D_STARR_WT_peak_1013	17	*	3.31062	4.17811	1.74131	327	Non-methylated wild-type	3
chr1	189269626	189270240	GP5D_STARR_WT_peak_1014	17	*	3.31062	4.17811	1.74131	317	Non-methylated wild-type	3
chr1	189644093	189644596	GP5D_STARR_WT_peak_1015	104	*	8.25659	13.3971	10.456	220	Non-methylated wild-type	3
chr1	190669488	190670211	GP5D_STARR_WT_peak_1016	112	*	8.74248	14.1719	11.2021	386	Non-methylated wild-type	3
chr1	190755496	190755998	GP5D_STARR_WT_peak_1017	17	*	3.31062	4.17811	1.74131	238	Non-methylated wild-type	3
chr1	190950750	190951485	GP5D_STARR_WT_peak_1018	17	*	3.31062	4.17811	1.74131	349	Non-methylated wild-type	3
chr1	191710036	191710589	GP5D_STARR_WT_peak_1019	43	*	4.96593	7.0234	4.33828	228	Non-methylated wild-type	3
chr1	191813194	191814033	GP5D_STARR_WT_peak_1020	162	*	11.1486	19.3343	16.2408	444	Non-methylated wild-type	3
chr1	191901352	191902365	GP5D_STARR_WT_peak_1021	2768	*	97.2842	281.483	276.867	488	Non-methylated wild-type	5
chr1	192100907	192101443	GP5D_STARR_WT_peak_1022	50	*	5.5108	7.78274	5.07316	435	Non-methylated wild-type	3
chr1	192307964	192308551	GP5D_STARR_WT_peak_1023	17	*	3.31062	4.17811	1.74131	269	Non-methylated wild-type	3
chr1	192858384	192858897	GP5D_STARR_WT_peak_1024	17	*	3.31062	4.17811	1.74131	276	Non-methylated wild-type	3
chr1	192947180	192947940	GP5D_STARR_WT_peak_1025	211	*	13.2425	24.3089	21.1173	445	Non-methylated wild-type	3
chr1	193121767	193122410	GP5D_STARR_WT_peak_1026	48	*	5.43277	7.59105	4.89003	254	Non-methylated wild-type	2
chr1	193354985	193355643	GP5D_STARR_WT_peak_1027	100	*	8.09752	12.9428	10.0144	373	Non-methylated wild-type	3
chr1	193548797	193549680	GP5D_STARR_WT_peak_1028	1538	*	61.2465	158.036	153.896	494	Non-methylated wild-type	5
chr1	194535010	194535994	GP5D_STARR_WT_peak_1029	770	*	35.1216	80.8105	77.0799	538	Non-methylated wild-type	3
chr1	194882887	194883498	GP5D_STARR_WT_peak_1030	28	*	4.07101	5.36999	2.85563	432	Non-methylated wild-type	3
chr1	195047877	195048479	GP5D_STARR_WT_peak_1031	29	*	4.13827	5.56161	2.98583	185	Non-methylated wild-type	3
chr1	195721411	195722156	GP5D_STARR_WT_peak_1032	267	*	15.8199	30.0558	26.786	340	Non-methylated wild-type	1
chr1	196117697	196118290	GP5D_STARR_WT_peak_1033	72	*	6.62124	10.1374	7.29483	255	Non-methylated wild-type	3
chr1	196496675	196497335	GP5D_STARR_WT_peak_1034	88	*	7.44889	11.7741	8.87	565	Non-methylated wild-type	3
chr1	197171443	197172048	GP5D_STARR_WT_peak_1035	42	*	4.93345	6.92867	4.28307	310	Non-methylated wild-type	3
chr1	197966941	197967440	GP5D_STARR_WT_peak_1036	43	*	4.96593	7.0234	4.33828	322	Non-methylated wild-type	3
chr1	198314587	198315154	GP5D_STARR_WT_peak_1037	26	*	3.99109	5.15659	2.66371	391	Non-methylated wild-type	3
chr1	198346130	198346760	GP5D_STARR_WT_peak_1038	43	*	4.96593	7.0234	4.33828	245	Non-methylated wild-type	3
chr1	198813539	198814105	GP5D_STARR_WT_peak_1039	39	*	4.81459	6.60091	3.9788	219	Non-methylated wild-type	3
chr1	199072779	199073779	GP5D_STARR_WT_peak_1040	472	*	24.002	50.796	47.2894	603	Non-methylated wild-type	1
chr1	199908989	199909593	GP5D_STARR_WT_peak_1041	52	*	5.58753	7.97901	5.26184	325	Non-methylated wild-type	3
chr1	199910758	199911468	GP5D_STARR_WT_peak_1042	43	*	4.96126	7.00965	4.33828	351	Non-methylated wild-type	3
chr1	199948682	199949634	GP5D_STARR_WT_peak_1043	1513	*	60.4188	155.485	151.356	482	Non-methylated wild-type	5
chr1	200687696	200688305	GP5D_STARR_WT_peak_1044	88	*	7.44889	11.7741	8.87	334	Non-methylated wild-type	3
chr1	200809760	200810258	GP5D_STARR_WT_peak_1045	25	*	3.95355	5.06102	2.57636	263	Non-methylated wild-type	3
chr1	200896238	200897227	GP5D_STARR_WT_peak_1046	636	*	30.0659	67.2895	63.6519	587	Non-methylated wild-type	1
chr1	201056082	201056692	GP5D_STARR_WT_peak_1047	22	*	3.793	4.68028	2.22166	315	Non-methylated wild-type	3
chr1	201307528	201308372	GP5D_STARR_WT_peak_1048	152	*	10.7257	18.272	15.2052	429	Non-methylated wild-type	1
chr1	201399289	201400059	GP5D_STARR_WT_peak_1049	229	*	14.1207	26.1689	22.9555	414	Non-methylated wild-type	2
chr1	201468694	201469765	GP5D_STARR_WT_peak_1050	1914	*	69.926	195.742	191.445	470	Non-methylated wild-type	5
chr1	201713133	201713916	GP5D_STARR_WT_peak_1051	107	*	8.54905	13.6836	10.7228	472	Non-methylated wild-type	1
chr1	201719558	201720329	GP5D_STARR_WT_peak_1052	452	*	23.2874	48.7517	45.2644	431	Non-methylated wild-type	3
chr1	201955440	201955936	GP5D_STARR_WT_peak_1053	46	*	5.32221	7.33144	4.63852	228	Non-methylated wild-type	2
chr1	201974287	201974892	GP5D_STARR_WT_peak_1054	17	*	3.31062	4.17811	1.74131	324	Non-methylated wild-type	3
chr1	201986863	201987406	GP5D_STARR_WT_peak_1055	66	*	6.36159	9.41794	6.62275	251	Non-methylated wild-type	3
chr1	202007812	202008806	GP5D_STARR_WT_peak_1056	1988	*	73.8385	203.184	198.858	522	Non-methylated wild-type	5
chr1	202022857	202023470	GP5D_STARR_WT_peak_1057	108	*	8.61907	13.8569	10.8932	345	Non-methylated wild-type	1
chr1	202034615	202035368	GP5D_STARR_WT_peak_1058	316	*	17.8537	34.9577	31.6212	406	Non-methylated wild-type	1
chr1	202056241	202057267	GP5D_STARR_WT_peak_1059	1206	*	49.0401	124.625	120.644	510	Non-methylated wild-type	5
chr1	202084904	202086032	GP5D_STARR_WT_peak_1060	386	*	20.5905	42.0635	38.6485	564	Non-methylated wild-type	1
chr1	202106303	202106928	GP5D_STARR_WT_peak_1061	23	*	3.87161	4.86146	2.39151	178	Non-methylated wild-type	1
chr1	202198688	202199993	GP5D_STARR_WT_peak_1062	609	*	29.2563	64.6096	60.9905	769	Non-methylated wild-type	1
chr1	202236949	202237505	GP5D_STARR_WT_peak_1063	54	*	5.80413	8.12831	5.40475	373	Non-methylated wild-type	3
chr1	202238904	202239406	GP5D_STARR_WT_peak_1064	24	*	3.87786	4.87628	2.40613	143	Non-methylated wild-type	3
chr1	202354142	202354655	GP5D_STARR_WT_peak_1065	72	*	6.62124	10.1374	7.29483	294	Non-methylated wild-type	3
chr1	202483151	202483711	GP5D_STARR_WT_peak_1066	57	*	5.79358	8.5516	5.78022	420	Non-methylated wild-type	3
chr1	202588489	202589722	GP5D_STARR_WT_peak_1067	64	*	6.28137	9.21396	6.42562	1013	Non-methylated wild-type	3
chr1	202836357	202837005	GP5D_STARR_WT_peak_1068	73	*	6.8274	10.1594	7.31593	348	Non-methylated wild-type	1
chr1	202893195	202893714	GP5D_STARR_WT_peak_1069	15	*	3.18531	3.83733	1.53795	241	Non-methylated wild-type	3
chr1	203002086	203003017	GP5D_STARR_WT_peak_1070	161	*	11.1223	19.2652	16.1726	574	Non-methylated wild-type	3
chr1	203236738	203237240	GP5D_STARR_WT_peak_1071	17	*	3.27051	4.06381	1.72482	242	Non-methylated wild-type	3
chr1	203251593	203252106	GP5D_STARR_WT_peak_1072	57	*	5.79358	8.5516	5.78022	204	Non-methylated wild-type	3
chr1	203306331	203307029	GP5D_STARR_WT_peak_1073	203	*	12.9529	23.4725	20.3014	428	Non-methylated wild-type	2
chr1	203326969	203327959	GP5D_STARR_WT_peak_1074	301	*	17.2118	33.438	30.1222	562	Non-methylated wild-type	1
chr1	203462532	203463085	GP5D_STARR_WT_peak_1075	29	*	4.10812	5.47423	2.95042	263	Non-methylated wild-type	3
chr1	204000808	204001465	GP5D_STARR_WT_peak_1076	228	*	14.0259	26.0887	22.8768	282	Non-methylated wild-type	3
chr1	204003393	204003921	GP5D_STARR_WT_peak_1077	42	*	4.90921	6.8595	4.2192	362	Non-methylated wild-type	3
chr1	204040995	204041709	GP5D_STARR_WT_peak_1078	59	*	6.06853	8.70574	5.93094	349	Non-methylated wild-type	3
chr1	204102703	204103209	GP5D_STARR_WT_peak_1079	47	*	5.38307	7.4727	4.7757	390	Non-methylated wild-type	1
chr1	204347947	204348635	GP5D_STARR_WT_peak_1080	287	*	16.6637	32.0939	28.7972	396	Non-methylated wild-type	1
chr1	204411786	204412354	GP5D_STARR_WT_peak_1081	36	*	4.67929	6.25838	3.65555	212	Non-methylated wild-type	2
chr1	204450652	204451262	GP5D_STARR_WT_peak_1082	72	*	6.76546	10.0187	7.20096	169	Non-methylated wild-type	1
chr1	204493398	204494348	GP5D_STARR_WT_peak_1083	325	*	18.2056	35.8581	32.5132	557	Non-methylated wild-type	2
chr1	204509247	204509778	GP5D_STARR_WT_peak_1084	70	*	6.51361	9.82701	7.01708	331	Non-methylated wild-type	3
chr1	204516214	204516715	GP5D_STARR_WT_peak_1085	73	*	6.85834	10.2309	7.38605	225	Non-methylated wild-type	2
chr1	204523876	204525463	GP5D_STARR_WT_peak_1086	748	*	34.1355	78.5869	74.8713	1188	Non-methylated wild-type	3
chr1	204599230	204600241	GP5D_STARR_WT_peak_1087	449	*	22.917	48.4488	44.9699	575	Non-methylated wild-type	3
chr1	204897576	204898698	GP5D_STARR_WT_peak_1088	25	*	3.94428	5.03782	2.55436	460	Non-methylated wild-type	3
chr1	205014026	205014569	GP5D_STARR_WT_peak_1089	76	*	7.07034	10.5493	7.69795	277	Non-methylated wild-type	3
chr1	205306918	205307783	GP5D_STARR_WT_peak_1090	929	*	39.7627	96.808	92.9785	317	Non-methylated wild-type	1
chr1	205352380	205352954	GP5D_STARR_WT_peak_1091	22	*	3.78446	4.66115	2.20417	107	Non-methylated wild-type	3
chr1	205739289	205740008	GP5D_STARR_WT_peak_1092	43	*	4.96593	7.0234	4.33828	357	Non-methylated wild-type	3
chr1	206826313	206826874	GP5D_STARR_WT_peak_1093	40	*	4.85851	6.7188	4.09009	306	Non-methylated wild-type	3
chr1	206873844	206874344	GP5D_STARR_WT_peak_1094	54	*	5.67168	8.20414	5.47565	197	Non-methylated wild-type	3
chr1	206890496	206891262	GP5D_STARR_WT_peak_1095	111	*	8.71832	14.1092	11.1408	364	Non-methylated wild-type	3
chr1	206961376	206962308	GP5D_STARR_WT_peak_1096	1056	*	44.5004	109.552	105.652	504	Non-methylated wild-type	5
chr1	207007459	207007972	GP5D_STARR_WT_peak_1097	57	*	5.95993	8.46218	5.71939	161	Non-methylated wild-type	3
chr1	207019837	207020735	GP5D_STARR_WT_peak_1098	288	*	16.6716	32.1145	28.8104	429	Non-methylated wild-type	3
chr1	207282655	207283203	GP5D_STARR_WT_peak_1099	66	*	6.35817	9.40909	6.61399	311	Non-methylated wild-type	3
chr1	207321329	207321855	GP5D_STARR_WT_peak_1100	34	*	4.59325	6.05444	3.46128	280	Non-methylated wild-type	2
chr1	207707100	207707913	GP5D_STARR_WT_peak_1101	581	*	28.1403	61.7273	58.1289	412	Non-methylated wild-type	3
chr1	207730472	207731072	GP5D_STARR_WT_peak_1102	17	*	3.31062	4.17811	1.74131	285	Non-methylated wild-type	3
chr1	207822169	207822815	GP5D_STARR_WT_peak_1103	36	*	4.65748	6.20574	3.60551	396	Non-methylated wild-type	3
chr1	207911228	207911772	GP5D_STARR_WT_peak_1104	14	*	3.14804	3.74428	1.46115	380	Non-methylated wild-type	3
chr1	208154438	208155289	GP5D_STARR_WT_peak_1105	154	*	10.8156	18.494	15.4236	401	Non-methylated wild-type	3
chr1	208184134	208184651	GP5D_STARR_WT_peak_1106	50	*	5.50906	7.77841	5.06982	259	Non-methylated wild-type	1
chr1	208213464	208214354	GP5D_STARR_WT_peak_1107	353	*	19.3548	38.7676	35.3858	461	Non-methylated wild-type	3
chr1	208219132	208219730	GP5D_STARR_WT_peak_1108	57	*	5.98672	8.52137	5.77565	335	Non-methylated wild-type	3
chr1	208445547	208446369	GP5D_STARR_WT_peak_1109	188	*	12.2644	21.9813	18.8383	391	Non-methylated wild-type	1
chr1	208496199	208496949	GP5D_STARR_WT_peak_1110	64	*	6.29805	9.25576	6.46569	319	Non-methylated wild-type	3
chr1	208542122	208542646	GP5D_STARR_WT_peak_1111	38	*	4.74598	6.42357	3.81208	356	Non-methylated wild-type	1
chr1	208688471	208689247	GP5D_STARR_WT_peak_1112	229	*	14.0701	26.2211	22.999	357	Non-methylated wild-type	3
chr1	208759539	208760115	GP5D_STARR_WT_peak_1113	29	*	4.10011	5.45142	2.92965	281	Non-methylated wild-type	3
chr1	208799062	208799666	GP5D_STARR_WT_peak_1114	110	*	8.70096	14.0645	11.0966	283	Non-methylated wild-type	3
chr1	209117602	209118231	GP5D_STARR_WT_peak_1115	72	*	6.62124	10.1374	7.29483	322	Non-methylated wild-type	3
chr1	209204208	209204932	GP5D_STARR_WT_peak_1116	42	*	4.93345	6.92867	4.28307	329	Non-methylated wild-type	3
chr1	209383567	209384587	GP5D_STARR_WT_peak_1117	1650	*	64.7802	169.278	165.091	491	Non-methylated wild-type	5
chr1	209411437	209412380	GP5D_STARR_WT_peak_1118	457	*	23.4489	49.1926	45.7031	404	Non-methylated wild-type	3
chr1	209430867	209431481	GP5D_STARR_WT_peak_1119	104	*	8.43981	13.4205	10.4784	319	Non-methylated wild-type	3
chr1	209453529	209454121	GP5D_STARR_WT_peak_1120	17	*	3.31062	4.17811	1.74131	300	Non-methylated wild-type	3
chr1	209780173	209780773	GP5D_STARR_WT_peak_1121	106	*	8.49798	13.5595	10.601	314	Non-methylated wild-type	1
chr1	210196014	210196951	GP5D_STARR_WT_peak_1122	697	*	32.4683	73.3925	69.71	479	Non-methylated wild-type	1
chr1	210251011	210251703	GP5D_STARR_WT_peak_1123	81	*	7.16695	10.9891	8.12711	324	Non-methylated wild-type	1
chr1	210321190	210322230	GP5D_STARR_WT_peak_1124	1321	*	54.0232	136.165	132.129	514	Non-methylated wild-type	5
chr1	210411261	210412349	GP5D_STARR_WT_peak_1125	464	*	23.7318	49.9748	46.4796	574	Non-methylated wild-type	3
chr1	210738078	210738572	GP5D_STARR_WT_peak_1126	54	*	5.64421	8.12944	5.40476	241	Non-methylated wild-type	3
chr1	211192006	211192643	GP5D_STARR_WT_peak_1127	29	*	4.13827	5.56161	2.98583	338	Non-methylated wild-type	3
chr1	211283213	211283823	GP5D_STARR_WT_peak_1128	29	*	4.13827	5.56161	2.98583	263	Non-methylated wild-type	3
chr1	211340753	211341407	GP5D_STARR_WT_peak_1129	20	*	3.72496	4.53054	2.08044	123	Non-methylated wild-type	3
chr1	211495325	211496245	GP5D_STARR_WT_peak_1130	1248	*	50.9412	128.846	124.843	443	Non-methylated wild-type	5
chr1	211515161	211515772	GP5D_STARR_WT_peak_1131	128	*	9.64176	15.8892	12.8744	237	Non-methylated wild-type	1
chr1	211576944	211577819	GP5D_STARR_WT_peak_1132	288	*	16.6902	32.1634	28.8585	454	Non-methylated wild-type	2
chr1	211735720	211736262	GP5D_STARR_WT_peak_1133	57	*	5.98775	8.52366	5.77713	99	Non-methylated wild-type	1
chr1	211938500	211939171	GP5D_STARR_WT_peak_1134	72	*	6.62124	10.1374	7.29483	399	Non-methylated wild-type	3
chr1	212331339	212332026	GP5D_STARR_WT_peak_1135	57	*	5.79358	8.5516	5.78022	399	Non-methylated wild-type	3
chr1	212485978	212486668	GP5D_STARR_WT_peak_1136	131	*	9.77398	16.2135	13.193	419	Non-methylated wild-type	1
chr1	212491275	212491869	GP5D_STARR_WT_peak_1137	82	*	7.32171	11.0715	8.207	348	Non-methylated wild-type	3
chr1	212502683	212503605	GP5D_STARR_WT_peak_1138	170	*	11.4635	20.2013	17.0941	291	Non-methylated wild-type	3
chr1	212596016	212597167	GP5D_STARR_WT_peak_1139	4255	*	140.621	430.64	425.546	552	Non-methylated wild-type	4
chr1	213070041	213070977	GP5D_STARR_WT_peak_1140	1979	*	75.2746	202.291	197.967	541	Non-methylated wild-type	5
chr1	213443453	213443993	GP5D_STARR_WT_peak_1141	103	*	8.23637	13.3375	10.3981	163	Non-methylated wild-type	3
chr1	213569545	213570089	GP5D_STARR_WT_peak_1142	36	*	4.65666	6.20377	3.60462	281	Non-methylated wild-type	1
chr1	213737616	213738168	GP5D_STARR_WT_peak_1143	17	*	3.28897	4.11573	1.74131	258	Non-methylated wild-type	3
chr1	213779157	213779867	GP5D_STARR_WT_peak_1144	144	*	10.332	17.5424	14.4879	306	Non-methylated wild-type	3
chr1	214050472	214050984	GP5D_STARR_WT_peak_1145	28	*	4.07823	5.38999	2.87394	219	Non-methylated wild-type	3
chr1	214439038	214440140	GP5D_STARR_WT_peak_1146	1681	*	64.5256	172.323	168.124	598	Non-methylated wild-type	5
chr1	214506982	214507632	GP5D_STARR_WT_peak_1147	82	*	7.23204	11.1613	8.29416	273	Non-methylated wild-type	3
chr1	214823127	214824110	GP5D_STARR_WT_peak_1148	1641	*	64.5571	168.296	164.113	507	Non-methylated wild-type	5
chr1	215001417	215002264	GP5D_STARR_WT_peak_1149	304	*	17.3679	33.7962	30.4764	436	Non-methylated wild-type	3
chr1	215501885	215502548	GP5D_STARR_WT_peak_1150	101	*	8.14201	13.0667	10.1348	378	Non-methylated wild-type	3
chr1	215636194	215636723	GP5D_STARR_WT_peak_1151	38	*	4.76863	6.48126	3.86664	287	Non-methylated wild-type	1
chr1	216169472	216169966	GP5D_STARR_WT_peak_1152	17	*	3.31062	4.17811	1.74131	245	Non-methylated wild-type	3
chr1	217357967	217358461	GP5D_STARR_WT_peak_1153	17	*	3.31062	4.17811	1.74131	209	Non-methylated wild-type	3
chr1	217379404	217379911	GP5D_STARR_WT_peak_1154	43	*	4.96593	7.0234	4.33828	146	Non-methylated wild-type	3
chr1	218285022	218285613	GP5D_STARR_WT_peak_1155	29	*	4.13827	5.56161	2.98583	280	Non-methylated wild-type	3
chr1	218459762	218460429	GP5D_STARR_WT_peak_1156	104	*	8.27655	13.4564	10.4994	403	Non-methylated wild-type	3
chr1	218599746	218601709	GP5D_STARR_WT_peak_1157	451	*	23.1743	48.6521	45.1658	1462	Non-methylated wild-type	3
chr1	219310176	219310737	GP5D_STARR_WT_peak_1158	97	*	8.08638	12.621	9.70067	345	Non-methylated wild-type	3
chr1	219585503	219586414	GP5D_STARR_WT_peak_1159	800	*	35.018	83.7586	80.0098	493	Non-methylated wild-type	5
chr1	219742672	219743348	GP5D_STARR_WT_peak_1160	268	*	15.7254	30.1185	26.8406	340	Non-methylated wild-type	3
chr1	219782883	219783382	GP5D_STARR_WT_peak_1161	42	*	4.92854	6.91456	4.27136	133	Non-methylated wild-type	3
chr1	219792357	219793154	GP5D_STARR_WT_peak_1162	389	*	20.8031	42.372	38.9483	438	Non-methylated wild-type	3
chr1	219795956	219796507	GP5D_STARR_WT_peak_1163	29	*	4.13439	5.5502	2.98583	350	Non-methylated wild-type	3
chr1	220104923	220105450	GP5D_STARR_WT_peak_1164	17	*	3.31062	4.17811	1.74131	258	Non-methylated wild-type	3
chr1	220336063	220337064	GP5D_STARR_WT_peak_1165	1180	*	49.1217	122.001	118.034	493	Non-methylated wild-type	5
chr1	220444459	220445124	GP5D_STARR_WT_peak_1166	386	*	20.6061	42.0582	38.6432	324	Non-methylated wild-type	3
chr1	220521563	220522178	GP5D_STARR_WT_peak_1167	57	*	5.77678	8.50204	5.75771	406	Non-methylated wild-type	3
chr1	220799450	220800171	GP5D_STARR_WT_peak_1168	243	*	14.8145	27.6314	24.396	433	Non-methylated wild-type	3
chr1	221568022	221568570	GP5D_STARR_WT_peak_1169	43	*	4.96593	7.0234	4.33828	287	Non-methylated wild-type	3
chr1	221714166	221714926	GP5D_STARR_WT_peak_1170	192	*	12.4148	22.423	19.2634	306	Non-methylated wild-type	1
chr1	221797156	221797673	GP5D_STARR_WT_peak_1171	72	*	6.62124	10.1374	7.29483	191	Non-methylated wild-type	3
chr1	221808813	221809502	GP5D_STARR_WT_peak_1172	88	*	7.44889	11.7741	8.87	312	Non-methylated wild-type	3
chr1	221839819	221840347	GP5D_STARR_WT_peak_1173	110	*	8.67741	14.0042	11.0377	277	Non-methylated wild-type	3
chr1	221947598	221948195	GP5D_STARR_WT_peak_1174	68	*	6.43617	9.61469	6.81349	335	Non-methylated wild-type	3
chr1	221984387	221985054	GP5D_STARR_WT_peak_1175	88	*	7.44889	11.7741	8.87	377	Non-methylated wild-type	3
chr1	222287976	222288658	GP5D_STARR_WT_peak_1176	211	*	13.2425	24.3089	21.1173	286	Non-methylated wild-type	1
chr1	222314812	222315406	GP5D_STARR_WT_peak_1177	42	*	4.93345	6.92867	4.28307	329	Non-methylated wild-type	3
chr1	222326641	222327162	GP5D_STARR_WT_peak_1178	32	*	4.51031	5.86657	3.281	163	Non-methylated wild-type	1
chr1	222470515	222471080	GP5D_STARR_WT_peak_1179	29	*	4.13827	5.56161	2.98583	3	Non-methylated wild-type	3
chr1	222581990	222582637	GP5D_STARR_WT_peak_1180	88	*	7.43093	11.7208	8.83528	258	Non-methylated wild-type	3
chr1	222643877	222644463	GP5D_STARR_WT_peak_1181	49	*	5.45918	7.65509	4.9507	407	Non-methylated wild-type	2
chr1	222654741	222655459	GP5D_STARR_WT_peak_1182	287	*	16.5531	32.1012	28.7972	363	Non-methylated wild-type	3
chr1	222805732	222806538	GP5D_STARR_WT_peak_1183	278	*	16.3012	31.1727	27.8851	310	Non-methylated wild-type	3
chr1	222916894	222917575	GP5D_STARR_WT_peak_1184	88	*	7.44889	11.7741	8.87	318	Non-methylated wild-type	3
chr1	223233463	223234139	GP5D_STARR_WT_peak_1185	117	*	8.9634	14.7708	11.7894	379	Non-methylated wild-type	3
chr1	223421368	223422182	GP5D_STARR_WT_peak_1186	133	*	9.74284	16.3946	13.3708	498	Non-methylated wild-type	3
chr1	223665359	223666156	GP5D_STARR_WT_peak_1187	401	*	21.1321	43.5462	40.1144	422	Non-methylated wild-type	1
chr1	223707260	223708677	GP5D_STARR_WT_peak_1188	172	*	11.6437	20.3373	17.2278	976	Non-methylated wild-type	1
chr1	223719473	223720001	GP5D_STARR_WT_peak_1189	50	*	5.49107	7.73357	5.02631	222	Non-methylated wild-type	1
chr1	224219169	224219695	GP5D_STARR_WT_peak_1190	39	*	4.7915	6.54035	3.92194	326	Non-methylated wild-type	3
chr1	224276657	224277155	GP5D_STARR_WT_peak_1191	17	*	3.31062	4.17811	1.74131	264	Non-methylated wild-type	3
chr1	224483509	224484186	GP5D_STARR_WT_peak_1192	28	*	4.05756	5.33305	2.8233	300	Non-methylated wild-type	3
chr1	224493017	224493959	GP5D_STARR_WT_peak_1193	613	*	29.3917	64.9985	61.3771	478	Non-methylated wild-type	1
chr1	225017444	225018331	GP5D_STARR_WT_peak_1194	291	*	16.8419	32.4838	29.1766	451	Non-methylated wild-type	1
chr1	225187347	225187938	GP5D_STARR_WT_peak_1195	88	*	7.44889	11.7741	8.87	364	Non-methylated wild-type	3
chr1	225209070	225209664	GP5D_STARR_WT_peak_1196	53	*	5.6411	8.12104	5.39785	302	Non-methylated wild-type	3
chr1	225228726	225229416	GP5D_STARR_WT_peak_1197	265	*	15.7151	29.7867	26.5202	197	Non-methylated wild-type	1
chr1	225394298	225395003	GP5D_STARR_WT_peak_1198	26	*	3.97317	5.11062	2.6219	86	Non-methylated wild-type	3
chr1	225446262	225446763	GP5D_STARR_WT_peak_1199	60	*	6.12407	8.83415	6.0566700000000004	218	Non-methylated wild-type	1
chr1	225817364	225818163	GP5D_STARR_WT_peak_1200	202	*	12.8865	23.4338	20.263	430	Non-methylated wild-type	3
chr1	225998941	225999699	GP5D_STARR_WT_peak_1201	195	*	12.6728	22.7539	19.5909	563	Non-methylated wild-type	2
chr1	226127494	226128429	GP5D_STARR_WT_peak_1202	1367	*	54.5369	140.786	136.726	492	Non-methylated wild-type	5
chr1	226214249	226215066	GP5D_STARR_WT_peak_1203	134	*	9.75697	16.4342	13.4102	410	Non-methylated wild-type	3
chr1	226314975	226315561	GP5D_STARR_WT_peak_1204	54	*	5.64421	8.12944	5.40476	109	Non-methylated wild-type	3
chr1	226479328	226479890	GP5D_STARR_WT_peak_1205	236	*	14.4434	26.8629	23.6356	345	Non-methylated wild-type	3
chr1	226738990	226739500	GP5D_STARR_WT_peak_1206	50	*	5.50262	7.76231	5.05444	264	Non-methylated wild-type	2
chr1	226814855	226815680	GP5D_STARR_WT_peak_1207	250	*	15.1025	28.3018	25.0503	388	Non-methylated wild-type	1
chr1	227058524	227059226	GP5D_STARR_WT_peak_1208	43	*	4.96593	7.0234	4.33828	120	Non-methylated wild-type	3
chr1	227246648	227247230	GP5D_STARR_WT_peak_1209	28	*	4.0512	5.31574	2.80659	82	Non-methylated wild-type	3
chr1	227333256	227334098	GP5D_STARR_WT_peak_1210	147	*	10.4316	17.8065	14.7479	464	Non-methylated wild-type	3
chr1	227396646	227397184	GP5D_STARR_WT_peak_1211	40	*	4.84684	6.68713	4.06008	334	Non-methylated wild-type	3
chr1	227531899	227532814	GP5D_STARR_WT_peak_1212	362	*	19.6709	39.6627	36.2737	534	Non-methylated wild-type	3
chr1	227558892	227559842	GP5D_STARR_WT_peak_1213	21	*	3.77563	4.64147	2.18534	186	Non-methylated wild-type	3
chr1	227720647	227721668	GP5D_STARR_WT_peak_1214	472	*	24.002	50.796	47.2894	544	Non-methylated wild-type	3
chr1	227723030	227724257	GP5D_STARR_WT_peak_1215	4645	*	153.944	469.724	464.514	636	Non-methylated wild-type	4
chr1	227846070	227846757	GP5D_STARR_WT_peak_1216	22	*	3.82754	4.75874	2.2955	337	Non-methylated wild-type	3
chr1	228082313	228082979	GP5D_STARR_WT_peak_1217	125	*	9.41859	15.5192	12.5105	318	Non-methylated wild-type	2
chr1	228190886	228191426	GP5D_STARR_WT_peak_1218	101	*	8.15645	13.1074	10.1747	239	Non-methylated wild-type	3
chr1	228339708	228340220	GP5D_STARR_WT_peak_1219	35	*	4.73353	6.1226	3.52693	100	Non-methylated wild-type	3
chr1	228381228	228381889	GP5D_STARR_WT_peak_1220	27	*	4.01013	5.20616	2.70861	103	Non-methylated wild-type	1
chr1	228449099	228449644	GP5D_STARR_WT_peak_1221	25	*	3.92586	4.99224	2.5124	246	Non-methylated wild-type	3
chr1	228495129	228496111	GP5D_STARR_WT_peak_1222	75	*	6.92169	10.3795	7.53166	434	Non-methylated wild-type	3
chr1	229037893	229038776	GP5D_STARR_WT_peak_1223	447	*	23.0935	48.2266	44.7491	379	Non-methylated wild-type	3
chr1	229064214	229065102	GP5D_STARR_WT_peak_1224	717	*	33.1864	75.4443	71.7475	428	Non-methylated wild-type	1
chr1	229093385	229093989	GP5D_STARR_WT_peak_1225	51	*	5.53237	7.83712	5.12648	381	Non-methylated wild-type	3
chr1	229131201	229131953	GP5D_STARR_WT_peak_1226	159	*	11.0181	18.9967	15.9075	516	Non-methylated wild-type	3
chr1	229171752	229172452	GP5D_STARR_WT_peak_1227	54	*	5.64421	8.12944	5.40476	320	Non-methylated wild-type	1
chr1	229199886	229200427	GP5D_STARR_WT_peak_1228	34	*	4.59305	6.05398	3.46128	171	Non-methylated wild-type	1
chr1	229225080	229226106	GP5D_STARR_WT_peak_1229	1421	*	56.6345	146.214	142.13	474	Non-methylated wild-type	5
chr1	229231149	229231970	GP5D_STARR_WT_peak_1230	775	*	35.306	81.3089	77.5757	435	Non-methylated wild-type	5
chr1	229238367	229239314	GP5D_STARR_WT_peak_1231	1364	*	54.3993	140.48	136.421	465	Non-methylated wild-type	5
chr1	229529325	229529878	GP5D_STARR_WT_peak_1232	29	*	4.10411	5.46279	2.94015	277	Non-methylated wild-type	3
chr1	229683676	229684809	GP5D_STARR_WT_peak_1233	57	*	5.79358	8.5516	5.78022	503	Non-methylated wild-type	3
chr1	229706860	229707929	GP5D_STARR_WT_peak_1234	1874	*	72.006	191.699	187.417	520	Non-methylated wild-type	5
chr1	229717578	229718331	GP5D_STARR_WT_peak_1235	142	*	10.2343	17.2906	14.2396	373	Non-methylated wild-type	1
chr1	229846115	229847110	GP5D_STARR_WT_peak_1236	448	*	23.1483	48.3726	44.8943	432	Non-methylated wild-type	1
chr1	229979896	229980464	GP5D_STARR_WT_peak_1237	51	*	5.53697	7.84879	5.13669	282	Non-methylated wild-type	3
chr1	230133132	230133830	GP5D_STARR_WT_peak_1238	112	*	8.77832	14.2659	11.2949	297	Non-methylated wild-type	3
chr1	230232025	230232574	GP5D_STARR_WT_peak_1239	17	*	3.31062	4.17811	1.74131	348	Non-methylated wild-type	3
chr1	230627472	230628368	GP5D_STARR_WT_peak_1240	617	*	29.5341	65.3435	61.7202	496	Non-methylated wild-type	3
chr1	231015047	231015612	GP5D_STARR_WT_peak_1241	15	*	3.19287	3.85663	1.55515	252	Non-methylated wild-type	3
chr1	231171507	231172213	GP5D_STARR_WT_peak_1242	55	*	5.70952	8.30911	5.57473	352	Non-methylated wild-type	3
chr1	231211048	231212112	GP5D_STARR_WT_peak_1243	2031	*	76.4651	207.483	203.142	511	Non-methylated wild-type	5
chr1	231627966	231628677	GP5D_STARR_WT_peak_1244	55	*	5.6957	8.2705	5.53894	383	Non-methylated wild-type	3
chr1	232130476	232131478	GP5D_STARR_WT_peak_1245	761	*	34.7615	79.8569	76.1307	528	Non-methylated wild-type	3
chr1	232622418	232622991	GP5D_STARR_WT_peak_1246	94	*	7.87256	12.3489	9.43405	330	Non-methylated wild-type	1
chr1	232678327	232678897	GP5D_STARR_WT_peak_1247	38	*	4.74598	6.42357	3.81208	309	Non-methylated wild-type	1
chr1	232718937	232719862	GP5D_STARR_WT_peak_1248	670	*	31.5045	70.7296	67.065	420	Non-methylated wild-type	3
chr1	232748492	232749526	GP5D_STARR_WT_peak_1249	3004	*	106.334	305.156	300.465	568	Non-methylated wild-type	4
chr1	232799669	232800213	GP5D_STARR_WT_peak_1250	29	*	4.09811	5.44576	2.92417	267	Non-methylated wild-type	3
chr1	232952632	232953613	GP5D_STARR_WT_peak_1251	930	*	40.7822	96.8716	93.0418	480	Non-methylated wild-type	5
chr1	233113159	233113884	GP5D_STARR_WT_peak_1252	59	*	6.06853	8.70574	5.93094	394	Non-methylated wild-type	3
chr1	233179211	233180466	GP5D_STARR_WT_peak_1253	8044	*	242.618	810.89	804.492	572	Non-methylated wild-type	4
chr1	233407830	233408447	GP5D_STARR_WT_peak_1254	29	*	4.12931	5.53537	2.98583	314	Non-methylated wild-type	3
chr1	233472687	233473407	GP5D_STARR_WT_peak_1255	229	*	14.0701	26.2211	22.999	321	Non-methylated wild-type	1
chr1	233664688	233665379	GP5D_STARR_WT_peak_1256	68	*	6.46246	9.6858	6.88182	284	Non-methylated wild-type	3
chr1	233708141	233708887	GP5D_STARR_WT_peak_1257	201	*	12.8939	23.3098	20.1405	444	Non-methylated wild-type	3
chr1	234393179	234393744	GP5D_STARR_WT_peak_1258	56	*	5.75569	8.44065	5.69865	175	Non-methylated wild-type	3
chr1	234500956	234501463	GP5D_STARR_WT_peak_1259	51	*	5.52199	7.81087	5.10063	258	Non-methylated wild-type	3
chr1	234600361	234601015	GP5D_STARR_WT_peak_1260	99	*	8.06316	12.8486	9.9224	307	Non-methylated wild-type	1
chr1	234612273	234613156	GP5D_STARR_WT_peak_1261	590	*	28.5327	62.6395	59.0355	368	Non-methylated wild-type	1
chr1	234618050	234619131	GP5D_STARR_WT_peak_1262	1067	*	45.521	110.672	106.764	537	Non-methylated wild-type	5
chr1	234724105	234724635	GP5D_STARR_WT_peak_1263	120	*	9.23234	15.0788	12.0899	296	Non-methylated wild-type	1
chr1	234817233	234817778	GP5D_STARR_WT_peak_1264	29	*	4.13827	5.56161	2.98583	337	Non-methylated wild-type	1
chr1	234823032	234824024	GP5D_STARR_WT_peak_1265	716	*	33.0703	75.3762	71.6797	498	Non-methylated wild-type	1
chr1	234828688	234829461	GP5D_STARR_WT_peak_1266	259	*	15.4076	29.1958	25.9357	367	Non-methylated wild-type	3
chr1	235049128	235049635	GP5D_STARR_WT_peak_1267	52	*	5.5862	7.97555	5.25886	283	Non-methylated wild-type	3
chr1	235062284	235062939	GP5D_STARR_WT_peak_1268	123	*	9.35651	15.3807	12.3742	319	Non-methylated wild-type	1
chr1	235073446	235074113	GP5D_STARR_WT_peak_1269	163	*	11.2173	19.4182	16.3233	316	Non-methylated wild-type	1
chr1	235348047	235348665	GP5D_STARR_WT_peak_1270	174	*	11.5872	20.5651	17.4412	335	Non-methylated wild-type	3
chr1	235367253	235367764	GP5D_STARR_WT_peak_1271	34	*	4.57223	6.00607	3.41501	359	Non-methylated wild-type	2
chr1	235429324	235429909	GP5D_STARR_WT_peak_1272	29	*	4.13827	5.56161	2.98583	232	Non-methylated wild-type	3
chr1	235669502	235670695	GP5D_STARR_WT_peak_1273	5176	*	167.708	523.025	517.664	610	Non-methylated wild-type	4
chr1	235674534	235675789	GP5D_STARR_WT_peak_1274	4090	*	138.218	414.069	409.029	700	Non-methylated wild-type	4
chr1	235763117	235763637	GP5D_STARR_WT_peak_1275	17	*	3.31062	4.17811	1.74131	257	Non-methylated wild-type	3
chr1	235821476	235822122	GP5D_STARR_WT_peak_1276	88	*	7.44889	11.7741	8.87	402	Non-methylated wild-type	3
chr1	235933157	235933694	GP5D_STARR_WT_peak_1277	80	*	7.25517	10.9302	8.07008	118	Non-methylated wild-type	3
chr1	236096853	236097849	GP5D_STARR_WT_peak_1278	1087	*	46.1837	112.641	108.724	533	Non-methylated wild-type	5
chr1	236370533	236371048	GP5D_STARR_WT_peak_1279	72	*	6.62124	10.1374	7.29483	260	Non-methylated wild-type	3
chr1	236471586	236472233	GP5D_STARR_WT_peak_1280	103	*	8.22242	13.2967	10.358	259	Non-methylated wild-type	3
chr1	236488206	236488744	GP5D_STARR_WT_peak_1281	28	*	4.07724	5.38724	2.87191	22	Non-methylated wild-type	3
chr1	237186542	237187304	GP5D_STARR_WT_peak_1282	314	*	17.7708	34.7543	31.4197	439	Non-methylated wild-type	3
chr1	237237673	237238344	GP5D_STARR_WT_peak_1283	104	*	8.27655	13.4564	10.4994	270	Non-methylated wild-type	3
chr1	237288249	237288802	GP5D_STARR_WT_peak_1284	72	*	6.62124	10.1374	7.29483	298	Non-methylated wild-type	3
chr1	237759318	237759840	GP5D_STARR_WT_peak_1285	29	*	4.13827	5.56161	2.98583	253	Non-methylated wild-type	3
chr1	238061963	238062881	GP5D_STARR_WT_peak_1286	625	*	29.7956	66.1907	62.5585	426	Non-methylated wild-type	3
chr1	238319839	238320611	GP5D_STARR_WT_peak_1287	268	*	15.7254	30.1185	26.8406	323	Non-methylated wild-type	3
chr1	238634173	238634726	GP5D_STARR_WT_peak_1288	57	*	5.79358	8.5516	5.78022	254	Non-methylated wild-type	3
chr1	238648993	238649538	GP5D_STARR_WT_peak_1289	29	*	4.13827	5.56161	2.98583	205	Non-methylated wild-type	3
chr1	239212646	239213400	GP5D_STARR_WT_peak_1290	161	*	11.1223	19.2652	16.1726	370	Non-methylated wild-type	3
chr1	239706591	239707269	GP5D_STARR_WT_peak_1291	183	*	12.0947	21.5054	18.3692	239	Non-methylated wild-type	3
chr1	239787514	239788084	GP5D_STARR_WT_peak_1292	17	*	3.31062	4.17811	1.74131	258	Non-methylated wild-type	3
chr1	239801639	239802416	GP5D_STARR_WT_peak_1293	116	*	8.91263	14.6288	11.6501	372	Non-methylated wild-type	3
chr1	240729381	240729891	GP5D_STARR_WT_peak_1294	17	*	3.29455	4.13165	1.74131	261	Non-methylated wild-type	3
chr1	240783658	240784210	GP5D_STARR_WT_peak_1295	29	*	4.13827	5.56161	2.98583	376	Non-methylated wild-type	1
chr1	240936622	240937419	GP5D_STARR_WT_peak_1296	1863	*	71.6564	190.647	186.372	419	Non-methylated wild-type	5
chr1	242199734	242200846	GP5D_STARR_WT_peak_1297	451	*	23.1743	48.6521	45.1658	566	Non-methylated wild-type	3
chr1	242266985	242267757	GP5D_STARR_WT_peak_1298	174	*	11.5872	20.5651	17.4412	271	Non-methylated wild-type	3
chr1	242300772	242301590	GP5D_STARR_WT_peak_1299	559	*	27.3126	59.5143	55.9333	364	Non-methylated wild-type	3
chr1	242596719	242597594	GP5D_STARR_WT_peak_1300	156	*	10.7595	18.7371	15.6507	412	Non-methylated wild-type	3
chr1	242662646	242663174	GP5D_STARR_WT_peak_1301	43	*	4.96593	7.0234	4.33828	271	Non-methylated wild-type	3
chr1	243454157	243455068	GP5D_STARR_WT_peak_1302	481	*	24.4049	51.6447	48.1329	376	Non-methylated wild-type	3
chr1	243886838	243887463	GP5D_STARR_WT_peak_1303	17	*	3.2737	4.07269	1.73039	317	Non-methylated wild-type	3
chr1	244239128	244240154	GP5D_STARR_WT_peak_1304	2451	*	87.4799	249.657	245.155	484	Non-methylated wild-type	5
chr1	244322735	244323538	GP5D_STARR_WT_peak_1305	192	*	12.4148	22.423	19.2634	444	Non-methylated wild-type	3
chr1	244459935	244460481	GP5D_STARR_WT_peak_1306	68	*	6.43155	9.6023	6.80134	377	Non-methylated wild-type	1
chr1	244734895	244736456	GP5D_STARR_WT_peak_1307	9235	*	274.196	930.357	923.521	682	Non-methylated wild-type	4
chr1	244766925	244767626	GP5D_STARR_WT_peak_1308	52	*	5.58753	7.97901	5.26184	328	Non-methylated wild-type	3
chr1	244794196	244794919	GP5D_STARR_WT_peak_1309	42	*	4.90577	6.84979	4.21116	548	Non-methylated wild-type	3
chr1	244809264	244809889	GP5D_STARR_WT_peak_1310	17	*	3.28409	4.10189	1.74131	319	Non-methylated wild-type	3
chr1	244833466	244834382	GP5D_STARR_WT_peak_1311	342	*	18.8375	37.5849	34.219	384	Non-methylated wild-type	1
chr1	244862930	244863768	GP5D_STARR_WT_peak_1312	61	*	6.18116	8.96914	6.18748	227	Non-methylated wild-type	2
chr1	244951154	244951742	GP5D_STARR_WT_peak_1313	27	*	4.01013	5.20616	2.70861	560	Non-methylated wild-type	3
chr1	244952722	244953542	GP5D_STARR_WT_peak_1314	451	*	23.1743	48.6521	45.1658	453	Non-methylated wild-type	1
chr1	245141933	245143001	GP5D_STARR_WT_peak_1315	2188	*	81.0898	223.224	218.819	596	Non-methylated wild-type	5
chr1	245177195	245177807	GP5D_STARR_WT_peak_1316	55	*	5.68469	8.23997	5.50985	102	Non-methylated wild-type	3
chr1	245288653	245289304	GP5D_STARR_WT_peak_1317	56	*	5.7429500000000004	8.40396	5.66449	176	Non-methylated wild-type	3
chr1	245344505	245345166	GP5D_STARR_WT_peak_1318	52	*	5.5634	7.91641	5.20143	349	Non-methylated wild-type	3
chr1	245489554	245490318	GP5D_STARR_WT_peak_1319	387	*	20.658	42.2135	38.7976	389	Non-methylated wild-type	3
chr1	245558051	245558748	GP5D_STARR_WT_peak_1320	59	*	6.05514	8.67518	5.90115	327	Non-methylated wild-type	3
chr1	245639456	245639967	GP5D_STARR_WT_peak_1321	43	*	4.96593	7.0234	4.33828	309	Non-methylated wild-type	3
chr1	245715868	245716378	GP5D_STARR_WT_peak_1322	40	*	4.85501	6.70926	4.08169	227	Non-methylated wild-type	3
chr1	245816522	245817120	GP5D_STARR_WT_peak_1323	88	*	7.4369	11.7385	8.85131	443	Non-methylated wild-type	3
chr1	245949001	245949669	GP5D_STARR_WT_peak_1324	153	*	10.6366	18.3764	15.3075	314	Non-methylated wild-type	3
chr1	246000019	246001775	GP5D_STARR_WT_peak_1325	517	*	25.7902	55.3231	51.7774	1304	Non-methylated wild-type	3
chr1	246677631	246678398	GP5D_STARR_WT_peak_1326	339	*	18.7598	37.361	33.9973	446	Non-methylated wild-type	3
chr1	246684639	246685313	GP5D_STARR_WT_peak_1327	85	*	7.34259	11.4657	8.58863	183	Non-methylated wild-type	3
chr1	246862481	246863101	GP5D_STARR_WT_peak_1328	56	*	5.75569	8.44065	5.69865	402	Non-methylated wild-type	3
chr1	246949017	246949662	GP5D_STARR_WT_peak_1329	119	*	9.01583	14.9204	11.9353	446	Non-methylated wild-type	3
chr1	247024275	247025119	GP5D_STARR_WT_peak_1330	123	*	9.35859	15.3859	12.3788	520	Non-methylated wild-type	3
chr1	247079422	247079965	GP5D_STARR_WT_peak_1331	104	*	8.27655	13.4564	10.4994	220	Non-methylated wild-type	3
chr1	247401074	247402068	GP5D_STARR_WT_peak_1332	1069	*	45.446	110.895	106.985	605	Non-methylated wild-type	1
chr1	247499139	247500080	GP5D_STARR_WT_peak_1333	670	*	31.4509	70.7017	67.0376	401	Non-methylated wild-type	3
chr1	247595361	247596257	GP5D_STARR_WT_peak_1334	485	*	24.5289	52.0653	48.5506	539	Non-methylated wild-type	3
chr1	247710040	247710537	GP5D_STARR_WT_peak_1335	54	*	5.6751	8.21353	5.48476	214	Non-methylated wild-type	3
chr1	248063264	248063873	GP5D_STARR_WT_peak_1336	68	*	6.46246	9.6858	6.88182	280	Non-methylated wild-type	3
chr1	248123844	248124505	GP5D_STARR_WT_peak_1337	29	*	4.13827	5.56161	2.98583	354	Non-methylated wild-type	3
chr1	248160348	248160953	GP5D_STARR_WT_peak_1338	29	*	4.13827	5.56161	2.98583	320	Non-methylated wild-type	3
chr1	248631226	248631865	GP5D_STARR_WT_peak_1339	41	*	5.05659	6.75513	4.12326	275	Non-methylated wild-type	3
chr1	248933945	248934936	GP5D_STARR_WT_peak_1340	1615	*	63.7294	165.723	161.55	653	Non-methylated wild-type	5
chr10	378558	379198	GP5D_STARR_WT_peak_1341	50	*	5.60865	7.73143	5.0242000000000004	411	Non-methylated wild-type	3
chr10	478382	478968	GP5D_STARR_WT_peak_1342	51	*	5.5441	7.86693	5.15459	179	Non-methylated wild-type	3
chr10	613164	614058	GP5D_STARR_WT_peak_1343	288	*	16.6885	32.1213	28.817	366	Non-methylated wild-type	1
chr10	938250	938831	GP5D_STARR_WT_peak_1344	43	*	4.96593	7.0234	4.33828	347	Non-methylated wild-type	3
chr10	988243	988794	GP5D_STARR_WT_peak_1345	57	*	5.95993	8.46218	5.71939	233	Non-methylated wild-type	2
chr10	1078480	1079156	GP5D_STARR_WT_peak_1346	56	*	5.73176	8.37199	5.63397	243	Non-methylated wild-type	3
chr10	1109834	1110719	GP5D_STARR_WT_peak_1347	589	*	28.4558	62.5983	58.9944	525	Non-methylated wild-type	3
chr10	1719459	1720069	GP5D_STARR_WT_peak_1348	96	*	7.96517	12.5872	9.66735	286	Non-methylated wild-type	3
chr10	1724730	1725727	GP5D_STARR_WT_peak_1349	438	*	22.55	47.2876	43.8175	404	Non-methylated wild-type	3
chr10	1776837	1777447	GP5D_STARR_WT_peak_1350	29	*	4.13827	5.56161	2.98583	302	Non-methylated wild-type	3
chr10	1966163	1967022	GP5D_STARR_WT_peak_1351	104	*	8.27655	13.4564	10.4994	317	Non-methylated wild-type	3
chr10	2024675	2025245	GP5D_STARR_WT_peak_1352	43	*	4.96593	7.0234	4.33828	343	Non-methylated wild-type	3
chr10	2049458	2050261	GP5D_STARR_WT_peak_1353	138	*	9.93186	16.9412	13.8944	307	Non-methylated wild-type	3
chr10	2117323	2118318	GP5D_STARR_WT_peak_1354	1587	*	62.3767	162.891	158.734	544	Non-methylated wild-type	5
chr10	2283847	2284644	GP5D_STARR_WT_peak_1355	496	*	24.982	53.1798	49.6522	433	Non-methylated wild-type	3
chr10	3095370	3096065	GP5D_STARR_WT_peak_1356	136	*	9.84746	16.6924	13.6629	466	Non-methylated wild-type	3
chr10	3425921	3426832	GP5D_STARR_WT_peak_1357	744	*	34.1752	78.1749	74.461	445	Non-methylated wild-type	1
chr10	3467439	3467945	GP5D_STARR_WT_peak_1358	26	*	3.97386	5.11236	2.62202	208	Non-methylated wild-type	1
chr10	3633231	3633737	GP5D_STARR_WT_peak_1359	17	*	3.31062	4.17811	1.74131	205	Non-methylated wild-type	3
chr10	3783647	3784415	GP5D_STARR_WT_peak_1360	125	*	9.4419	15.5946	12.5851	319	Non-methylated wild-type	2
chr10	3806269	3807254	GP5D_STARR_WT_peak_1361	209	*	13.3204	24.1625	20.9819	388	Non-methylated wild-type	1
chr10	3809879	3810691	GP5D_STARR_WT_peak_1362	312	*	17.6888	34.555	31.2216	452	Non-methylated wild-type	1
chr10	3824990	3825684	GP5D_STARR_WT_peak_1363	226	*	14.0674	25.8849	22.6758	433	Non-methylated wild-type	1
chr10	3852147	3853012	GP5D_STARR_WT_peak_1364	597	*	28.7568	63.3227	59.7148	474	Non-methylated wild-type	1
chr10	3854079	3854608	GP5D_STARR_WT_peak_1365	16	*	3.2258	3.9424	1.62398	248	Non-methylated wild-type	3
chr10	3936072	3936615	GP5D_STARR_WT_peak_1366	70	*	6.52516	9.85943	7.04857	246	Non-methylated wild-type	3
chr10	3941346	3941884	GP5D_STARR_WT_peak_1367	60	*	6.12433	8.83476	6.0566700000000004	267	Non-methylated wild-type	3
chr10	3970027	3971071	GP5D_STARR_WT_peak_1368	780	*	35.4779	81.7807	78.0449	475	Non-methylated wild-type	5
chr10	4215294	4215841	GP5D_STARR_WT_peak_1369	128	*	9.55594	15.8887	12.8742	246	Non-methylated wild-type	3
chr10	4662872	4663920	GP5D_STARR_WT_peak_1370	2583	*	93.3038	262.902	258.351	405	Non-methylated wild-type	5
chr10	4687932	4688629	GP5D_STARR_WT_peak_1371	28	*	4.07823	5.38999	2.87394	343	Non-methylated wild-type	3
chr10	4909000	4909729	GP5D_STARR_WT_peak_1372	48	*	5.42026	7.56099	4.86051	327	Non-methylated wild-type	3
chr10	4910819	4911710	GP5D_STARR_WT_peak_1373	364	*	19.813	39.8784	36.4873	460	Non-methylated wild-type	3
chr10	4918139	4918776	GP5D_STARR_WT_peak_1374	102	*	8.19621	13.2209	10.2847	278	Non-methylated wild-type	3
chr10	4981720	4982496	GP5D_STARR_WT_peak_1375	90	*	7.72645	11.9886	9.08066	380	Non-methylated wild-type	3
chr10	5023064	5023578	GP5D_STARR_WT_peak_1376	26	*	3.99291	5.1613	2.66668	263	Non-methylated wild-type	3
chr10	5071478	5072361	GP5D_STARR_WT_peak_1377	378	*	20.3724	41.2477	37.8398	418	Non-methylated wild-type	1
chr10	5137784	5138307	GP5D_STARR_WT_peak_1378	104	*	8.27655	13.4564	10.4994	307	Non-methylated wild-type	3
chr10	5146975	5147945	GP5D_STARR_WT_peak_1379	475	*	24.1895	51.107	47.5984	499	Non-methylated wild-type	1
chr10	5291720	5292284	GP5D_STARR_WT_peak_1380	68	*	6.43155	9.6023	6.80134	201	Non-methylated wild-type	3
chr10	5496479	5497086	GP5D_STARR_WT_peak_1381	13	*	3.08592	3.59621	1.33479	298	Non-methylated wild-type	1
chr10	5547778	5548664	GP5D_STARR_WT_peak_1382	845	*	37.417	88.2905	84.5139	439	Non-methylated wild-type	1
chr10	5617861	5618635	GP5D_STARR_WT_peak_1383	237	*	14.5579	27.0057	23.7768	422	Non-methylated wild-type	3
chr10	6050564	6051124	GP5D_STARR_WT_peak_1384	76	*	6.95381	10.4561	7.60673	278	Non-methylated wild-type	3
chr10	6232819	6233453	GP5D_STARR_WT_peak_1385	120	*	9.23665	15.0276	12.04	297	Non-methylated wild-type	3
chr10	6572985	6573979	GP5D_STARR_WT_peak_1386	183	*	12.0765	21.4555	18.3204	563	Non-methylated wild-type	3
chr10	6639872	6640592	GP5D_STARR_WT_peak_1387	121	*	9.1042	15.1799	12.1755	401	Non-methylated wild-type	3
chr10	6742665	6743327	GP5D_STARR_WT_peak_1388	38	*	4.76863	6.48126	3.86664	520	Non-methylated wild-type	3
chr10	7787574	7788357	GP5D_STARR_WT_peak_1389	34	*	4.57223	6.00606	3.41501	396	Non-methylated wild-type	2
chr10	7818330	7818927	GP5D_STARR_WT_peak_1390	59	*	6.0688	8.70635	5.93137	153	Non-methylated wild-type	2
chr10	8004469	8004980	GP5D_STARR_WT_peak_1391	29	*	4.13161	5.54208	2.98583	267	Non-methylated wild-type	3
chr10	8097677	8098196	GP5D_STARR_WT_peak_1392	44	*	5.21494	7.09137	4.40454	304	Non-methylated wild-type	3
chr10	9147443	9147975	GP5D_STARR_WT_peak_1393	17	*	3.31062	4.17811	1.74131	236	Non-methylated wild-type	3
chr10	9366767	9367362	GP5D_STARR_WT_peak_1394	57	*	5.79358	8.5516	5.78022	190	Non-methylated wild-type	3
chr10	9743701	9744264	GP5D_STARR_WT_peak_1395	43	*	4.96593	7.0234	4.33828	166	Non-methylated wild-type	3
chr10	9825060	9826172	GP5D_STARR_WT_peak_1396	4619	*	150.666	467.14	461.939	530	Non-methylated wild-type	4
chr10	10605667	10606188	GP5D_STARR_WT_peak_1397	40	*	4.8379	6.66303	4.03721	347	Non-methylated wild-type	3
chr10	10716812	10717588	GP5D_STARR_WT_peak_1398	121	*	9.1042	15.1799	12.1755	404	Non-methylated wild-type	3
chr10	10753954	10754527	GP5D_STARR_WT_peak_1399	43	*	4.96593	7.0234	4.33828	210	Non-methylated wild-type	3
chr10	10805089	10806083	GP5D_STARR_WT_peak_1400	992	*	42.9169	103.07	99.2075	537	Non-methylated wild-type	5
chr10	11014685	11015205	GP5D_STARR_WT_peak_1401	28	*	4.07823	5.38999	2.87394	277	Non-methylated wild-type	3
chr10	11017133	11017799	GP5D_STARR_WT_peak_1402	147	*	10.4263	17.7923	14.7344	370	Non-methylated wild-type	3
chr10	11071343	11072523	GP5D_STARR_WT_peak_1403	1216	*	50.0654	125.687	121.698	558	Non-methylated wild-type	5
chr10	11344352	11344941	GP5D_STARR_WT_peak_1404	53	*	5.76943	8.05618	5.33535	384	Non-methylated wild-type	3
chr10	11633470	11633989	GP5D_STARR_WT_peak_1405	17	*	3.30426	4.15961	1.74131	219	Non-methylated wild-type	3
chr10	11759372	11759919	GP5D_STARR_WT_peak_1406	23	*	3.84505	4.79919	2.33363	254	Non-methylated wild-type	3
chr10	11875618	11876202	GP5D_STARR_WT_peak_1407	92	*	7.86548	12.1547	9.24439	330	Non-methylated wild-type	1
chr10	12590964	12591578	GP5D_STARR_WT_peak_1408	174	*	11.5872	20.5651	17.4412	292	Non-methylated wild-type	3
chr10	12630804	12632011	GP5D_STARR_WT_peak_1409	318	*	17.9373	35.1656	31.827	578	Non-methylated wild-type	1
chr10	12699907	12700430	GP5D_STARR_WT_peak_1410	41	*	4.88913	6.80314	4.16749	91	Non-methylated wild-type	3
chr10	12765968	12766511	GP5D_STARR_WT_peak_1411	27	*	4.02742	5.25184	2.75057	278	Non-methylated wild-type	3
chr10	12874342	12874840	GP5D_STARR_WT_peak_1412	50	*	5.5108	7.78274	5.07316	247	Non-methylated wild-type	3
chr10	12902326	12902958	GP5D_STARR_WT_peak_1413	47	*	5.38354	7.47381	4.77594	138	Non-methylated wild-type	3
chr10	13076274	13077063	GP5D_STARR_WT_peak_1414	180	*	11.9787	21.1925	18.0607	442	Non-methylated wild-type	3
chr10	13287370	13288126	GP5D_STARR_WT_peak_1415	77	*	7.01894	10.6143	7.76109	222	Non-methylated wild-type	3
chr10	13414713	13415353	GP5D_STARR_WT_peak_1416	52	*	5.58488	7.97209	5.25567	260	Non-methylated wild-type	3
chr10	13625865	13626764	GP5D_STARR_WT_peak_1417	80	*	7.13317	10.9015	8.04185	396	Non-methylated wild-type	3
chr10	13758073	13759022	GP5D_STARR_WT_peak_1418	1104	*	46.7405	114.328	110.401	479	Non-methylated wild-type	5
chr10	13870669	13871677	GP5D_STARR_WT_peak_1419	786	*	34.9628	82.3749	78.6323	503	Non-methylated wild-type	5
chr10	14244626	14245237	GP5D_STARR_WT_peak_1420	74	*	6.87393	10.2671	7.42184	331	Non-methylated wild-type	3
chr10	14358885	14359628	GP5D_STARR_WT_peak_1421	288	*	16.6902	32.1634	28.8585	434	Non-methylated wild-type	3
chr10	14591928	14592475	GP5D_STARR_WT_peak_1422	43	*	4.96593	7.0234	4.33828	373	Non-methylated wild-type	3
chr10	14648546	14649589	GP5D_STARR_WT_peak_1423	891	*	39.4283	92.998	89.1932	597	Non-methylated wild-type	5
chr10	14782501	14783105	GP5D_STARR_WT_peak_1424	71	*	6.57793	10.0102	7.19316	341	Non-methylated wild-type	3
chr10	14990972	14991561	GP5D_STARR_WT_peak_1425	43	*	4.95031	6.97754	4.32953	350	Non-methylated wild-type	3
chr10	15005183	15005949	GP5D_STARR_WT_peak_1426	104	*	8.27655	13.4564	10.4994	379	Non-methylated wild-type	3
chr10	15123750	15124503	GP5D_STARR_WT_peak_1427	234	*	14.4128	26.6631	23.4375	335	Non-methylated wild-type	3
chr10	15200652	15201174	GP5D_STARR_WT_peak_1428	55	*	5.69846	8.27818	5.54648	280	Non-methylated wild-type	3
chr10	15331351	15331895	GP5D_STARR_WT_peak_1429	84	*	7.30536	11.3614	8.48758	214	Non-methylated wild-type	3
chr10	15856468	15857667	GP5D_STARR_WT_peak_1430	192	*	12.4148	22.423	19.2634	904	Non-methylated wild-type	1
chr10	15878693	15879220	GP5D_STARR_WT_peak_1431	17	*	3.30264	4.15492	1.74131	273	Non-methylated wild-type	3
chr10	16196583	16197635	GP5D_STARR_WT_peak_1432	2308	*	85.4355	235.35	230.9	464	Non-methylated wild-type	5
chr10	16359824	16360588	GP5D_STARR_WT_peak_1433	334	*	18.5453	36.7589	33.4004	470	Non-methylated wild-type	3
chr10	16544064	16544599	GP5D_STARR_WT_peak_1434	57	*	5.79358	8.5516	5.78022	287	Non-methylated wild-type	3
chr10	17216222	17216963	GP5D_STARR_WT_peak_1435	72	*	6.62124	10.1374	7.29483	295	Non-methylated wild-type	3
chr10	17246894	17248250	GP5D_STARR_WT_peak_1436	2788	*	100.146	283.453	278.83	586	Non-methylated wild-type	5
chr10	17387890	17388736	GP5D_STARR_WT_peak_1437	994	*	42.6741	103.291	99.4279	508	Non-methylated wild-type	5
chr10	17523706	17524291	GP5D_STARR_WT_peak_1438	249	*	14.8978	28.1581	24.908	321	Non-methylated wild-type	1
chr10	17527366	17527860	GP5D_STARR_WT_peak_1439	57	*	5.79358	8.5516	5.78022	322	Non-methylated wild-type	3
chr10	17610457	17611011	GP5D_STARR_WT_peak_1440	29	*	4.13827	5.56161	2.98583	269	Non-methylated wild-type	3
chr10	17643459	17644409	GP5D_STARR_WT_peak_1441	56	*	5.93339	8.40407	5.66449	537	Non-methylated wild-type	2
chr10	17665726	17666363	GP5D_STARR_WT_peak_1442	57	*	5.79358	8.5516	5.78022	286	Non-methylated wild-type	3
chr10	17783192	17783772	GP5D_STARR_WT_peak_1443	14	*	3.11953	3.6753	1.40082	511	Non-methylated wild-type	3
chr10	17965634	17966186	GP5D_STARR_WT_peak_1444	59	*	6.0963	8.76961	5.99318	342	Non-methylated wild-type	3
chr10	18117118	18117876	GP5D_STARR_WT_peak_1445	268	*	15.7254	30.1185	26.8406	286	Non-methylated wild-type	1
chr10	18119435	18120321	GP5D_STARR_WT_peak_1446	347	*	19.0361	38.1725	34.7952	483	Non-methylated wild-type	3
chr10	18181025	18181584	GP5D_STARR_WT_peak_1447	17	*	3.31062	4.17811	1.74131	273	Non-methylated wild-type	3
chr10	18574979	18575525	GP5D_STARR_WT_peak_1448	43	*	4.96593	7.0234	4.33828	302	Non-methylated wild-type	3
chr10	18610287	18611027	GP5D_STARR_WT_peak_1449	278	*	16.3012	31.1727	27.8851	379	Non-methylated wild-type	1
chr10	18637335	18638106	GP5D_STARR_WT_peak_1450	88	*	7.44889	11.7741	8.87	356	Non-methylated wild-type	3
chr10	18808504	18809053	GP5D_STARR_WT_peak_1451	57	*	5.79358	8.5516	5.78022	284	Non-methylated wild-type	3
chr10	18856507	18857177	GP5D_STARR_WT_peak_1452	88	*	7.44889	11.7741	8.87	296	Non-methylated wild-type	3
chr10	18947228	18947767	GP5D_STARR_WT_peak_1453	17	*	3.31062	4.17811	1.74131	262	Non-methylated wild-type	3
chr10	19772776	19773310	GP5D_STARR_WT_peak_1454	29	*	4.13827	5.56161	2.98583	274	Non-methylated wild-type	3
chr10	20370101	20370758	GP5D_STARR_WT_peak_1455	138	*	9.93186	16.9412	13.8944	190	Non-methylated wild-type	1
chr10	20531235	20531877	GP5D_STARR_WT_peak_1456	38	*	4.74598	6.42357	3.81208	251	Non-methylated wild-type	1
chr10	21170225	21170771	GP5D_STARR_WT_peak_1457	52	*	5.56639	7.92412	5.20882	192	Non-methylated wild-type	3
chr10	21191331	21192136	GP5D_STARR_WT_peak_1458	229	*	14.0701	26.2211	22.999	429	Non-methylated wild-type	3
chr10	21336072	21336581	GP5D_STARR_WT_peak_1459	36	*	4.67929	6.25838	3.65555	241	Non-methylated wild-type	3
chr10	21427437	21428474	GP5D_STARR_WT_peak_1460	1206	*	49.6134	124.63	120.649	508	Non-methylated wild-type	5
chr10	21706708	21707207	GP5D_STARR_WT_peak_1461	40	*	4.86144	6.72678	4.09658	342	Non-methylated wild-type	3
chr10	21750935	21751949	GP5D_STARR_WT_peak_1462	1372	*	55.488	141.35	137.289	529	Non-methylated wild-type	5
chr10	22052760	22053347	GP5D_STARR_WT_peak_1463	38	*	4.74598	6.42357	3.81208	321	Non-methylated wild-type	3
chr10	22097158	22098121	GP5D_STARR_WT_peak_1464	42	*	4.91773	6.88366	4.24195	243	Non-methylated wild-type	3
chr10	22792279	22792787	GP5D_STARR_WT_peak_1465	29	*	4.13827	5.56161	2.98583	142	Non-methylated wild-type	3
chr10	22807081	22807612	GP5D_STARR_WT_peak_1466	17	*	3.31062	4.17811	1.74131	231	Non-methylated wild-type	3
chr10	22822888	22823622	GP5D_STARR_WT_peak_1467	56	*	5.72741	8.35963	5.6219	291	Non-methylated wild-type	3
chr10	23065400	23066212	GP5D_STARR_WT_peak_1468	535	*	26.4543	57.0587	53.5021	397	Non-methylated wild-type	1
chr10	23273788	23274719	GP5D_STARR_WT_peak_1469	435	*	22.6186	47.0438	43.5753	546	Non-methylated wild-type	3
chr10	23422483	23423330	GP5D_STARR_WT_peak_1470	249	*	14.8978	28.1581	24.908	440	Non-methylated wild-type	3
chr10	23464752	23465271	GP5D_STARR_WT_peak_1471	29	*	4.13827	5.56161	2.98583	475	Non-methylated wild-type	3
chr10	23583375	23583938	GP5D_STARR_WT_peak_1472	49	*	5.44534	7.62143	4.9188	320	Non-methylated wild-type	3
chr10	24255761	24256647	GP5D_STARR_WT_peak_1473	869	*	38.5756	90.7438	86.9526	435	Non-methylated wild-type	5
chr10	24288368	24289611	GP5D_STARR_WT_peak_1474	109	*	8.63688	13.9016	10.9371	663	Non-methylated wild-type	3
chr10	24309552	24310474	GP5D_STARR_WT_peak_1475	135	*	9.79725	16.5481	13.5215	617	Non-methylated wild-type	3
chr10	24483414	24484233	GP5D_STARR_WT_peak_1476	321	*	17.9878	35.4786	32.1372	473	Non-methylated wild-type	1
chr10	24488407	24489227	GP5D_STARR_WT_peak_1477	240	*	14.6107	27.3239	24.0915	378	Non-methylated wild-type	1
chr10	24542704	24543301	GP5D_STARR_WT_peak_1478	75	*	6.92169	10.3795	7.53166	342	Non-methylated wild-type	3
chr10	24756145	24756841	GP5D_STARR_WT_peak_1479	261	*	15.4698	29.3713	26.1092	369	Non-methylated wild-type	3
chr10	24849467	24849972	GP5D_STARR_WT_peak_1480	88	*	7.44889	11.7741	8.87	241	Non-methylated wild-type	3
chr10	24901760	24902567	GP5D_STARR_WT_peak_1481	177	*	11.8649	20.8943	17.7667	444	Non-methylated wild-type	1
chr10	25059815	25060615	GP5D_STARR_WT_peak_1482	223	*	13.8291	25.5184	22.314	414	Non-methylated wild-type	1
chr10	25068065	25068867	GP5D_STARR_WT_peak_1483	206	*	13.1962	23.8532	20.6767	344	Non-methylated wild-type	3
chr10	25113495	25114357	GP5D_STARR_WT_peak_1484	853	*	38.0436	89.1497	85.369	423	Non-methylated wild-type	5
chr10	26080796	26081737	GP5D_STARR_WT_peak_1485	254	*	15.2385	28.731	25.4757	468	Non-methylated wild-type	3
chr10	26348499	26349617	GP5D_STARR_WT_peak_1486	1874	*	72.006	191.699	187.417	566	Non-methylated wild-type	5
chr10	26366697	26367683	GP5D_STARR_WT_peak_1487	900	*	39.7274	93.8921	90.0797	461	Non-methylated wild-type	5
chr10	26423475	26424150	GP5D_STARR_WT_peak_1488	174	*	11.5872	20.5651	17.4412	390	Non-methylated wild-type	3
chr10	26696736	26697338	GP5D_STARR_WT_peak_1489	21	*	3.77563	4.64147	2.18534	342	Non-methylated wild-type	2
chr10	26714774	26715315	GP5D_STARR_WT_peak_1490	114	*	8.84339	14.4395	11.4646	240	Non-methylated wild-type	1
chr10	26997441	26998033	GP5D_STARR_WT_peak_1491	88	*	7.44889	11.7741	8.87	327	Non-methylated wild-type	3
chr10	27154043	27154544	GP5D_STARR_WT_peak_1492	26	*	4.15402	5.13553	2.64381	246	Non-methylated wild-type	2
chr10	27412213	27413091	GP5D_STARR_WT_peak_1493	29	*	4.09101	5.42573	2.90561	429	Non-methylated wild-type	3
chr10	27478736	27479267	GP5D_STARR_WT_peak_1494	29	*	4.13827	5.56161	2.98583	175	Non-methylated wild-type	3
chr10	27504158	27504814	GP5D_STARR_WT_peak_1495	58	*	6.028	8.61371	5.84099	220	Non-methylated wild-type	2
chr10	28208952	28209448	GP5D_STARR_WT_peak_1496	28	*	4.05854	5.33573	2.82522	174	Non-methylated wild-type	3
chr10	28223227	28223801	GP5D_STARR_WT_peak_1497	29	*	4.13827	5.56161	2.98583	291	Non-methylated wild-type	3
chr10	28375706	28376238	GP5D_STARR_WT_peak_1498	76	*	6.98499	10.5314	7.68092	324	Non-methylated wild-type	1
chr10	28730251	28731066	GP5D_STARR_WT_peak_1499	358	*	19.5281	39.2522	35.867	427	Non-methylated wild-type	3
chr10	28779509	28780206	GP5D_STARR_WT_peak_1500	17	*	3.28897	4.11573	1.74131	351	Non-methylated wild-type	3
chr10	28969604	28970360	GP5D_STARR_WT_peak_1501	174	*	11.5872	20.5651	17.4412	416	Non-methylated wild-type	3
chr10	28991126	28991925	GP5D_STARR_WT_peak_1502	942	*	41.1982	98.094	94.2586	434	Non-methylated wild-type	5
chr10	29091946	29092836	GP5D_STARR_WT_peak_1503	547	*	26.8967	58.2908	54.7223	456	Non-methylated wild-type	3
chr10	29438861	29439447	GP5D_STARR_WT_peak_1504	121	*	9.1042	15.1799	12.1755	404	Non-methylated wild-type	3
chr10	29695633	29696228	GP5D_STARR_WT_peak_1505	104	*	8.27655	13.4564	10.4994	166	Non-methylated wild-type	3
chr10	29745106	29745671	GP5D_STARR_WT_peak_1506	69	*	6.49366	9.77148	6.96396	266	Non-methylated wild-type	3
chr10	29810148	29810700	GP5D_STARR_WT_peak_1507	23	*	3.84538	4.79997	2.33363	272	Non-methylated wild-type	3
chr10	29854976	29855486	GP5D_STARR_WT_peak_1508	17	*	3.31062	4.17811	1.74131	282	Non-methylated wild-type	3
chr10	29951519	29952174	GP5D_STARR_WT_peak_1509	121	*	9.27174	15.1735	12.1755	366	Non-methylated wild-type	3
chr10	30095164	30095836	GP5D_STARR_WT_peak_1510	67	*	6.41945	9.56994	6.76961	271	Non-methylated wild-type	3
chr10	30221747	30222265	GP5D_STARR_WT_peak_1511	26	*	4.00059	5.18122	2.68522	197	Non-methylated wild-type	3
chr10	30229787	30230846	GP5D_STARR_WT_peak_1512	1441	*	57.7113	148.294	144.198	556	Non-methylated wild-type	5
chr10	30387801	30388322	GP5D_STARR_WT_peak_1513	29	*	4.13827	5.56161	2.98583	205	Non-methylated wild-type	3
chr10	30493198	30493711	GP5D_STARR_WT_peak_1514	41	*	4.87731	6.77036	4.13805	285	Non-methylated wild-type	3
chr10	30682211	30682848	GP5D_STARR_WT_peak_1515	120	*	9.06	15.0489	12.0608	352	Non-methylated wild-type	3
chr10	31099832	31100360	GP5D_STARR_WT_peak_1516	28	*	4.0512	5.31574	2.80659	243	Non-methylated wild-type	3
chr10	31627794	31628587	GP5D_STARR_WT_peak_1517	156	*	10.7388	18.6753	15.6014	402	Non-methylated wild-type	3
chr10	31739458	31740441	GP5D_STARR_WT_peak_1518	1069	*	45.4338	110.864	106.954	478	Non-methylated wild-type	5
chr10	31887849	31888487	GP5D_STARR_WT_peak_1519	57	*	5.79358	8.5516	5.78022	463	Non-methylated wild-type	3
chr10	31939911	31941476	GP5D_STARR_WT_peak_1520	211	*	13.2425	24.3089	21.1173	1102	Non-methylated wild-type	3
chr10	31968892	31969488	GP5D_STARR_WT_peak_1521	43	*	4.96593	7.0234	4.33828	305	Non-methylated wild-type	3
chr10	32055404	32056230	GP5D_STARR_WT_peak_1522	111	*	8.8215	14.1445	11.1757	395	Non-methylated wild-type	2
chr10	32131235	32132075	GP5D_STARR_WT_peak_1523	121	*	9.1042	15.1799	12.1755	502	Non-methylated wild-type	1
chr10	32139251	32139752	GP5D_STARR_WT_peak_1524	58	*	6.04101	8.64311	5.86968	280	Non-methylated wild-type	1
chr10	32218983	32219937	GP5D_STARR_WT_peak_1525	738	*	33.9338	77.5522	73.8408	432	Non-methylated wild-type	1
chr10	32346081	32347037	GP5D_STARR_WT_peak_1526	654	*	30.4857	69.0678	65.4169	449	Non-methylated wild-type	2
chr10	32383997	32384551	GP5D_STARR_WT_peak_1527	42	*	4.91773	6.88366	4.24195	346	Non-methylated wild-type	3
chr10	32445898	32446414	GP5D_STARR_WT_peak_1528	35	*	4.63587	6.15423	3.55636	240	Non-methylated wild-type	2
chr10	32940560	32941519	GP5D_STARR_WT_peak_1529	135	*	9.82109	16.6163	13.5877	514	Non-methylated wild-type	3
chr10	32958222	32958920	GP5D_STARR_WT_peak_1530	133	*	9.85663	16.3799	13.3569	209	Non-methylated wild-type	2
chr10	33021899	33022552	GP5D_STARR_WT_peak_1531	28	*	4.0512	5.31574	2.80659	308	Non-methylated wild-type	3
chr10	33103747	33104492	GP5D_STARR_WT_peak_1532	80	*	7.11639	10.8585	8.00033	394	Non-methylated wild-type	3
chr10	33133898	33134463	GP5D_STARR_WT_peak_1533	72	*	6.79673	10.0894	7.26934	358	Non-methylated wild-type	1
chr10	33144325	33144910	GP5D_STARR_WT_peak_1534	16	*	3.22426	3.93831	1.62267	303	Non-methylated wild-type	3
chr10	33264138	33264746	GP5D_STARR_WT_peak_1535	138	*	9.93186	16.9412	13.8944	301	Non-methylated wild-type	1
chr10	33661564	33662209	GP5D_STARR_WT_peak_1536	88	*	7.42911	11.7154	8.83032	332	Non-methylated wild-type	3
chr10	33690182	33691147	GP5D_STARR_WT_peak_1537	1238	*	51.3146	127.837	123.837	484	Non-methylated wild-type	5
chr10	33704151	33705136	GP5D_STARR_WT_peak_1538	1410	*	56.9439	145.174	141.096	488	Non-methylated wild-type	5
chr10	33832005	33832534	GP5D_STARR_WT_peak_1539	66	*	6.38866	9.48853	6.69084	322	Non-methylated wild-type	3
chr10	34282008	34282571	GP5D_STARR_WT_peak_1540	38	*	4.76863	6.48126	3.86664	404	Non-methylated wild-type	3
chr10	34296471	34297021	GP5D_STARR_WT_peak_1541	29	*	4.13827	5.56161	2.98583	273	Non-methylated wild-type	3
chr10	34426909	34427756	GP5D_STARR_WT_peak_1542	458	*	23.4969	49.3267	45.8359	500	Non-methylated wild-type	1
chr10	35012866	35013360	GP5D_STARR_WT_peak_1543	17	*	3.31062	4.17811	1.74131	252	Non-methylated wild-type	3
chr10	35041365	35041965	GP5D_STARR_WT_peak_1544	29	*	4.13827	5.56161	2.98583	321	Non-methylated wild-type	3
chr10	35090227	35090857	GP5D_STARR_WT_peak_1545	99	*	8.05871	12.8365	9.91105	316	Non-methylated wild-type	2
chr10	35364719	35365283	GP5D_STARR_WT_peak_1546	174	*	11.5872	20.5651	17.4412	252	Non-methylated wild-type	1
chr10	35447756	35448777	GP5D_STARR_WT_peak_1547	160	*	11.1251	19.1289	16.0382	554	Non-methylated wild-type	1
chr10	35585988	35586645	GP5D_STARR_WT_peak_1548	109	*	8.63688	13.9016	10.9371	254	Non-methylated wild-type	3
chr10	35820872	35821945	GP5D_STARR_WT_peak_1549	1121	*	47.3196	116.095	112.157	518	Non-methylated wild-type	5
chr10	35887466	35888377	GP5D_STARR_WT_peak_1550	1470	*	58.4498	151.114	147.005	439	Non-methylated wild-type	5
chr10	35974589	35975398	GP5D_STARR_WT_peak_1551	361	*	19.6752	39.4941	36.1066	371	Non-methylated wild-type	3
chr10	35986931	35987444	GP5D_STARR_WT_peak_1552	16	*	3.24096	3.98289	1.65683	240	Non-methylated wild-type	3
chr10	36055686	36056399	GP5D_STARR_WT_peak_1553	138	*	9.93186	16.9412	13.8944	341	Non-methylated wild-type	3
chr10	36122849	36123874	GP5D_STARR_WT_peak_1554	156	*	10.7595	18.7371	15.6507	722	Non-methylated wild-type	3
chr10	36494398	36494911	GP5D_STARR_WT_peak_1555	33	*	4.5514	5.95865	3.3698	277	Non-methylated wild-type	3
chr10	37283909	37284928	GP5D_STARR_WT_peak_1556	569	*	27.6844	60.5016	56.9153	477	Non-methylated wild-type	3
chr10	37353733	37354539	GP5D_STARR_WT_peak_1557	104	*	8.27655	13.4564	10.4994	462	Non-methylated wild-type	3
chr10	37418667	37419372	GP5D_STARR_WT_peak_1558	174	*	11.5872	20.5651	17.4412	340	Non-methylated wild-type	3
chr10	37860690	37861475	GP5D_STARR_WT_peak_1559	246	*	14.8004	27.8683	24.6294	322	Non-methylated wild-type	3
chr10	37916517	37917188	GP5D_STARR_WT_peak_1560	29	*	4.13827	5.56161	2.98583	461	Non-methylated wild-type	3
chr10	38007853	38008666	GP5D_STARR_WT_peak_1561	877	*	38.8998	91.5294	87.7309	343	Non-methylated wild-type	5
chr10	38297196	38298060	GP5D_STARR_WT_peak_1562	647	*	30.6232	68.4404	64.7924	397	Non-methylated wild-type	3
chr10	38330791	38331578	GP5D_STARR_WT_peak_1563	229	*	14.0701	26.2211	22.999	516	Non-methylated wild-type	3
chr10	42241811	42242308	GP5D_STARR_WT_peak_1569	16	*	3.2568	4.02594	1.69216	281	Non-methylated wild-type	3
chr10	42640515	42641554	GP5D_STARR_WT_peak_1570	924	*	40.5551	96.2638	92.4368	522	Non-methylated wild-type	1
chr10	42741294	42741873	GP5D_STARR_WT_peak_1571	104	*	8.27655	13.4564	10.4994	391	Non-methylated wild-type	3
chr10	42782471	42782968	GP5D_STARR_WT_peak_1572	22	*	3.79283	4.67991	2.22162	250	Non-methylated wild-type	2
chr10	43044335	43045000	GP5D_STARR_WT_peak_1573	97	*	8.10583	12.6933	9.77122	443	Non-methylated wild-type	1
chr10	43287098	43287753	GP5D_STARR_WT_peak_1574	160	*	11.1526	19.1899	16.0983	399	Non-methylated wild-type	3
chr10	43355864	43356561	GP5D_STARR_WT_peak_1575	192	*	12.4148	22.423	19.2634	285	Non-methylated wild-type	1
chr10	43408789	43409511	GP5D_STARR_WT_peak_1576	122	*	9.35024	15.2628	12.2578	341	Non-methylated wild-type	2
chr10	43427307	43427929	GP5D_STARR_WT_peak_1577	56	*	5.72741	8.35963	5.6219	316	Non-methylated wild-type	3
chr10	43853716	43854726	GP5D_STARR_WT_peak_1578	1788	*	68.271	183.056	178.813	547	Non-methylated wild-type	5
chr10	43912410	43913314	GP5D_STARR_WT_peak_1579	1086	*	46.0967	112.586	108.669	485	Non-methylated wild-type	5
chr10	44434924	44435790	GP5D_STARR_WT_peak_1580	98	*	8.15841	12.7781	9.85383	418	Non-methylated wild-type	3
chr10	44632345	44633193	GP5D_STARR_WT_peak_1581	284	*	16.4448	31.7789	28.4851	473	Non-methylated wild-type	3
chr10	44838541	44839071	GP5D_STARR_WT_peak_1582	57	*	5.76263	8.46076	5.71846	76	Non-methylated wild-type	3
chr10	44866129	44866628	GP5D_STARR_WT_peak_1583	38	*	4.75993	6.45902	3.84643	222	Non-methylated wild-type	3
chr10	45221109	45221662	GP5D_STARR_WT_peak_1584	29	*	4.13827	5.56161	2.98583	290	Non-methylated wild-type	3
chr10	45437177	45439077	GP5D_STARR_WT_peak_1585	2314	*	84.9095	235.917	231.465	1380	Non-methylated wild-type	5
chr10	45495251	45495998	GP5D_STARR_WT_peak_1586	388	*	20.6914	42.3138	38.8904	425	Non-methylated wild-type	3
chr10	46396597	46397097	GP5D_STARR_WT_peak_1587	29	*	4.13827	5.56161	2.98583	295	Non-methylated wild-type	3
chr10	47395844	47397021	GP5D_STARR_WT_peak_1588	2432	*	89.0249	247.794	243.3	602	Non-methylated wild-type	5
chr10	47406921	47407442	GP5D_STARR_WT_peak_1589	19	*	3.66085	4.39475	1.95074	250	Non-methylated wild-type	1
chr10	48251449	48252206	GP5D_STARR_WT_peak_1590	154	*	10.8405	18.5546	15.4825	334	Non-methylated wild-type	1
chr10	48417103	48417932	GP5D_STARR_WT_peak_1591	485	*	24.5289	52.0653	48.5506	423	Non-methylated wild-type	3
chr10	48476155	48476993	GP5D_STARR_WT_peak_1592	328	*	18.1517	36.254	32.8993	402	Non-methylated wild-type	3
chr10	48589251	48590119	GP5D_STARR_WT_peak_1593	218	*	13.7167	25.0332	21.834	409	Non-methylated wild-type	3
chr10	48737893	48738532	GP5D_STARR_WT_peak_1594	64	*	6.29805	9.25576	6.46569	226	Non-methylated wild-type	3
chr10	48839829	48840417	GP5D_STARR_WT_peak_1595	16	*	3.23745	3.97346	1.65185	270	Non-methylated wild-type	3
chr10	48948270	48949285	GP5D_STARR_WT_peak_1596	1188	*	49.0875	122.855	118.884	557	Non-methylated wild-type	5
chr10	49275030	49275558	GP5D_STARR_WT_peak_1597	13	*	3.10158	3.63276	1.36657	377	Non-methylated wild-type	3
chr10	49363720	49364413	GP5D_STARR_WT_peak_1598	49	*	5.45164	7.63674	4.93397	323	Non-methylated wild-type	3
chr10	49418757	49419580	GP5D_STARR_WT_peak_1599	532	*	26.3532	56.7864	53.2313	443	Non-methylated wild-type	1
chr10	49575927	49576556	GP5D_STARR_WT_peak_1600	40	*	4.84684	6.68713	4.06008	325	Non-methylated wild-type	3
chr10	49629449	49629988	GP5D_STARR_WT_peak_1601	59	*	6.06853	8.70574	5.93094	387	Non-methylated wild-type	3
chr10	49686471	49687075	GP5D_STARR_WT_peak_1602	128	*	9.53336	15.8297	12.8162	328	Non-methylated wild-type	3
chr10	49734504	49735180	GP5D_STARR_WT_peak_1603	201	*	12.9723	23.3137	20.1444	385	Non-methylated wild-type	1
chr10	50579781	50580529	GP5D_STARR_WT_peak_1604	172	*	11.5309	20.3978	17.287	430	Non-methylated wild-type	3
chr10	50648188	50648716	GP5D_STARR_WT_peak_1605	29	*	4.13827	5.56161	2.98583	268	Non-methylated wild-type	3
chr10	50885390	50885979	GP5D_STARR_WT_peak_1606	49	*	5.46557	7.67072	4.96613	271	Non-methylated wild-type	3
chr10	50972565	50973174	GP5D_STARR_WT_peak_1607	114	*	8.9399	14.4046	11.4302	283	Non-methylated wild-type	1
chr10	51397132	51397738	GP5D_STARR_WT_peak_1608	26	*	3.98542	5.14196	2.65007	297	Non-methylated wild-type	3
chr10	51859357	51859895	GP5D_STARR_WT_peak_1609	23	*	3.87161	4.86146	2.39151	271	Non-methylated wild-type	3
chr10	52116980	52117612	GP5D_STARR_WT_peak_1610	125	*	9.42866	15.5611	12.5518	373	Non-methylated wild-type	3
chr10	52204720	52205332	GP5D_STARR_WT_peak_1611	73	*	6.84284	10.195	7.35121	435	Non-methylated wild-type	3
chr10	52318801	52319740	GP5D_STARR_WT_peak_1612	186	*	12.3052	21.8033	18.6631	430	Non-methylated wild-type	3
chr10	52443219	52444050	GP5D_STARR_WT_peak_1613	260	*	15.5249	29.3099	26.0488	395	Non-methylated wild-type	3
chr10	52452527	52453074	GP5D_STARR_WT_peak_1614	14	*	3.16433	3.78454	1.4932	266	Non-methylated wild-type	3
chr10	52499217	52499864	GP5D_STARR_WT_peak_1615	110	*	8.70096	14.0645	11.0966	296	Non-methylated wild-type	3
chr10	52505136	52505802	GP5D_STARR_WT_peak_1616	49	*	5.45796	7.65213	4.94871	344	Non-methylated wild-type	3
chr10	52598151	52598668	GP5D_STARR_WT_peak_1617	40	*	4.84219	6.67457	4.04822	174	Non-methylated wild-type	3
chr10	52741605	52742461	GP5D_STARR_WT_peak_1618	226	*	14.0427	25.8227	22.6139	488	Non-methylated wild-type	3
chr10	52873955	52874892	GP5D_STARR_WT_peak_1619	361	*	19.6792	39.564	36.1756	543	Non-methylated wild-type	3
chr10	52883888	52884427	GP5D_STARR_WT_peak_1620	121	*	9.24927	15.1194	12.1296	295	Non-methylated wild-type	3
chr10	52990683	52991321	GP5D_STARR_WT_peak_1621	90	*	7.70773	11.9436	9.03678	190	Non-methylated wild-type	3
chr10	53006769	53007523	GP5D_STARR_WT_peak_1622	123	*	9.35651	15.3807	12.3742	373	Non-methylated wild-type	3
chr10	53111387	53112072	GP5D_STARR_WT_peak_1623	86	*	7.55289	11.5298	8.65047	387	Non-methylated wild-type	3
chr10	53395468	53396058	GP5D_STARR_WT_peak_1624	37	*	4.70131	6.31219	3.70655	324	Non-methylated wild-type	3
chr10	53619229	53620447	GP5D_STARR_WT_peak_1625	4485	*	146.311	453.735	448.574	658	Non-methylated wild-type	4
chr10	54687472	54688147	GP5D_STARR_WT_peak_1626	43	*	4.96593	7.0234	4.33828	301	Non-methylated wild-type	3
chr10	54751934	54752536	GP5D_STARR_WT_peak_1627	29	*	4.10812	5.47423	2.95042	276	Non-methylated wild-type	3
chr10	55065114	55065717	GP5D_STARR_WT_peak_1628	24	*	3.89855	4.92576	2.45187	315	Non-methylated wild-type	3
chr10	55282742	55283458	GP5D_STARR_WT_peak_1629	169	*	11.5362	20.0762	16.9708	447	Non-methylated wild-type	3
chr10	56437026	56437552	GP5D_STARR_WT_peak_1630	14	*	3.16398	3.78368	1.49241	245	Non-methylated wild-type	3
chr10	56495302	56496094	GP5D_STARR_WT_peak_1631	71	*	6.5458	9.91789	7.10441	440	Non-methylated wild-type	3
chr10	56745116	56746087	GP5D_STARR_WT_peak_1632	638	*	30.2683	67.4874	63.8486	504	Non-methylated wild-type	3
chr10	56802694	56803832	GP5D_STARR_WT_peak_1633	798	*	35.7596	83.5882	79.8399	622	Non-methylated wild-type	5
chr10	56859217	56859747	GP5D_STARR_WT_peak_1634	28	*	4.05658	5.33038	2.82071	238	Non-methylated wild-type	3
chr10	56898280	56898997	GP5D_STARR_WT_peak_1635	87	*	7.586	11.658	8.77408	175	Non-methylated wild-type	3
chr10	56913418	56913965	GP5D_STARR_WT_peak_1636	22	*	3.79283	4.67991	2.22162	267	Non-methylated wild-type	3
chr10	56988162	56988688	GP5D_STARR_WT_peak_1637	20	*	3.72576	4.53225	2.08185	262	Non-methylated wild-type	3
chr10	57623802	57624778	GP5D_STARR_WT_peak_1638	306	*	17.449	33.9996	30.6778	517	Non-methylated wild-type	3
chr10	57919890	57920499	GP5D_STARR_WT_peak_1639	48	*	5.43373	7.59336	4.89141	233	Non-methylated wild-type	3
chr10	57921042	57921683	GP5D_STARR_WT_peak_1640	83	*	7.25632	11.2268	8.35795	241	Non-methylated wild-type	3
chr10	58162841	58164417	GP5D_STARR_WT_peak_1641	35	*	4.75264	6.15836	3.56043	1495	Non-methylated wild-type	3
chr10	58255977	58256946	GP5D_STARR_WT_peak_1642	1438	*	57.1306	147.981	143.886	427	Non-methylated wild-type	5
chr10	58529343	58529970	GP5D_STARR_WT_peak_1643	25	*	3.93505	5.0149	2.5339	145	Non-methylated wild-type	3
chr10	58634015	58634708	GP5D_STARR_WT_peak_1644	79	*	7.09304	10.7991	7.94188	336	Non-methylated wild-type	3
chr10	58810720	58811420	GP5D_STARR_WT_peak_1645	62	*	6.19743	9.00819	6.22595	302	Non-methylated wild-type	1
chr10	59336940	59337841	GP5D_STARR_WT_peak_1646	1803	*	67.6095	184.609	180.357	459	Non-methylated wild-type	5
chr10	59608449	59609317	GP5D_STARR_WT_peak_1647	326	*	18.2723	36.0244	32.6782	417	Non-methylated wild-type	1
chr10	59772924	59773529	GP5D_STARR_WT_peak_1648	36	*	4.65748	6.20574	3.60551	364	Non-methylated wild-type	3
chr10	59864831	59865669	GP5D_STARR_WT_peak_1649	747	*	33.6593	78.4718	74.7566	370	Non-methylated wild-type	1
chr10	59881681	59882737	GP5D_STARR_WT_peak_1650	252	*	15.159	28.5178	25.2647	303	Non-methylated wild-type	3
chr10	59964940	59965963	GP5D_STARR_WT_peak_1651	1155	*	46.9724	119.549	115.594	597	Non-methylated wild-type	5
chr10	60428436	60429169	GP5D_STARR_WT_peak_1652	208	*	13.2909	24.0632	20.8838	375	Non-methylated wild-type	3
chr10	60487864	60488772	GP5D_STARR_WT_peak_1653	320	*	18.0217	35.3779	32.0373	452	Non-methylated wild-type	3
chr10	60494587	60495437	GP5D_STARR_WT_peak_1654	229	*	14.1706	26.1462	22.9334	399	Non-methylated wild-type	3
chr10	60704208	60705041	GP5D_STARR_WT_peak_1655	341	*	18.8882	37.5284	34.1637	430	Non-methylated wild-type	3
chr10	60760524	60761377	GP5D_STARR_WT_peak_1656	952	*	41.5263	99.1217	95.2784	373	Non-methylated wild-type	5
chr10	60932574	60933178	GP5D_STARR_WT_peak_1657	66	*	6.38121	9.469	6.67265	394	Non-methylated wild-type	3
chr10	61604086	61604584	GP5D_STARR_WT_peak_1658	38	*	4.74092	6.41081	3.80131	382	Non-methylated wild-type	3
chr10	61761700	61762323	GP5D_STARR_WT_peak_1659	61	*	6.15208	8.89999	6.12092	281	Non-methylated wild-type	1
chr10	61781905	61782566	GP5D_STARR_WT_peak_1660	92	*	7.86548	12.1547	9.24439	450	Non-methylated wild-type	3
chr10	61787852	61788352	GP5D_STARR_WT_peak_1661	63	*	6.36331	9.16502	6.37839	219	Non-methylated wild-type	3
chr10	61836681	61837660	GP5D_STARR_WT_peak_1662	59	*	6.08665	8.74734	5.97199	712	Non-methylated wild-type	1
chr10	61888179	61889045	GP5D_STARR_WT_peak_1663	190	*	12.4781	22.2259	19.0791	454	Non-methylated wild-type	3
chr10	61902743	61903237	GP5D_STARR_WT_peak_1664	42	*	5.14588	6.94225	4.29595	250	Non-methylated wild-type	2
chr10	62037811	62038407	GP5D_STARR_WT_peak_1665	215	*	13.5965	24.7529	21.5567	296	Non-methylated wild-type	1
chr10	62045100	62045759	GP5D_STARR_WT_peak_1666	20	*	3.69193	4.45996	2.01319	235	Non-methylated wild-type	1
chr10	62112242	62112775	GP5D_STARR_WT_peak_1667	76	*	6.98821	10.5392	7.68803	298	Non-methylated wild-type	3
chr10	62333746	62334681	GP5D_STARR_WT_peak_1668	177	*	11.8467	20.8474	17.7205	453	Non-methylated wild-type	3
chr10	62336127	62337164	GP5D_STARR_WT_peak_1669	1613	*	63.4059	165.541	161.373	463	Non-methylated wild-type	5
chr10	63101013	63101523	GP5D_STARR_WT_peak_1670	46	*	5.30997	7.30348	4.61114	270	Non-methylated wild-type	3
chr10	63133132	63133736	GP5D_STARR_WT_peak_1671	45	*	5.36657	7.26783	4.57669	333	Non-methylated wild-type	2
chr10	63277215	63277750	GP5D_STARR_WT_peak_1672	55	*	5.68744	8.24757	5.51715	88	Non-methylated wild-type	3
chr10	63629214	63629889	GP5D_STARR_WT_peak_1673	60	*	6.19815	8.83943	6.0613	492	Non-methylated wild-type	1
chr10	63984543	63985080	GP5D_STARR_WT_peak_1674	28	*	4.2422	5.30673	2.80027	256	Non-methylated wild-type	3
chr10	64204365	64205018	GP5D_STARR_WT_peak_1675	173	*	11.7147	20.5128	17.3998	344	Non-methylated wild-type	3
chr10	64241177	64241757	GP5D_STARR_WT_peak_1676	63	*	6.25653	9.15229	6.36592	301	Non-methylated wild-type	3
chr10	64359909	64360836	GP5D_STARR_WT_peak_1677	558	*	27.3341	59.4098	55.8338	557	Non-methylated wild-type	1
chr10	64465497	64466028	GP5D_STARR_WT_peak_1678	60	*	6.12825	8.84394	6.06578	335	Non-methylated wild-type	3
chr10	64467899	64468882	GP5D_STARR_WT_peak_1679	1838	*	68.0048	188.077	183.813	469	Non-methylated wild-type	5
chr10	64731599	64732311	GP5D_STARR_WT_peak_1680	141	*	10.2152	17.2477	14.1975	395	Non-methylated wild-type	1
chr10	64810031	64810579	GP5D_STARR_WT_peak_1681	50	*	5.61293	7.73989	5.03255	201	Non-methylated wild-type	3
chr10	64867405	64868187	GP5D_STARR_WT_peak_1682	126	*	9.55663	15.7026	12.6912	301	Non-methylated wild-type	1
chr10	64953152	64954187	GP5D_STARR_WT_peak_1683	70	*	6.52516	9.85943	7.04857	737	Non-methylated wild-type	3
chr10	65419009	65420035	GP5D_STARR_WT_peak_1684	670	*	31.3872	70.7243	67.0598	494	Non-methylated wild-type	3
chr10	65518330	65518864	GP5D_STARR_WT_peak_1685	34	*	4.69035	6.04251	3.45073	269	Non-methylated wild-type	3
chr10	65614843	65615851	GP5D_STARR_WT_peak_1686	4351	*	143.8	440.319	435.195	619	Non-methylated wild-type	4
chr10	65868261	65868931	GP5D_STARR_WT_peak_1687	82	*	7.22858	11.152	8.28496	228	Non-methylated wild-type	3
chr10	65891050	65891712	GP5D_STARR_WT_peak_1688	65	*	6.33611	9.35234	6.55957	242	Non-methylated wild-type	3
chr10	65968763	65969263	GP5D_STARR_WT_peak_1689	86	*	7.51718	11.5011	8.62327	473	Non-methylated wild-type	3
chr10	66094300	66094880	GP5D_STARR_WT_peak_1690	53	*	5.62492	8.07768	5.35587	316	Non-methylated wild-type	3
chr10	66162608	66163386	GP5D_STARR_WT_peak_1691	428	*	22.2502	46.3114	42.8537	332	Non-methylated wild-type	1
chr10	66626901	66627759	GP5D_STARR_WT_peak_1692	215	*	13.5487	24.7636	21.5673	482	Non-methylated wild-type	3
chr10	67280220	67280893	GP5D_STARR_WT_peak_1693	153	*	10.7671	18.3771	15.3079	419	Non-methylated wild-type	3
chr10	67476054	67476649	GP5D_STARR_WT_peak_1694	198	*	12.6447	22.969	19.8041	184	Non-methylated wild-type	3
chr10	67480300	67480891	GP5D_STARR_WT_peak_1695	98	*	8.14253	12.7433	9.81996	265	Non-methylated wild-type	3
chr10	67699882	67700428	GP5D_STARR_WT_peak_1696	39	*	4.99163	6.62267	3.99995	49	Non-methylated wild-type	3
chr10	68153443	68154051	GP5D_STARR_WT_peak_1697	64	*	6.40814	9.25565	6.46569	259	Non-methylated wild-type	1
chr10	68162182	68162764	GP5D_STARR_WT_peak_1698	15	*	3.16806	3.79384	1.50212	321	Non-methylated wild-type	3
chr10	68374119	68374633	GP5D_STARR_WT_peak_1699	48	*	5.40852	7.53295	4.83311	250	Non-methylated wild-type	3
chr10	68528677	68529258	GP5D_STARR_WT_peak_1700	109	*	8.66115	13.9629	10.9972	384	Non-methylated wild-type	1
chr10	69180017	69180727	GP5D_STARR_WT_peak_1701	149	*	10.5027	18.0327	14.9705	306	Non-methylated wild-type	2
chr10	69326454	69327009	GP5D_STARR_WT_peak_1702	22	*	3.799	4.69379	2.23499	287	Non-methylated wild-type	1
chr10	69333017	69333779	GP5D_STARR_WT_peak_1703	87	*	7.55425	11.6788	8.79435	372	Non-methylated wild-type	1
chr10	69337392	69338207	GP5D_STARR_WT_peak_1704	372	*	19.9196	40.6259	37.2231	505	Non-methylated wild-type	3
chr10	69417890	69418647	GP5D_STARR_WT_peak_1705	465	*	23.2344	50.0247	46.529	319	Non-methylated wild-type	1
chr10	69438162	69439149	GP5D_STARR_WT_peak_1706	532	*	25.5648	56.8178	53.2625	540	Non-methylated wild-type	1
chr10	69458527	69459339	GP5D_STARR_WT_peak_1707	294	*	16.7688	32.7394	29.4304	387	Non-methylated wild-type	1
chr10	69600822	69601620	GP5D_STARR_WT_peak_1708	319	*	17.9632	35.2987	31.9589	354	Non-methylated wild-type	3
chr10	69890883	69891486	GP5D_STARR_WT_peak_1709	85	*	7.50024	11.428	8.55192	361	Non-methylated wild-type	1
chr10	70132588	70133261	GP5D_STARR_WT_peak_1710	51	*	5.68719	7.89913	5.18579	268	Non-methylated wild-type	2
chr10	70161823	70162630	GP5D_STARR_WT_peak_1711	855	*	38.0382	89.3832	85.5981	536	Non-methylated wild-type	5
chr10	70222435	70222954	GP5D_STARR_WT_peak_1712	37	*	4.73313	6.39123	3.78199	175	Non-methylated wild-type	1
chr10	70237927	70238428	GP5D_STARR_WT_peak_1713	58	*	6.04833	8.6597	5.88596	134	Non-methylated wild-type	3
chr10	70634375	70635187	GP5D_STARR_WT_peak_1714	163	*	11.1777	19.4112	16.317	477	Non-methylated wild-type	3
chr10	70861413	70862186	GP5D_STARR_WT_peak_1715	25	*	4.11524	5.06194	2.57725	140	Non-methylated wild-type	3
chr10	70985830	70986423	GP5D_STARR_WT_peak_1716	25	*	4.08524	5.00568	2.5256	229	Non-methylated wild-type	1
chr10	71151642	71152336	GP5D_STARR_WT_peak_1717	61	*	6.22364	8.88888	6.11012	331	Non-methylated wild-type	3
chr10	71217302	71218002	GP5D_STARR_WT_peak_1718	118	*	9.15923	14.8699	11.8865	283	Non-methylated wild-type	3
chr10	71246462	71247569	GP5D_STARR_WT_peak_1719	1021	*	41.7619	106.015	102.134	513	Non-methylated wild-type	5
chr10	71300731	71301595	GP5D_STARR_WT_peak_1720	346	*	18.001	37.9882	34.6191	457	Non-methylated wild-type	3
chr10	71339848	71340640	GP5D_STARR_WT_peak_1721	277	*	15.676	31.0797	27.7933	384	Non-methylated wild-type	1
chr10	71561452	71562019	GP5D_STARR_WT_peak_1722	27	*	4.22427	5.27146	2.76705	253	Non-methylated wild-type	3
chr10	71654351	71655236	GP5D_STARR_WT_peak_1723	314	*	17.4213	34.8106	31.4752	435	Non-methylated wild-type	3
chr10	71720780	71721594	GP5D_STARR_WT_peak_1724	199	*	12.543	23.1486	19.9811	379	Non-methylated wild-type	3
chr10	71850856	71851537	GP5D_STARR_WT_peak_1725	58	*	6.10413	8.65939	5.88567	418	Non-methylated wild-type	2
chr10	71920701	71921443	GP5D_STARR_WT_peak_1726	492	*	24.3329	52.7345	49.2149	416	Non-methylated wild-type	1
chr10	72008503	72009148	GP5D_STARR_WT_peak_1727	150	*	10.3884	18.1481	15.0835	289	Non-methylated wild-type	1
chr10	72180120	72180626	GP5D_STARR_WT_peak_1728	21	*	3.77563	4.64147	2.18534	50	Non-methylated wild-type	3
chr10	72273308	72274037	GP5D_STARR_WT_peak_1729	222	*	13.3228	25.4179	22.2146	452	Non-methylated wild-type	2
chr10	72297854	72298673	GP5D_STARR_WT_peak_1730	153	*	10.5424	18.4209	15.3514	507	Non-methylated wild-type	1
chr10	72331753	72332342	GP5D_STARR_WT_peak_1731	48	*	5.49259	7.50571	4.80736	348	Non-methylated wild-type	3
chr10	72746355	72746957	GP5D_STARR_WT_peak_1732	25	*	3.96287	5.08448	2.59712	453	Non-methylated wild-type	3
chr10	73414647	73415178	GP5D_STARR_WT_peak_1733	41	*	5.07862	6.80074	4.16517	336	Non-methylated wild-type	1
chr10	73602868	73603476	GP5D_STARR_WT_peak_1734	63	*	6.24491	9.12367	6.33784	248	Non-methylated wild-type	3
chr10	73625822	73626324	GP5D_STARR_WT_peak_1735	39	*	4.94225	6.52391	3.90772	261	Non-methylated wild-type	2
chr10	73871722	73872497	GP5D_STARR_WT_peak_1736	273	*	15.6927	30.6431	27.3606	387	Non-methylated wild-type	1
chr10	73887451	73888292	GP5D_STARR_WT_peak_1737	256	*	14.9806	28.8771	25.6202	434	Non-methylated wild-type	1
chr10	73932266	73932803	GP5D_STARR_WT_peak_1738	80	*	7.22518	10.9103	8.05046	207	Non-methylated wild-type	3
chr10	73965806	73966825	GP5D_STARR_WT_peak_1739	2905	*	96.3816	295.216	290.555	509	Non-methylated wild-type	4
chr10	74059362	74059869	GP5D_STARR_WT_peak_1740	43	*	4.96593	7.0234	4.33828	21	Non-methylated wild-type	3
chr10	74185180	74185686	GP5D_STARR_WT_peak_1741	17	*	3.31062	4.17811	1.74131	274	Non-methylated wild-type	3
chr10	74189936	74190433	GP5D_STARR_WT_peak_1742	17	*	3.30264	4.15492	1.74131	275	Non-methylated wild-type	3
chr10	74799593	74800199	GP5D_STARR_WT_peak_1743	14	*	3.15468	3.76063	1.47456	344	Non-methylated wild-type	3
chr10	75079570	75080135	GP5D_STARR_WT_peak_1744	40	*	5.03617	6.67391	4.0476	338	Non-methylated wild-type	3
chr10	75141898	75142549	GP5D_STARR_WT_peak_1745	77	*	7.01901	10.6145	7.76124	325	Non-methylated wild-type	3
chr10	75261862	75262417	GP5D_STARR_WT_peak_1746	54	*	5.775	8.20503	5.47654	281	Non-methylated wild-type	1
chr10	75401549	75402072	GP5D_STARR_WT_peak_1747	24	*	4.0203	4.88576	2.41351	318	Non-methylated wild-type	2
chr10	75567114	75567621	GP5D_STARR_WT_peak_1748	13	*	3.11162	3.65648	1.38569	116	Non-methylated wild-type	3
chr10	76050893	76051443	GP5D_STARR_WT_peak_1749	104	*	8.48441	13.4377	10.4954	403	Non-methylated wild-type	1
chr10	76080507	76081167	GP5D_STARR_WT_peak_1750	136	*	10.0262	16.7279	13.6972	310	Non-methylated wild-type	3
chr10	76082872	76083435	GP5D_STARR_WT_peak_1751	56	*	5.91663	8.36765	5.62976	273	Non-methylated wild-type	1
chr10	76257629	76258162	GP5D_STARR_WT_peak_1752	84	*	7.28777	11.3128	8.4411	292	Non-methylated wild-type	3
chr10	76336130	76336879	GP5D_STARR_WT_peak_1753	525	*	25.7416	56.1229	52.5722	386	Non-methylated wild-type	3
chr10	76818276	76818848	GP5D_STARR_WT_peak_1754	72	*	6.62124	10.1374	7.29483	170	Non-methylated wild-type	3
chr10	76895663	76896515	GP5D_STARR_WT_peak_1755	157	*	10.9697	18.8743	15.786	419	Non-methylated wild-type	3
chr10	76973695	76974274	GP5D_STARR_WT_peak_1756	50	*	5.63236	7.77841	5.06982	397	Non-methylated wild-type	3
chr10	77185541	77186169	GP5D_STARR_WT_peak_1757	76	*	7.07034	10.5493	7.69795	280	Non-methylated wild-type	3
chr10	77461545	77462084	GP5D_STARR_WT_peak_1758	53	*	5.79718	8.09431	5.37186	380	Non-methylated wild-type	3
chr10	77520341	77520857	GP5D_STARR_WT_peak_1759	43	*	5.18161	7.0189	4.33828	318	Non-methylated wild-type	3
chr10	77629171	77629816	GP5D_STARR_WT_peak_1760	90	*	7.76313	11.9459	9.03909	341	Non-methylated wild-type	3
chr10	77658939	77660081	GP5D_STARR_WT_peak_1761	4643	*	144.698	469.513	464.306	575	Non-methylated wild-type	4
chr10	77898374	77899253	GP5D_STARR_WT_peak_1762	128	*	9.4941	15.9017	12.8868	386	Non-methylated wild-type	1
chr10	77949038	77949625	GP5D_STARR_WT_peak_1763	61	*	6.23103	8.90327	6.12332	385	Non-methylated wild-type	3
chr10	78033451	78034251	GP5D_STARR_WT_peak_1764	601	*	28.6699	63.7517	60.1412	422	Non-methylated wild-type	2
chr10	78307780	78308319	GP5D_STARR_WT_peak_1765	20	*	3.72906	4.53939	2.08894	275	Non-methylated wild-type	3
chr10	78362352	78362853	GP5D_STARR_WT_peak_1766	46	*	5.40389	7.33753	4.64453	279	Non-methylated wild-type	3
chr10	78459020	78459587	GP5D_STARR_WT_peak_1767	54	*	5.81055	8.14174	5.4168	193	Non-methylated wild-type	3
chr10	78551178	78551715	GP5D_STARR_WT_peak_1768	77	*	7.12016	10.6504	7.79691	382	Non-methylated wild-type	1
chr10	78589476	78590121	GP5D_STARR_WT_peak_1769	131	*	9.76051	16.155	13.136	378	Non-methylated wild-type	1
chr10	78919674	78920757	GP5D_STARR_WT_peak_1770	497	*	24.0526	53.318600000000004	49.7902	497	Non-methylated wild-type	3
chr10	78923609	78924413	GP5D_STARR_WT_peak_1771	59	*	6.1291	8.70685	5.93179	440	Non-methylated wild-type	1
chr10	79099705	79100345	GP5D_STARR_WT_peak_1772	164	*	11.1591	19.5451	16.449	392	Non-methylated wild-type	3
chr10	79157426	79158010	GP5D_STARR_WT_peak_1773	88	*	7.61391	11.7853	8.88081	297	Non-methylated wild-type	1
chr10	79304380	79305045	GP5D_STARR_WT_peak_1774	66	*	6.5133	9.48455	6.68771	298	Non-methylated wild-type	3
chr10	79328746	79329290	GP5D_STARR_WT_peak_1775	39	*	4.97969	6.57606	3.95654	317	Non-methylated wild-type	3
chr10	79585040	79585670	GP5D_STARR_WT_peak_1776	136	*	9.98937	16.6516	13.6226	319	Non-methylated wild-type	3
chr10	79924265	79924781	GP5D_STARR_WT_peak_1777	13	*	3.09729	3.62271	1.35681	302	Non-methylated wild-type	3
chr10	80020085	80021292	GP5D_STARR_WT_peak_1778	232	*	14.3474	26.5113	23.2866	366	Non-methylated wild-type	3
chr10	80158511	80159193	GP5D_STARR_WT_peak_1779	60	*	6.10877	8.7985	6.02191	335	Non-methylated wild-type	1
chr10	80196285	80197043	GP5D_STARR_WT_peak_1780	153	*	10.7671	18.3771	15.3079	479	Non-methylated wild-type	1
chr10	80206958	80207557	GP5D_STARR_WT_peak_1781	73	*	6.85834	10.2309	7.38605	381	Non-methylated wild-type	1
chr10	80429480	80430088	GP5D_STARR_WT_peak_1782	111	*	8.7101	14.088	11.12	344	Non-methylated wild-type	1
chr10	80470778	80472280	GP5D_STARR_WT_peak_1783	871	*	38.5386	90.9427	87.1504	1087	Non-methylated wild-type	5
chr10	80479989	80480597	GP5D_STARR_WT_peak_1784	17	*	3.31062	4.17811	1.74131	309	Non-methylated wild-type	3
chr10	80488347	80488985	GP5D_STARR_WT_peak_1785	84	*	7.41674	11.2775	8.40666	358	Non-methylated wild-type	3
chr10	80551849	80552663	GP5D_STARR_WT_peak_1786	164	*	11.3279	19.5869	16.4895	457	Non-methylated wild-type	3
chr10	80618868	80619467	GP5D_STARR_WT_peak_1787	120	*	9.22892	15.0706	12.0818	385	Non-methylated wild-type	3
chr10	80747300	80748211	GP5D_STARR_WT_peak_1788	537	*	26.485	57.3143	53.7515	367	Non-methylated wild-type	3
chr10	80804924	80806126	GP5D_STARR_WT_peak_1789	4473	*	146.218	452.555	447.396	576	Non-methylated wild-type	4
chr10	80818370	80818981	GP5D_STARR_WT_peak_1790	25	*	3.93505	5.0149	2.5339	208	Non-methylated wild-type	3
chr10	80996420	80997259	GP5D_STARR_WT_peak_1791	370	*	20.0507	40.4832	37.0818	410	Non-methylated wild-type	1
chr10	81177537	81178749	GP5D_STARR_WT_peak_1792	5178	*	168.842	523.228	517.864	615	Non-methylated wild-type	4
chr10	81307099	81307968	GP5D_STARR_WT_peak_1793	165	*	11.2822	19.6924	16.5942	339	Non-methylated wild-type	3
chr10	81443831	81444883	GP5D_STARR_WT_peak_1794	2164	*	81.1102	220.846	216.448	573	Non-methylated wild-type	5
chr10	82692260	82693197	GP5D_STARR_WT_peak_1795	605	*	29.081	64.1196	60.5028	444	Non-methylated wild-type	3
chr10	82728395	82728965	GP5D_STARR_WT_peak_1796	26	*	3.97386	5.11236	2.62202	278	Non-methylated wild-type	3
chr10	82813691	82814423	GP5D_STARR_WT_peak_1797	249	*	14.8978	28.1581	24.908	328	Non-methylated wild-type	3
chr10	83009115	83009683	GP5D_STARR_WT_peak_1798	72	*	6.62124	10.1374	7.29483	302	Non-methylated wild-type	3
chr10	83115188	83115864	GP5D_STARR_WT_peak_1799	82	*	7.22188	11.1341	8.26755	319	Non-methylated wild-type	3
chr10	83167043	83167770	GP5D_STARR_WT_peak_1800	229	*	14.0701	26.2211	22.999	356	Non-methylated wild-type	3
chr10	83487357	83488087	GP5D_STARR_WT_peak_1801	211	*	13.2425	24.3089	21.1173	366	Non-methylated wild-type	3
chr10	83542574	83543362	GP5D_STARR_WT_peak_1802	143	*	10.2829	17.415	14.3622	397	Non-methylated wild-type	3
chr10	83983343	83984216	GP5D_STARR_WT_peak_1803	779	*	35.4583	81.7266	77.9912	471	Non-methylated wild-type	5
chr10	84434970	84435649	GP5D_STARR_WT_peak_1804	17	*	3.31062	4.17811	1.74131	324	Non-methylated wild-type	3
chr10	84524706	84525849	GP5D_STARR_WT_peak_1805	6529	*	197.611	658.741	652.902	546	Non-methylated wild-type	4
chr10	84527270	84528155	GP5D_STARR_WT_peak_1806	616	*	29.4992	65.31	61.6868	398	Non-methylated wild-type	1
chr10	85410540	85411073	GP5D_STARR_WT_peak_1807	72	*	6.62124	10.1374	7.29483	196	Non-methylated wild-type	3
chr10	85621383	85621971	GP5D_STARR_WT_peak_1808	22	*	3.81019	4.71911	2.258	393	Non-methylated wild-type	3
chr10	85927979	85928527	GP5D_STARR_WT_peak_1809	58	*	6.01374	8.58166	5.8094	269	Non-methylated wild-type	1
chr10	86194094	86194809	GP5D_STARR_WT_peak_1810	216	*	13.607	24.8852	21.688	395	Non-methylated wild-type	3
chr10	86414871	86415461	GP5D_STARR_WT_peak_1811	29	*	4.11315	5.48862	2.96271	300	Non-methylated wild-type	3
chr10	86781167	86781867	GP5D_STARR_WT_peak_1812	29	*	4.1283	5.53241	2.98583	578	Non-methylated wild-type	3
chr10	86970918	86971745	GP5D_STARR_WT_peak_1813	185	*	12.26	21.7257	18.5866	351	Non-methylated wild-type	1
chr10	87723186	87724071	GP5D_STARR_WT_peak_1814	220	*	13.7327	25.2493	22.0479	439	Non-methylated wild-type	1
chr10	87842801	87843856	GP5D_STARR_WT_peak_1815	1437	*	57.9358	147.869	143.775	501	Non-methylated wild-type	5
chr10	88047442	88048343	GP5D_STARR_WT_peak_1816	100	*	8.09752	12.9428	10.0144	397	Non-methylated wild-type	3
chr10	88260699	88261282	GP5D_STARR_WT_peak_1817	43	*	4.96593	7.0234	4.33828	215	Non-methylated wild-type	3
chr10	88385725	88387394	GP5D_STARR_WT_peak_1818	148	*	10.4821	17.9435	14.8823	514	Non-methylated wild-type	1
chr10	88428412	88429166	GP5D_STARR_WT_peak_1819	172	*	11.6437	20.3373	17.2278	377	Non-methylated wild-type	1
chr10	88702991	88703881	GP5D_STARR_WT_peak_1820	1239	*	51.1717	127.969	123.969	497	Non-methylated wild-type	5
chr10	88882615	88883158	GP5D_STARR_WT_peak_1821	64	*	6.28871	9.23232	6.44361	156	Non-methylated wild-type	3
chr10	88903512	88904190	GP5D_STARR_WT_peak_1822	42	*	4.90921	6.8595	4.2192	283	Non-methylated wild-type	1
chr10	88990884	88991822	GP5D_STARR_WT_peak_1823	582	*	28.1317	61.8221	58.2229	443	Non-methylated wild-type	2
chr10	89241791	89242500	GP5D_STARR_WT_peak_1824	69	*	6.49836	9.78452	6.97679	140	Non-methylated wild-type	3
chr10	89301464	89302551	GP5D_STARR_WT_peak_1825	211	*	13.3792	24.3115	21.1198	494	Non-methylated wild-type	3
chr10	89327570	89328150	GP5D_STARR_WT_peak_1826	138	*	9.93186	16.9412	13.8944	344	Non-methylated wild-type	3
chr10	89332057	89332995	GP5D_STARR_WT_peak_1827	995	*	43.0381	103.431	99.5631	405	Non-methylated wild-type	5
chr10	89392116	89392775	GP5D_STARR_WT_peak_1828	116	*	8.91263	14.6288	11.6501	378	Non-methylated wild-type	3
chr10	89414037	89414923	GP5D_STARR_WT_peak_1829	443	*	22.9306	47.7985	44.3249	492	Non-methylated wild-type	2
chr10	89619979	89621021	GP5D_STARR_WT_peak_1830	1538	*	61.2465	158.036	153.896	517	Non-methylated wild-type	5
chr10	89695333	89696164	GP5D_STARR_WT_peak_1831	56	*	5.75569	8.44065	5.69865	216	Non-methylated wild-type	3
chr10	89783269	89783822	GP5D_STARR_WT_peak_1832	43	*	4.96593	7.0234	4.33828	314	Non-methylated wild-type	3
chr10	90051254	90052048	GP5D_STARR_WT_peak_1833	129	*	9.58299	15.96	12.944	433	Non-methylated wild-type	3
chr10	90301995	90302497	GP5D_STARR_WT_peak_1834	29	*	4.13827	5.56161	2.98583	160	Non-methylated wild-type	3
chr10	90484129	90484968	GP5D_STARR_WT_peak_1835	113	*	8.8013	14.3267	11.354	410	Non-methylated wild-type	3
chr10	90871864	90872437	GP5D_STARR_WT_peak_1836	48	*	5.40852	7.53295	4.83311	429	Non-methylated wild-type	2
chr10	90977300	90977969	GP5D_STARR_WT_peak_1837	192	*	12.5368	22.3729	19.2234	266	Non-methylated wild-type	3
chr10	90989628	90990270	GP5D_STARR_WT_peak_1838	192	*	12.4148	22.423	19.2634	289	Non-methylated wild-type	3
chr10	91626261	91626759	GP5D_STARR_WT_peak_1839	29	*	4.13827	5.56161	2.98583	252	Non-methylated wild-type	3
chr10	91630228	91630874	GP5D_STARR_WT_peak_1840	85	*	7.3195	11.4008	8.5265	499	Non-methylated wild-type	3
chr10	91749524	91750115	GP5D_STARR_WT_peak_1841	29	*	4.13827	5.56161	2.98583	300	Non-methylated wild-type	3
chr10	91779264	91779824	GP5D_STARR_WT_peak_1842	65	*	6.32797	9.33153	6.53923	238	Non-methylated wild-type	3
chr10	92211011	92211847	GP5D_STARR_WT_peak_1843	830	*	37.2445	86.8315	83.0611	414	Non-methylated wild-type	5
chr10	92329820	92330444	GP5D_STARR_WT_peak_1844	82	*	7.22188	11.1341	8.26755	375	Non-methylated wild-type	3
chr10	92400495	92401048	GP5D_STARR_WT_peak_1845	28	*	4.0802	5.3955	2.87927	262	Non-methylated wild-type	3
chr10	92588521	92589040	GP5D_STARR_WT_peak_1846	47	*	5.35879	7.41588	4.71995	241	Non-methylated wild-type	3
chr10	92859202	92859843	GP5D_STARR_WT_peak_1847	39	*	4.81459	6.60091	3.9788	249	Non-methylated wild-type	3
chr10	93127724	93128400	GP5D_STARR_WT_peak_1848	96	*	7.94771	12.5416	9.62272	357	Non-methylated wild-type	1
chr10	93137821	93138762	GP5D_STARR_WT_peak_1849	827	*	37.1455	86.5332	82.7681	505	Non-methylated wild-type	5
chr10	93208834	93209651	GP5D_STARR_WT_peak_1850	85	*	7.33369	11.4406	8.56428	429	Non-methylated wild-type	3
chr10	93376911	93377720	GP5D_STARR_WT_peak_1851	27	*	4.01215	5.21147	2.71211	391	Non-methylated wild-type	3
chr10	93383775	93384788	GP5D_STARR_WT_peak_1852	1138	*	47.3582	117.748	113.804	470	Non-methylated wild-type	5
chr10	93470841	93471525	GP5D_STARR_WT_peak_1853	62	*	6.22612	9.07768	6.29346	379	Non-methylated wild-type	1
chr10	93475858	93476387	GP5D_STARR_WT_peak_1854	27	*	4.03322	5.26731	2.76322	188	Non-methylated wild-type	1
chr10	93548441	93549218	GP5D_STARR_WT_peak_1855	155	*	10.7099	18.5896	15.5171	432	Non-methylated wild-type	1
chr10	94042587	94043107	GP5D_STARR_WT_peak_1856	70	*	6.53626	9.89078	7.07892	198	Non-methylated wild-type	1
chr10	94362531	94363160	GP5D_STARR_WT_peak_1857	76	*	6.98499	10.5314	7.68092	355	Non-methylated wild-type	2
chr10	94585837	94586871	GP5D_STARR_WT_peak_1858	268	*	15.7254	30.1185	26.8406	589	Non-methylated wild-type	3
chr10	94646063	94646897	GP5D_STARR_WT_peak_1859	318	*	17.9333	35.1556	31.8173	448	Non-methylated wild-type	3
chr10	94734277	94735226	GP5D_STARR_WT_peak_1860	645	*	30.5585	68.2164	64.5733	537	Non-methylated wild-type	5
chr10	94740516	94741030	GP5D_STARR_WT_peak_1861	17	*	3.29052	4.12014	1.74131	247	Non-methylated wild-type	3
chr10	94943297	94944012	GP5D_STARR_WT_peak_1862	141	*	10.1862	17.1689	14.1194	380	Non-methylated wild-type	3
chr10	94991313	94992070	GP5D_STARR_WT_peak_1863	86	*	7.36224	11.5215	8.64294	408	Non-methylated wild-type	3
chr10	95237347	95237883	GP5D_STARR_WT_peak_1864	14	*	3.14069	3.72632	1.44497	244	Non-methylated wild-type	3
chr10	95266462	95267419	GP5D_STARR_WT_peak_1865	1235	*	51.1093	127.498	123.503	457	Non-methylated wild-type	5
chr10	95294716	95295861	GP5D_STARR_WT_peak_1866	811	*	36.4836	84.9261	81.1679	536	Non-methylated wild-type	5
chr10	95308676	95309174	GP5D_STARR_WT_peak_1867	62	*	6.20888	9.03581	6.25308	279	Non-methylated wild-type	1
chr10	95339044	95339665	GP5D_STARR_WT_peak_1868	133	*	9.86137	16.3861	13.3627	319	Non-methylated wild-type	3
chr10	95512010	95513013	GP5D_STARR_WT_peak_1869	635	*	30.1935	67.1727	63.5354	451	Non-methylated wild-type	3
chr10	95635184	95635761	GP5D_STARR_WT_peak_1870	43	*	4.96593	7.0234	4.33828	303	Non-methylated wild-type	3
chr10	95720371	95721426	GP5D_STARR_WT_peak_1871	710	*	32.9213	74.7036	71.0145	558	Non-methylated wild-type	1
chr10	95879191	95879805	GP5D_STARR_WT_peak_1872	43	*	4.96593	7.0234	4.33828	326	Non-methylated wild-type	3
chr10	96441263	96441767	GP5D_STARR_WT_peak_1873	20	*	3.72576	4.53225	2.08185	412	Non-methylated wild-type	3
chr10	96632818	96633477	GP5D_STARR_WT_peak_1874	106	*	8.53872	13.6583	10.6979	326	Non-methylated wild-type	3
chr10	96661497	96662110	GP5D_STARR_WT_peak_1875	138	*	9.93186	16.9412	13.8944	316	Non-methylated wild-type	3
chr10	96798526	96799029	GP5D_STARR_WT_peak_1876	63	*	6.25217	9.14153	6.35529	165	Non-methylated wild-type	3
chr10	96863798	96864486	GP5D_STARR_WT_peak_1877	103	*	8.22242	13.2967	10.358	404	Non-methylated wild-type	1
chr10	97069685	97070598	GP5D_STARR_WT_peak_1878	255	*	15.2962	28.7561	25.5003	570	Non-methylated wild-type	3
chr10	97327673	97328186	GP5D_STARR_WT_peak_1879	47	*	5.38354	7.47381	4.77594	235	Non-methylated wild-type	3
chr10	97329265	97329830	GP5D_STARR_WT_peak_1880	28	*	4.05169	5.31707	2.80786	5	Non-methylated wild-type	3
chr10	97338953	97339651	GP5D_STARR_WT_peak_1881	85	*	7.32304	11.4107	8.53597	204	Non-methylated wild-type	3
chr10	97549712	97550696	GP5D_STARR_WT_peak_1882	934	*	40.2694	97.2812	93.4498	468	Non-methylated wild-type	5
chr10	97651376	97652414	GP5D_STARR_WT_peak_1883	1239	*	51.3358	127.939	123.939	552	Non-methylated wild-type	5
chr10	97750090	97750757	GP5D_STARR_WT_peak_1884	15	*	3.19743	3.86832	1.56361	326	Non-methylated wild-type	3
chr10	97837495	97838163	GP5D_STARR_WT_peak_1885	46	*	5.33427	7.35912	4.66499	541	Non-methylated wild-type	3
chr10	97840265	97840773	GP5D_STARR_WT_peak_1886	45	*	5.26203	7.19542	4.50603	147	Non-methylated wild-type	3
chr10	97927452	97928040	GP5D_STARR_WT_peak_1887	70	*	6.67677	9.82181	7.01276	482	Non-methylated wild-type	3
chr10	98006063	98006852	GP5D_STARR_WT_peak_1888	154	*	10.6891	18.5286	15.4568	365	Non-methylated wild-type	3
chr10	98433514	98434016	GP5D_STARR_WT_peak_1889	15	*	3.21117	3.90392	1.59247	255	Non-methylated wild-type	3
chr10	98719108	98719730	GP5D_STARR_WT_peak_1890	43	*	4.96593	7.0234	4.33828	457	Non-methylated wild-type	3
chr10	98788460	98788999	GP5D_STARR_WT_peak_1891	17	*	3.31062	4.17811	1.74131	302	Non-methylated wild-type	3
chr10	98855308	98855949	GP5D_STARR_WT_peak_1892	113	*	8.78441	14.2819	11.3101	281	Non-methylated wild-type	3
chr10	99008893	99009903	GP5D_STARR_WT_peak_1893	1093	*	46.4095	113.281	109.358	407	Non-methylated wild-type	5
chr10	99117436	99117970	GP5D_STARR_WT_peak_1894	42	*	4.93345	6.92867	4.28307	396	Non-methylated wild-type	3
chr10	99325062	99325701	GP5D_STARR_WT_peak_1895	102	*	8.16834	13.1411	10.2076	380	Non-methylated wild-type	3
chr10	99339154	99339666	GP5D_STARR_WT_peak_1896	24	*	3.88124	4.88429	2.41215	271	Non-methylated wild-type	3
chr10	99602753	99603391	GP5D_STARR_WT_peak_1897	41	*	4.87259	6.75736	4.12543	303	Non-methylated wild-type	3
chr10	99849437	99849956	GP5D_STARR_WT_peak_1898	36	*	4.68913	6.28233	3.67874	167	Non-methylated wild-type	1
chr10	99930764	99931299	GP5D_STARR_WT_peak_1899	49	*	5.45796	7.65213	4.94871	302	Non-methylated wild-type	1
chr10	99970449	99970982	GP5D_STARR_WT_peak_1900	41	*	4.88521	6.79224	4.15729	284	Non-methylated wild-type	3
chr10	99973478	99974489	GP5D_STARR_WT_peak_1901	346	*	19.0745	38.0124	34.6428	519	Non-methylated wild-type	3
chr10	100229222	100229744	GP5D_STARR_WT_peak_1902	28	*	4.06344	5.34916	2.83787	300	Non-methylated wild-type	2
chr10	100276160	100276825	GP5D_STARR_WT_peak_1903	72	*	6.62124	10.1374	7.29483	470	Non-methylated wild-type	3
chr10	100300884	100301713	GP5D_STARR_WT_peak_1904	350	*	19.2486	38.4776	35.0981	397	Non-methylated wild-type	3
chr10	100373075	100373854	GP5D_STARR_WT_peak_1905	494	*	24.6676	52.9822	49.4555	384	Non-methylated wild-type	1
chr10	100656011	100656623	GP5D_STARR_WT_peak_1906	227	*	14.1039	25.9768	22.766	458	Non-methylated wild-type	3
chr10	100660865	100661479	GP5D_STARR_WT_peak_1907	50	*	5.48723	7.72405	5.01705	255	Non-methylated wild-type	3
chr10	100971190	100971802	GP5D_STARR_WT_peak_1908	101	*	8.30803	13.0851	10.153	258	Non-methylated wild-type	1
chr10	101066116	101066616	GP5D_STARR_WT_peak_1909	69	*	6.63287	9.72633	6.92134	197	Non-methylated wild-type	1
chr10	101089577	101090197	GP5D_STARR_WT_peak_1910	33	*	4.5516	5.9591	3.36998	135	Non-methylated wild-type	3
chr10	101190978	101191622	GP5D_STARR_WT_peak_1911	34	*	4.59325	6.05444	3.46128	240	Non-methylated wild-type	3
chr10	101221278	101222300	GP5D_STARR_WT_peak_1912	460	*	23.5698	49.5896	46.0972	463	Non-methylated wild-type	3
chr10	101405644	101406193	GP5D_STARR_WT_peak_1913	29	*	4.13827	5.56161	2.98583	276	Non-methylated wild-type	3
chr10	101557944	101558710	GP5D_STARR_WT_peak_1914	236	*	14.4474	26.8509	23.6235	439	Non-methylated wild-type	3
chr10	101693946	101694516	GP5D_STARR_WT_peak_1915	20	*	3.73403	4.55015	2.09931	427	Non-methylated wild-type	2
chr10	101974538	101975074	GP5D_STARR_WT_peak_1916	24	*	3.89941	4.92785	2.45256	258	Non-methylated wild-type	3
chr10	102152070	102152711	GP5D_STARR_WT_peak_1917	78	*	7.16156	10.7353	7.87952	352	Non-methylated wild-type	2
chr10	102179396	102179912	GP5D_STARR_WT_peak_1918	43	*	4.96593	7.0234	4.33828	227	Non-methylated wild-type	3
chr10	102317100	102317623	GP5D_STARR_WT_peak_1919	17	*	3.30183	4.15258	1.74131	266	Non-methylated wild-type	3
chr10	102502227	102502799	GP5D_STARR_WT_peak_1920	45	*	5.28589	7.24893	4.55816	336	Non-methylated wild-type	2
chr10	102557233	102557948	GP5D_STARR_WT_peak_1921	64	*	6.41781	9.27531	6.48491	702	Non-methylated wild-type	3
chr10	102720255	102720859	GP5D_STARR_WT_peak_1922	184	*	12.1229	21.5829	18.4456	222	Non-methylated wild-type	3
chr10	102838187	102839111	GP5D_STARR_WT_peak_1923	281	*	16.4081	31.4388	28.1487	460	Non-methylated wild-type	3
chr10	103114780	103115479	GP5D_STARR_WT_peak_1924	195	*	12.6559	22.6769	19.5146	299	Non-methylated wild-type	3
chr10	103241176	103242080	GP5D_STARR_WT_peak_1925	2134	*	77.3893	217.796	213.412	465	Non-methylated wild-type	5
chr10	103793958	103794763	GP5D_STARR_WT_peak_1926	578	*	27.8225	61.47	57.8774	404	Non-methylated wild-type	1
chr10	103889930	103890756	GP5D_STARR_WT_peak_1927	381	*	20.4822	41.5967	38.1859	470	Non-methylated wild-type	1
chr10	103894429	103895021	GP5D_STARR_WT_peak_1928	50	*	5.50906	7.77841	5.06982	382	Non-methylated wild-type	3
chr10	103900172	103900791	GP5D_STARR_WT_peak_1929	121	*	9.1042	15.1799	12.1755	352	Non-methylated wild-type	3
chr10	103908260	103908969	GP5D_STARR_WT_peak_1930	79	*	7.08531	10.7796	7.92255	219	Non-methylated wild-type	1
chr10	104085586	104086480	GP5D_STARR_WT_peak_1931	81	*	7.18724	11.0422	8.17839	239	Non-methylated wild-type	3
chr10	104117735	104118389	GP5D_STARR_WT_peak_1932	72	*	6.6199	10.1334	7.29483	229	Non-methylated wild-type	3
chr10	104595327	104595825	GP5D_STARR_WT_peak_1933	15	*	3.19667	3.86636	1.56175	252	Non-methylated wild-type	3
chr10	104636410	104637071	GP5D_STARR_WT_peak_1934	16	*	3.25232	4.01369	1.68445	296	Non-methylated wild-type	3
chr10	104809008	104810097	GP5D_STARR_WT_peak_1935	3473	*	119.1	352.161	347.319	527	Non-methylated wild-type	4
chr10	105074021	105074596	GP5D_STARR_WT_peak_1936	49	*	5.45796	7.65213	4.94871	210	Non-methylated wild-type	3
chr10	105210238	105211210	GP5D_STARR_WT_peak_1937	347	*	19.0361	38.1725	34.7952	491	Non-methylated wild-type	3
chr10	105460519	105461178	GP5D_STARR_WT_peak_1938	174	*	11.5872	20.5651	17.4412	398	Non-methylated wild-type	3
chr10	105514211	105514808	GP5D_STARR_WT_peak_1939	16	*	3.2568	4.02594	1.69216	281	Non-methylated wild-type	3
chr10	105727547	105728177	GP5D_STARR_WT_peak_1940	192	*	12.4148	22.423	19.2634	267	Non-methylated wild-type	3
chr10	105829793	105830302	GP5D_STARR_WT_peak_1941	15	*	3.20972	3.90015	1.5889	245	Non-methylated wild-type	3
chr10	105951996	105952794	GP5D_STARR_WT_peak_1942	229	*	14.0475	26.1531	22.9398	378	Non-methylated wild-type	3
chr10	105969792	105970391	GP5D_STARR_WT_peak_1943	88	*	7.44889	11.7741	8.87	347	Non-methylated wild-type	3
chr10	106207029	106207528	GP5D_STARR_WT_peak_1944	72	*	6.62124	10.1374	7.29483	125	Non-methylated wild-type	3
chr10	106439084	106439852	GP5D_STARR_WT_peak_1945	211	*	13.2425	24.3089	21.1173	377	Non-methylated wild-type	3
chr10	107418146	107418793	GP5D_STARR_WT_peak_1946	70	*	6.52516	9.85943	7.04857	345	Non-methylated wild-type	3
chr10	107585189	107586334	GP5D_STARR_WT_peak_1947	6143	*	195.327	620.012	614.313	582	Non-methylated wild-type	4
chr10	107971910	107972471	GP5D_STARR_WT_peak_1948	104	*	8.27655	13.4564	10.4994	306	Non-methylated wild-type	3
chr10	108039455	108040536	GP5D_STARR_WT_peak_1949	3112	*	109.639	315.934	311.206	573	Non-methylated wild-type	4
chr10	108721758	108722362	GP5D_STARR_WT_peak_1950	88	*	7.44889	11.7741	8.87	401	Non-methylated wild-type	3
chr10	109156237	109156931	GP5D_STARR_WT_peak_1951	211	*	13.2425	24.3089	21.1173	385	Non-methylated wild-type	3
chr10	109649845	109650734	GP5D_STARR_WT_peak_1952	182	*	12.0365	21.347	18.213	597	Non-methylated wild-type	3
chr10	109747633	109748255	GP5D_STARR_WT_peak_1953	16	*	3.24096	3.98289	1.65683	317	Non-methylated wild-type	3
chr10	110083518	110084103	GP5D_STARR_WT_peak_1954	16	*	3.23123	3.95682	1.63648	274	Non-methylated wild-type	3
chr10	110175296	110175871	GP5D_STARR_WT_peak_1955	87	*	7.58567	11.6572	8.77343	344	Non-methylated wild-type	3
chr10	110395690	110396442	GP5D_STARR_WT_peak_1956	339	*	18.7954	37.3619	33.9981	430	Non-methylated wild-type	1
chr10	110398434	110399199	GP5D_STARR_WT_peak_1957	120	*	9.20706	15.0186	12.031	341	Non-methylated wild-type	1
chr10	110410303	110410939	GP5D_STARR_WT_peak_1958	128	*	9.64176	15.8892	12.8744	301	Non-methylated wild-type	3
chr10	110627214	110627753	GP5D_STARR_WT_peak_1959	41	*	4.88203	6.78342	4.15004	256	Non-methylated wild-type	3
chr10	110774762	110775615	GP5D_STARR_WT_peak_1960	131	*	9.67045	16.1949	13.1752	403	Non-methylated wild-type	3
chr10	111056634	111057784	GP5D_STARR_WT_peak_1961	2111	*	79.4549	215.505	211.128	568	Non-methylated wild-type	5
chr10	111340922	111341941	GP5D_STARR_WT_peak_1962	424	*	22.1298	45.8797	42.4251	516	Non-methylated wild-type	1
chr10	111956664	111957589	GP5D_STARR_WT_peak_1963	710	*	32.9617	74.7545	71.0648	455	Non-methylated wild-type	5
chr10	111988371	111988887	GP5D_STARR_WT_peak_1964	51	*	5.5585	7.9038	5.19038	244	Non-methylated wild-type	3
chr10	112404570	112405137	GP5D_STARR_WT_peak_1965	71	*	6.55697	9.9498	7.13545	225	Non-methylated wild-type	3
chr10	112446926	112447618	GP5D_STARR_WT_peak_1966	51	*	5.53697	7.84879	5.13669	222	Non-methylated wild-type	2
chr10	112518795	112519804	GP5D_STARR_WT_peak_1967	715	*	33.1062	75.2579	71.562	478	Non-methylated wild-type	1
chr10	112715838	112716717	GP5D_STARR_WT_peak_1968	203	*	13.0433	23.4825	20.311	438	Non-methylated wild-type	3
chr10	112724296	112725029	GP5D_STARR_WT_peak_1969	103	*	8.23637	13.3375	10.3981	399	Non-methylated wild-type	3
chr10	112903964	112904516	GP5D_STARR_WT_peak_1970	81	*	7.17205	11.0024	8.14006	350	Non-methylated wild-type	3
chr10	113025235	113025796	GP5D_STARR_WT_peak_1971	16	*	3.22527	3.94098	1.62267	262	Non-methylated wild-type	3
chr10	113067337	113067947	GP5D_STARR_WT_peak_1972	154	*	10.6942	18.5434	15.4715	405	Non-methylated wild-type	3
chr10	113087135	113088041	GP5D_STARR_WT_peak_1973	90	*	7.72645	11.9886	9.08066	464	Non-methylated wild-type	1
chr10	113093255	113094283	GP5D_STARR_WT_peak_1974	1411	*	56.666	145.211	141.132	525	Non-methylated wild-type	5
chr10	113189783	113190321	GP5D_STARR_WT_peak_1975	15	*	3.17254	3.80507	1.51186	144	Non-methylated wild-type	3
chr10	113341079	113341618	GP5D_STARR_WT_peak_1976	83	*	7.25685	11.2283	8.35857	257	Non-methylated wild-type	3
chr10	113788592	113789150	GP5D_STARR_WT_peak_1977	77	*	7.01738	10.6105	7.75796	221	Non-methylated wild-type	3
chr10	114024442	114025432	GP5D_STARR_WT_peak_1978	89	*	7.69077	11.9032	8.99679	538	Non-methylated wild-type	3
chr10	114174067	114175032	GP5D_STARR_WT_peak_1979	194	*	12.6195	22.6455	19.484	501	Non-methylated wild-type	2
chr10	114258130	114258793	GP5D_STARR_WT_peak_1980	80	*	7.12142	10.8714	8.01214	367	Non-methylated wild-type	1
chr10	114320369	114321278	GP5D_STARR_WT_peak_1981	356	*	19.4568	39.0516	35.6675	450	Non-methylated wild-type	3
chr10	114499669	114500176	GP5D_STARR_WT_peak_1982	60	*	6.12407	8.83415	6.0566700000000004	240	Non-methylated wild-type	1
chr10	114684798	114685372	GP5D_STARR_WT_peak_1983	51	*	5.52199	7.81087	5.10063	243	Non-methylated wild-type	3
chr10	114779716	114780390	GP5D_STARR_WT_peak_1984	88	*	7.44889	11.7741	8.87	265	Non-methylated wild-type	3
chr10	114916400	114917216	GP5D_STARR_WT_peak_1985	156	*	10.7595	18.7371	15.6507	444	Non-methylated wild-type	3
chr10	115149876	115150415	GP5D_STARR_WT_peak_1986	72	*	6.62124	10.1374	7.29483	306	Non-methylated wild-type	3
chr10	115367939	115368650	GP5D_STARR_WT_peak_1987	57	*	5.79358	8.5516	5.78022	465	Non-methylated wild-type	3
chr10	115615846	115616709	GP5D_STARR_WT_peak_1988	809	*	36.5268	84.7318	80.9745	390	Non-methylated wild-type	5
chr10	115817934	115818428	GP5D_STARR_WT_peak_1989	29	*	4.13827	5.56161	2.98583	282	Non-methylated wild-type	3
chr10	116043847	116044341	GP5D_STARR_WT_peak_1990	16	*	3.24683	3.99875	1.67057	256	Non-methylated wild-type	3
chr10	116119357	116119896	GP5D_STARR_WT_peak_1991	37	*	4.70131	6.31219	3.70655	276	Non-methylated wild-type	3
chr10	116777373	116778222	GP5D_STARR_WT_peak_1992	190	*	12.4753	22.219	19.0725	442	Non-methylated wild-type	3
chr10	117216732	117217572	GP5D_STARR_WT_peak_1993	73	*	6.8947	10.2014	7.35748	342	Non-methylated wild-type	3
chr10	117945615	117946342	GP5D_STARR_WT_peak_1994	192	*	12.4148	22.423	19.2634	186	Non-methylated wild-type	3
chr10	118213300	118214103	GP5D_STARR_WT_peak_1995	121	*	9.1042	15.1799	12.1755	320	Non-methylated wild-type	3
chr10	118250205	118250728	GP5D_STARR_WT_peak_1996	56	*	5.72201	8.34431	5.60909	309	Non-methylated wild-type	3
chr10	118592723	118593285	GP5D_STARR_WT_peak_1997	179	*	12.0022	21.0958	17.9656	317	Non-methylated wild-type	3
chr10	118958991	118959595	GP5D_STARR_WT_peak_1998	78	*	7.03533	10.6547	7.80096	318	Non-methylated wild-type	3
chr10	118996496	118997192	GP5D_STARR_WT_peak_1999	52	*	5.59816	8.00686	5.28832	326	Non-methylated wild-type	3
chr10	119003632	119004331	GP5D_STARR_WT_peak_2000	205	*	13.1164	23.6829	20.5087	263	Non-methylated wild-type	3
chr10	119080349	119081035	GP5D_STARR_WT_peak_2001	106	*	8.5053	13.608	10.6484	286	Non-methylated wild-type	2
chr10	119553803	119554432	GP5D_STARR_WT_peak_2002	17	*	3.31062	4.17811	1.74131	297	Non-methylated wild-type	3
chr10	120052797	120053398	GP5D_STARR_WT_peak_2003	52	*	5.5743	7.94458	5.22859	363	Non-methylated wild-type	1
chr10	120066434	120067118	GP5D_STARR_WT_peak_2004	72	*	6.76546	10.0187	7.20096	334	Non-methylated wild-type	3
chr10	120205456	120206093	GP5D_STARR_WT_peak_2005	72	*	6.79614	10.088	7.26811	343	Non-methylated wild-type	3
chr10	120396062	120396725	GP5D_STARR_WT_peak_2006	155	*	10.8675	18.6204	15.5471	372	Non-methylated wild-type	3
chr10	120503968	120505078	GP5D_STARR_WT_peak_2007	3503	*	120.944	355.231	350.377	532	Non-methylated wild-type	4
chr10	120572260	120572801	GP5D_STARR_WT_peak_2008	55	*	5.68882	8.25138	5.52087	275	Non-methylated wild-type	3
chr10	121159023	121160070	GP5D_STARR_WT_peak_2009	41	*	4.89031	6.80644	4.17061	400	Non-methylated wild-type	3
chr10	121324463	121325046	GP5D_STARR_WT_peak_2010	29	*	4.11121	5.48307	2.95733	208	Non-methylated wild-type	3
chr10	121610643	121611682	GP5D_STARR_WT_peak_2011	1412	*	56.5189	145.364	141.282	495	Non-methylated wild-type	5
chr10	121935586	121936428	GP5D_STARR_WT_peak_2012	261	*	15.5581	29.392	26.1297	385	Non-methylated wild-type	1
chr10	122062900	122063757	GP5D_STARR_WT_peak_2013	423	*	22.1479	45.7795	42.3254	426	Non-methylated wild-type	1
chr10	122155693	122156241	GP5D_STARR_WT_peak_2014	49	*	5.4605	7.65832	4.95386	282	Non-methylated wild-type	3
chr10	122269014	122269579	GP5D_STARR_WT_peak_2015	57	*	5.95993	8.46218	5.71939	278	Non-methylated wild-type	3
chr10	122293704	122294434	GP5D_STARR_WT_peak_2016	164	*	11.2647	19.5143	16.4185	418	Non-methylated wild-type	3
chr10	122307663	122308528	GP5D_STARR_WT_peak_2017	196	*	12.7111	22.8206	19.6571	389	Non-methylated wild-type	3
chr10	122475943	122476813	GP5D_STARR_WT_peak_2018	303	*	17.3142	33.6508	30.3326	480	Non-methylated wild-type	3
chr10	122696862	122697514	GP5D_STARR_WT_peak_2019	189	*	12.42	22.0821	18.9373	386	Non-methylated wild-type	3
chr10	122788992	122789533	GP5D_STARR_WT_peak_2020	14	*	3.15542	3.76245	1.47545	249	Non-methylated wild-type	3
chr10	122957268	122957877	GP5D_STARR_WT_peak_2021	100	*	8.1024	12.9562	10.027	257	Non-methylated wild-type	3
chr10	122985728	122986245	GP5D_STARR_WT_peak_2022	71	*	6.55697	9.9498	7.13545	260	Non-methylated wild-type	3
[truncated: 39,810 more rows]

## Sheet: HepG2 STARR peaks
Supplementary Data 2: HepG2 non-methylated and methylated STARR-seq peaks in MACS2 narrowpeak format, hg38 genome annotation, , last column is the assigned cluster for each peak.
seqnames	start	end	name	score	strand	signalValue	pval	qval	peak	library	cluster		Column
chr1	958862	959762	HepG2_STARR_combined_peak_1	403	*	21.0253	44.1536	40.3134	390	Non-methylated	1		The columns are in MACS2 .narrowPeak format with the STARR-seq library and the cluster added as the last 2 columns
chr1	1006476	1007160	HepG2_STARR_combined_peak_2	200	*	12.9681	23.5929	20.079	295	Non-methylated	3		Description of the statistical tests can be found in the MACS publication (Zhang et al. 2008)
chr1	1013174	1013719	HepG2_STARR_combined_peak_3	53	*	5.94471	8.36188	5.37575	231	Non-methylated	1
chr1	1064123	1064705	HepG2_STARR_combined_peak_4	71	*	6.90579	10.223	7.12419	277	Non-methylated	1
chr1	1107518	1108079	HepG2_STARR_combined_peak_5	61	*	6.24329	9.11969	6.10009	316	Non-methylated	1
chr1	1157811	1158412	HepG2_STARR_combined_peak_6	35	*	4.85615	6.35536	3.5786	508	Non-methylated	1
chr1	1264890	1265484	HepG2_STARR_combined_peak_7	132	*	9.94452	16.5807	13.2272	233	Non-methylated	1
chr1	1344482	1345336	HepG2_STARR_combined_peak_8	158	*	11.1194	19.2215	15.8027	505	Non-methylated	1
chr1	1360413	1360938	HepG2_STARR_combined_peak_9	46	*	5.52463	7.56736	4.6678	287	Non-methylated	3
chr1	1574365	1574952	HepG2_STARR_combined_peak_10	22	*	3.96314	4.78222	2.20446	284	Non-methylated	2
chr1	1658705	1659265	HepG2_STARR_combined_peak_11	39	*	4.88062	6.77952	3.91847	461	Non-methylated	1
chr1	1686309	1686852	HepG2_STARR_combined_peak_12	415	*	21.9628	45.3995	41.5405	287	Non-methylated	1
chr1	1707851	1708389	HepG2_STARR_combined_peak_13	15	*	3.25375	4.01758	1.5044	268	Non-methylated	1
chr1	1758831	1759347	HepG2_STARR_combined_peak_14	26	*	4.21777	5.25873	2.61748	241	Non-methylated	1
chr1	1865261	1865961	HepG2_STARR_combined_peak_15	37	*	4.81289	6.59642	3.79593	12	Non-methylated	1
chr1	1907103	1907748	HepG2_STARR_combined_peak_16	122	*	9.48806	15.5546	12.2389	498	Non-methylated	1
chr1	2086062	2086687	HepG2_STARR_combined_peak_17	17	*	3.61469	4.29985	1.77056	307	Non-methylated	1
chr1	2097628	2098632	HepG2_STARR_combined_peak_18	1746	*	66.7051	179.443	174.658	473	Non-methylated	1
chr1	2132732	2133438	HepG2_STARR_combined_peak_19	26	*	4.25599	5.33401	2.64909	486	Non-methylated	3
chr1	2212691	2213264	HepG2_STARR_combined_peak_20	37	*	4.9466	6.53254	3.73824	218	Non-methylated	1
chr1	2384928	2385560	HepG2_STARR_combined_peak_21	26	*	4.28687	5.39564	2.68374	179	Non-methylated	1
chr1	2451288	2452473	HepG2_STARR_combined_peak_22	2384	*	82.6576	243.612	238.494	612	Non-methylated	1
chr1	2927031	2927656	HepG2_STARR_combined_peak_23	200	*	13.0407	23.5205	20.0078	293	Non-methylated	1
chr1	3253938	3254457	HepG2_STARR_combined_peak_24	14	*	3.19349	3.8582	1.49228	268	Non-methylated	1
chr1	3293151	3293795	HepG2_STARR_combined_peak_25	88	*	7.8099	12.0408	8.85479	293	Non-methylated	3
chr1	3312836	3313712	HepG2_STARR_combined_peak_26	408	*	21.0452	44.7128	40.8668	462	Non-methylated	1
chr1	3666141	3666762	HepG2_STARR_combined_peak_27	51	*	5.78801	8.0947	5.15593	575	Non-methylated	1
chr1	3916670	3917241	HepG2_STARR_combined_peak_28	19	*	3.72402	4.52852	1.9782	283	Non-methylated	1
chr1	3942812	3943309	HepG2_STARR_combined_peak_29	41	*	5.18817	7.03309	4.16169	263	Non-methylated	1
chr1	4267123	4268138	HepG2_STARR_combined_peak_30	1012	*	43.6364	105.644	101.267	520	Non-methylated	3
chr1	4380471	4381740	HepG2_STARR_combined_peak_31	238	*	14.6419	27.4116	23.8185	273	Non-methylated	4
chr1	4431612	4432171	HepG2_STARR_combined_peak_32	24	*	3.95976	5.07662	2.46073	338	Non-methylated	1
chr1	4744628	4745132	HepG2_STARR_combined_peak_33	30	*	4.45363	5.74259	3.01353	82	Non-methylated	1
chr1	5083503	5084452	HepG2_STARR_combined_peak_34	628	*	30.0972	66.8972	62.8137	474	Non-methylated	4
chr1	5333045	5333878	HepG2_STARR_combined_peak_35	245	*	15.0438	28.1664	24.5639	462	Non-methylated	1
chr1	5404796	5405300	HepG2_STARR_combined_peak_36	36	*	4.73085	6.3855	3.60515	245	Non-methylated	1
chr1	5917656	5918181	HepG2_STARR_combined_peak_37	34	*	4.67411	6.2458	3.47972	290	Non-methylated	1
chr1	5955392	5955940	HepG2_STARR_combined_peak_38	177	*	12.035	21.1705	17.7064	228	Non-methylated	3
chr1	6157641	6158422	HepG2_STARR_combined_peak_39	152	*	10.8518	18.6958	15.2875	364	Non-methylated	1
chr1	6199355	6199991	HepG2_STARR_combined_peak_40	68	*	6.78235	9.98513	6.89448	444	Non-methylated	2
chr1	6367540	6368331	HepG2_STARR_combined_peak_41	39	*	5.08501	6.75933	3.91847	372	Non-methylated	1
chr1	6414349	6415083	HepG2_STARR_combined_peak_42	247	*	15.1062	28.3103	24.706	358	Non-methylated	1
chr1	6447184	6447744	HepG2_STARR_combined_peak_43	82	*	7.4846	11.4279	8.25941	97	Non-methylated	2
chr1	6600907	6601798	HepG2_STARR_combined_peak_44	315	*	17.8286	35.2463	31.5255	426	Non-methylated	2
chr1	6719739	6720314	HepG2_STARR_combined_peak_45	57	*	6.07775	8.72685	5.72624	309	Non-methylated	1
chr1	6724344	6725120	HepG2_STARR_combined_peak_46	182	*	12.2784	21.7391	18.2631	422	Non-methylated	1
chr1	6864466	6864980	HepG2_STARR_combined_peak_47	25	*	4.0139	5.21606	2.58101	263	Non-methylated	1
chr1	6884407	6884943	HepG2_STARR_combined_peak_48	15	*	3.25375	4.01758	1.5044	199	Non-methylated	1
chr1	7149269	7149839	HepG2_STARR_combined_peak_49	26	*	4.21777	5.25873	2.61748	275	Non-methylated	1
chr1	7267270	7267865	HepG2_STARR_combined_peak_50	44	*	5.34478	7.38338	4.49435	216	Non-methylated	4
chr1	7869493	7870040	HepG2_STARR_combined_peak_51	73	*	7.02961	10.4675	7.35966	293	Non-methylated	1
chr1	8153171	8153738	HepG2_STARR_combined_peak_52	41	*	5.16296	6.97876	4.10967	340	Non-methylated	3
chr1	8211716	8212579	HepG2_STARR_combined_peak_53	456	*	23.4112	49.5103	45.6054	401	Non-methylated	3
chr1	8241396	8242208	HepG2_STARR_combined_peak_54	40	*	5.13799	6.92547	4.05867	431	Non-methylated	3
chr1	8258874	8259722	HepG2_STARR_combined_peak_55	188	*	12.5154	22.319	18.8261	409	Non-methylated	3
chr1	8343261	8343973	HepG2_STARR_combined_peak_56	73	*	7.03382	10.4759	7.36772	317	Non-methylated	1
chr1	8448515	8449031	HepG2_STARR_combined_peak_57	13	*	3.13297	3.70761	1.37775	238	Non-methylated	1
chr1	8711920	8712849	HepG2_STARR_combined_peak_58	98	*	8.13437	13.0452	9.80741	559	Non-methylated	3
chr1	9031268	9031778	HepG2_STARR_combined_peak_59	34	*	4.76705	6.18544	3.42482	253	Non-methylated	1
chr1	9097688	9098254	HepG2_STARR_combined_peak_60	27	*	4.341	5.50557	2.78878	376	Non-methylated	1
chr1	9181589	9182876	HepG2_STARR_combined_peak_61	3918	*	125.183	397.677	391.86	566	Non-methylated	2
chr1	9294354	9294989	HepG2_STARR_combined_peak_62	116	*	9.198	14.9971	11.6941	286	Non-methylated	3
chr1	9299795	9300741	HepG2_STARR_combined_peak_63	381	*	20.6488	41.9909	38.179	489	Non-methylated	1
chr1	9655696	9656272	HepG2_STARR_combined_peak_64	48	*	5.50227	7.76142	4.84928	89	Non-methylated	1
chr1	9671276	9671972	HepG2_STARR_combined_peak_65	62	*	6.41969	9.27916	6.25072	318	Non-methylated	1
chr1	9972499	9973042	HepG2_STARR_combined_peak_66	24	*	3.94135	5.03055	2.42048	276	Non-methylated	1
chr1	10155085	10155644	HepG2_STARR_combined_peak_67	15	*	3.25375	4.01758	1.5044	298	Non-methylated	1
chr1	10415091	10415790	HepG2_STARR_combined_peak_68	197	*	12.8919	23.3044	19.7956	421	Non-methylated	1
chr1	10599389	10600062	HepG2_STARR_combined_peak_69	160	*	11.2711	19.4569	16.0334	340	Non-methylated	3
chr1	10744233	10744945	HepG2_STARR_combined_peak_70	162	*	11.386	19.7214	16.2922	493	Non-methylated	1
chr1	10876074	10876724	HepG2_STARR_combined_peak_71	68	*	6.73119	9.94194	6.8532	343	Non-methylated	1
chr1	10973935	10974563	HepG2_STARR_combined_peak_72	26	*	4.20808	5.23982	2.60063	401	Non-methylated	1
chr1	11267442	11267940	HepG2_STARR_combined_peak_73	66	*	6.46617	9.69594	6.64232	447	Non-methylated	3
chr1	11559232	11559768	HepG2_STARR_combined_peak_74	23	*	3.89708	4.92223	2.32687	199	Non-methylated	1
chr1	11859561	11860155	HepG2_STARR_combined_peak_75	106	*	8.7236	13.9343	10.6736	175	Non-methylated	1
chr1	11990398	11991149	HepG2_STARR_combined_peak_76	171	*	11.7077	20.5984	17.1449	425	Non-methylated	3
chr1	12206712	12207744	HepG2_STARR_combined_peak_77	789	*	34.7452	83.2156	78.9925	578	Non-methylated	1
chr1	12348631	12349238	HepG2_STARR_combined_peak_78	20	*	3.77967	4.65046	2.08767	291	Non-methylated	1
chr1	12369230	12369762	HepG2_STARR_combined_peak_79	24	*	3.9778	5.12244	2.49968	328	Non-methylated	1
chr1	12372798	12373377	HepG2_STARR_combined_peak_80	26	*	4.06718	5.35945	2.64909	296	Non-methylated	1
chr1	12386075	12386719	HepG2_STARR_combined_peak_81	125	*	9.54673	15.8646	12.5406	274	Non-methylated	1
chr1	12477792	12478433	HepG2_STARR_combined_peak_82	43	*	5.26531	7.20276	4.3235	323	Non-methylated	3
chr1	12615584	12616394	HepG2_STARR_combined_peak_83	153	*	10.9091	18.723	15.3138	457	Non-methylated	2
chr1	12618868	12619779	HepG2_STARR_combined_peak_84	109	*	8.86416	14.2374	10.9678	475	Non-methylated	2
chr1	12640570	12641241	HepG2_STARR_combined_peak_85	109	*	8.74322	14.1738	10.9067	187	Non-methylated	4
chr1	12851605	12852204	HepG2_STARR_combined_peak_86	48	*	5.4827	7.71286	4.80268	202	Non-methylated	1
chr1	13352398	13352903	HepG2_STARR_combined_peak_87	15	*	3.25375	4.01758	1.5044	230	Non-methylated	1
chr1	13432730	13433698	HepG2_STARR_combined_peak_88	29	*	4.42539	5.68203	2.95615	581	Non-methylated	1
chr1	13705987	13706488	HepG2_STARR_combined_peak_89	61	*	6.26595	9.17558	6.1528	256	Non-methylated	1
chr1	14177662	14178208	HepG2_STARR_combined_peak_90	15	*	3.25375	4.01758	1.5044	279	Non-methylated	1
chr1	14419494	14420288	HepG2_STARR_combined_peak_91	101	*	8.41038	13.351	10.106	365	Non-methylated	1
chr1	14422221	14422739	HepG2_STARR_combined_peak_92	19	*	3.72402	4.52852	1.9782	152	Non-methylated	1
chr1	14711344	14711880	HepG2_STARR_combined_peak_93	21	*	3.79859	4.69287	2.12544	287	Non-methylated	1
chr1	14907159	14908069	HepG2_STARR_combined_peak_94	574	*	27.9696	61.4414	57.4108	456	Non-methylated	1
chr1	14952445	14953358	HepG2_STARR_combined_peak_95	587	*	28.2165	62.7635	58.7183	438	Non-methylated	3
chr1	14959257	14959766	HepG2_STARR_combined_peak_96	26	*	4.2798	5.38147	2.6699	476	Non-methylated	3
chr1	15046289	15047110	HepG2_STARR_combined_peak_97	448	*	22.8297	48.715	44.8187	427	Non-methylated	1
chr1	15352204	15352948	HepG2_STARR_combined_peak_98	120	*	9.3506	15.3661	12.0546	401	Non-methylated	1
chr1	15765358	15766602	HepG2_STARR_combined_peak_99	41	*	5.16296	6.97876	4.10967	99	Non-methylated	1
chr1	15780490	15781096	HepG2_STARR_combined_peak_100	47	*	5.45455	7.64382	4.73814	301	Non-methylated	1
chr1	15800187	15800736	HepG2_STARR_combined_peak_101	100	*	8.36847	13.253	10.0105	342	Non-methylated	3
chr1	15985515	15986047	HepG2_STARR_combined_peak_102	64	*	6.40204	9.52377	6.48103	318	Non-methylated	1
chr1	16143694	16144517	HepG2_STARR_combined_peak_103	279	*	16.2052	31.6216	27.9593	386	Non-methylated	3
chr1	16145728	16146766	HepG2_STARR_combined_peak_104	155	*	10.9992	18.9835	15.5699	720	Non-methylated	3
chr1	16152101	16153075	HepG2_STARR_combined_peak_105	548	*	26.8376	58.9036	54.8977	432	Non-methylated	2
chr1	16337897	16338536	HepG2_STARR_combined_peak_106	26	*	4.06718	5.35945	2.64909	294	Non-methylated	1
chr1	16350094	16350596	HepG2_STARR_combined_peak_107	65	*	6.41213	9.55047	6.50596	249	Non-methylated	2
chr1	16496677	16497188	HepG2_STARR_combined_peak_108	52	*	5.65815	8.16719	5.22276	274	Non-methylated	1
chr1	16532148	16532718	HepG2_STARR_combined_peak_109	39	*	4.88062	6.77952	3.91847	249	Non-methylated	1
chr1	16608014	16608847	HepG2_STARR_combined_peak_110	852	*	34.1556	89.5091	85.2413	409	Non-methylated	3
chr1	17146104	17146700	HepG2_STARR_combined_peak_111	45	*	5.379	7.46315	4.56969	367	Non-methylated	1
chr1	17304598	17305183	HepG2_STARR_combined_peak_112	20	*	3.74239	4.56832	2.01406	284	Non-methylated	1
chr1	17443325	17443921	HepG2_STARR_combined_peak_113	65	*	6.43192	9.60328	6.5548400000000004	280	Non-methylated	1
chr1	17790306	17790834	HepG2_STARR_combined_peak_114	44	*	5.42386	7.3751	4.48788	231	Non-methylated	1
chr1	17874038	17874974	HepG2_STARR_combined_peak_115	67	*	6.64812	9.75937	6.7027	368	Non-methylated	1
chr1	18427138	18427663	HepG2_STARR_combined_peak_116	15	*	3.23837	3.97593	1.5044	248	Non-methylated	1
chr1	18511553	18512132	HepG2_STARR_combined_peak_117	15	*	3.2162	3.91707	1.5044	280	Non-methylated	1
chr1	18706461	18707041	HepG2_STARR_combined_peak_118	32	*	4.56462	5.98868	3.24265	305	Non-methylated	1
chr1	18855481	18856146	HepG2_STARR_combined_peak_119	112	*	8.99917	14.5374	11.2587	331	Non-methylated	1
chr1	18909272	18909798	HepG2_STARR_combined_peak_120	34	*	4.66696	6.22853	3.46392	350	Non-methylated	1
chr1	18926395	18927162	HepG2_STARR_combined_peak_121	151	*	10.7556	18.5108	15.1055	388	Non-methylated	1
chr1	19009601	19011675	HepG2_STARR_combined_peak_122	501	*	25.1997	54.152	50.1927	1708	Non-methylated	3
chr1	19052529	19053059	HepG2_STARR_combined_peak_123	101	*	8.4146	13.360900000000001	10.1158	139	Non-methylated	1
chr1	19596715	19597229	HepG2_STARR_combined_peak_124	30	*	4.49087	5.82366	3.08925	263	Non-methylated	3
chr1	19974854	19975395	HepG2_STARR_combined_peak_125	57	*	6.10832	8.79747	5.79375	105	Non-methylated	3
chr1	19981422	19981997	HepG2_STARR_combined_peak_126	57	*	6.10832	8.79747	5.79375	331	Non-methylated	3
chr1	20476155	20477003	HepG2_STARR_combined_peak_127	567	*	27.8105	60.8091	56.7838	449	Non-methylated	3
chr1	20480196	20480903	HepG2_STARR_combined_peak_128	178	*	12.082	21.2783	17.8119	317	Non-methylated	2
chr1	20495984	20496704	HepG2_STARR_combined_peak_129	135	*	10.1283	16.9422	13.5813	381	Non-methylated	1
chr1	20565019	20565573	HepG2_STARR_combined_peak_130	23	*	3.9201	4.97811	2.37572	390	Non-methylated	1
chr1	20698233	20698763	HepG2_STARR_combined_peak_131	71	*	6.90579	10.223	7.12419	289	Non-methylated	1
chr1	20732667	20733777	HepG2_STARR_combined_peak_132	1554	*	58.7439	160.183	155.496	616	Non-methylated	1
chr1	20984056	20984606	HepG2_STARR_combined_peak_133	26	*	4.06718	5.35945	2.64909	299	Non-methylated	1
chr1	21021963	21022995	HepG2_STARR_combined_peak_134	709	*	33.0669	75.1346	70.9808	507	Non-methylated	3
chr1	21428450	21429215	HepG2_STARR_combined_peak_135	38	*	5.01667	6.6734	3.86517	391	Non-methylated	1
chr1	21537917	21538692	HepG2_STARR_combined_peak_136	253	*	15.3636	29.0057	25.391	426	Non-methylated	1
chr1	21930830	21931750	HepG2_STARR_combined_peak_137	363	*	19.6829	40.1366	36.3504	483	Non-methylated	3
chr1	21967233	21967813	HepG2_STARR_combined_peak_138	25	*	3.99813	5.17483	2.54608	257	Non-methylated	1
chr1	21974484	21975252	HepG2_STARR_combined_peak_139	201	*	13.015	23.6463	20.1237	392	Non-methylated	1
chr1	22365384	22365905	HepG2_STARR_combined_peak_140	43	*	5.29898	7.27851	4.39554	338	Non-methylated	1
chr1	22414180	22414808	HepG2_STARR_combined_peak_141	52	*	5.86809	8.22205	5.27419	194	Non-methylated	3
chr1	22817326	22818063	HepG2_STARR_combined_peak_142	105	*	8.6036	13.7907	10.5343	352	Non-methylated	1
chr1	22925065	22925614	HepG2_STARR_combined_peak_143	32	*	4.5578	5.97317	3.22911	272	Non-methylated	1
chr1	23558037	23559014	HepG2_STARR_combined_peak_144	554	*	26.8983	59.498	55.4876	450	Non-methylated	2
chr1	23577149	23577656	HepG2_STARR_combined_peak_145	45	*	5.38307	7.4727	4.57873	127	Non-methylated	1
chr1	23592470	23593066	HepG2_STARR_combined_peak_146	144	*	10.5535	17.8769	14.4937	325	Non-methylated	3
chr1	23674488	23675031	HepG2_STARR_combined_peak_147	35	*	4.71501	6.34604	3.5708	355	Non-methylated	1
chr1	24022565	24023082	HepG2_STARR_combined_peak_148	35	*	4.82082	6.28746	3.51747	238	Non-methylated	3
chr1	24172713	24173365	HepG2_STARR_combined_peak_149	15	*	3.25375	4.01758	1.5044	298	Non-methylated	1
chr1	24461828	24462350	HepG2_STARR_combined_peak_150	35	*	4.71501	6.34604	3.5708	257	Non-methylated	1
chr1	24972029	24972668	HepG2_STARR_combined_peak_151	87	*	7.68429	11.8878	8.70638	469	Non-methylated	1
chr1	25090656	25091366	HepG2_STARR_combined_peak_152	68	*	6.7363	9.95333	6.86347	538	Non-methylated	1
chr1	25168407	25169044	HepG2_STARR_combined_peak_153	70	*	6.83746	10.1826	7.08498	264	Non-methylated	3
chr1	25246993	25247520	HepG2_STARR_combined_peak_154	29	*	4.506	5.71019	2.98365	394	Non-methylated	2
chr1	25748620	25749125	HepG2_STARR_combined_peak_155	51	*	5.7835	8.08533	5.14801	82	Non-methylated	1
chr1	25958191	25959057	HepG2_STARR_combined_peak_156	422	*	22.1604	46.1108	42.2455	425	Non-methylated	1
chr1	26268584	26269258	HepG2_STARR_combined_peak_157	138	*	10.276	17.2585	13.8905	368	Non-methylated	1
chr1	26350509	26351505	HepG2_STARR_combined_peak_158	1829	*	68.679	187.748	182.922	443	Non-methylated	3
chr1	26397783	26398376	HepG2_STARR_combined_peak_159	35	*	4.69946	6.30764	3.53452	284	Non-methylated	1
chr1	26555398	26556210	HepG2_STARR_combined_peak_160	80	*	7.39754	11.2355	8.09393	341	Non-methylated	1
chr1	26692882	26693464	HepG2_STARR_combined_peak_161	68	*	6.72954	9.93827	6.84957	299	Non-methylated	2
chr1	26737871	26738371	HepG2_STARR_combined_peak_162	15	*	3.20354	3.88409	1.5044	237	Non-methylated	1
chr1	26800275	26800797	HepG2_STARR_combined_peak_163	21	*	3.8177	4.73622	2.16375	236	Non-methylated	1
chr1	26848998	26849911	HepG2_STARR_combined_peak_164	477	*	24.0669	51.7117	47.777	446	Non-methylated	1
chr1	26990235	26991230	HepG2_STARR_combined_peak_165	561	*	27.4232	60.1916	56.1746	498	Non-methylated	3
chr1	27321740	27322271	HepG2_STARR_combined_peak_166	40	*	5.11326	6.87318	4.00853	508	Non-methylated	1
chr1	27542759	27543578	HepG2_STARR_combined_peak_167	378	*	19.9897	41.6449	37.8361	312	Non-methylated	3
chr1	27681947	27682863	HepG2_STARR_combined_peak_168	121	*	9.39376	15.4734	12.1599	584	Non-methylated	4
chr1	28112574	28113305	HepG2_STARR_combined_peak_169	168	*	11.6315	20.2788	16.8304	305	Non-methylated	1
chr1	28116428	28116931	HepG2_STARR_combined_peak_170	22	*	3.87621	4.87234	2.28342	256	Non-methylated	1
chr1	28259704	28260627	HepG2_STARR_combined_peak_171	249	*	15.1944	28.5155	24.9077	365	Non-methylated	2
chr1	28475120	28475741	HepG2_STARR_combined_peak_172	39	*	4.88062	6.77952	3.91847	350	Non-methylated	1
chr1	28505640	28506212	HepG2_STARR_combined_peak_173	62	*	6.29154	9.23942	6.21418	319	Non-methylated	2
chr1	28736802	28737425	HepG2_STARR_combined_peak_174	48	*	5.51114	7.78362	4.86857	89	Non-methylated	2
chr1	28747006	28747533	HepG2_STARR_combined_peak_175	15	*	3.25375	4.01758	1.5044	280	Non-methylated	1
chr1	28776855	28777480	HepG2_STARR_combined_peak_176	36	*	4.76407	6.46958	3.68203	299	Non-methylated	1
chr1	29239321	29239864	HepG2_STARR_combined_peak_177	21	*	3.79859	4.69287	2.12544	189	Non-methylated	1
chr1	29688576	29689110	HepG2_STARR_combined_peak_178	49	*	5.6797	7.87311	4.95169	397	Non-methylated	1
chr1	29709332	29710230	HepG2_STARR_combined_peak_179	207	*	13.3833	24.3222	20.7906	425	Non-methylated	1
chr1	29717950	29718522	HepG2_STARR_combined_peak_180	35	*	4.69567	6.29835	3.52735	174	Non-methylated	4
chr1	29719433	29720227	HepG2_STARR_combined_peak_181	274	*	16.1031	31.0607	27.4123	409	Non-methylated	4
chr1	29974051	29975027	HepG2_STARR_combined_peak_182	440	*	23.0024	47.986	44.0969	450	Non-methylated	1
chr1	29987508	29988359	HepG2_STARR_combined_peak_183	319	*	18.1209	35.6308	31.9056	372	Non-methylated	1
chr1	30006649	30007255	HepG2_STARR_combined_peak_184	100	*	8.36847	13.253	10.0105	72	Non-methylated	1
chr1	30042481	30043270	HepG2_STARR_combined_peak_185	91	*	7.92628	12.355	9.1579	388	Non-methylated	1
chr1	30083649	30084426	HepG2_STARR_combined_peak_186	272	*	16.148	30.8991	27.2528	399	Non-methylated	1
chr1	30092821	30093397	HepG2_STARR_combined_peak_187	98	*	8.30021	13.0959	9.85749	335	Non-methylated	4
chr1	30142416	30142952	HepG2_STARR_combined_peak_188	36	*	4.74187	6.4132	3.63065	288	Non-methylated	1
chr1	30486455	30486991	HepG2_STARR_combined_peak_189	21	*	3.81145	4.72197	2.1529	270	Non-methylated	1
chr1	30511787	30512393	HepG2_STARR_combined_peak_190	96	*	8.21222	12.8979	9.68199	272	Non-methylated	1
chr1	30577537	30578165	HepG2_STARR_combined_peak_191	39	*	4.88062	6.77952	3.91847	137	Non-methylated	1
chr1	30747837	30748780	HepG2_STARR_combined_peak_192	488	*	24.7356	52.7911	48.8475	430	Non-methylated	1
chr1	31050727	31051319	HepG2_STARR_combined_peak_193	52	*	5.69406	8.2659300000000009	5.28352	294	Non-methylated	1
chr1	31453442	31454356	HepG2_STARR_combined_peak_194	1857	*	71.5825	190.643	185.796	421	Non-methylated	4
chr1	31466424	31467047	HepG2_STARR_combined_peak_195	64	*	6.38697	9.48411	6.44438	381	Non-methylated	1
chr1	31471128	31472302	HepG2_STARR_combined_peak_196	2775	*	99.5448	282.88	277.573	580	Non-methylated	1
chr1	31511731	31512318	HepG2_STARR_combined_peak_197	125	*	9.64719	15.9012	12.5763	334	Non-methylated	3
chr1	31515257	31515804	HepG2_STARR_combined_peak_198	44	*	5.31215	7.30846	4.42452	206	Non-methylated	3
chr1	31753251	31754128	HepG2_STARR_combined_peak_199	234	*	14.4299	27.0726	23.4919	502	Non-methylated	1
chr1	32064190	32064804	HepG2_STARR_combined_peak_200	61	*	6.2786	9.20706	6.1833	281	Non-methylated	1
chr1	32321541	32322095	HepG2_STARR_combined_peak_201	78	*	7.16005	10.9711	7.84108	316	Non-methylated	3
chr1	32583390	32583914	HepG2_STARR_combined_peak_202	25	*	4.01995	5.23201	2.59329	282	Non-methylated	1
chr1	32680760	32681327	HepG2_STARR_combined_peak_203	26	*	4.06718	5.35945	2.64909	312	Non-methylated	1
chr1	32759891	32760627	HepG2_STARR_combined_peak_204	454	*	23.3552	49.3882	45.4847	387	Non-methylated	3
chr1	32816972	32817823	HepG2_STARR_combined_peak_205	338	*	18.7964	37.5954	33.8429	411	Non-methylated	2
chr1	33099735	33100337	HepG2_STARR_combined_peak_206	23	*	3.89112	4.90791	2.31569	299	Non-methylated	1
chr1	33342076	33342604	HepG2_STARR_combined_peak_207	79	*	7.33998	11.1108	7.97441	270	Non-methylated	3
chr1	33346991	33347632	HepG2_STARR_combined_peak_208	56	*	6.04747	8.65775	5.66023	477	Non-methylated	2
chr1	34199718	34200374	HepG2_STARR_combined_peak_209	86	*	7.69713	11.8135	8.63446	316	Non-methylated	1
chr1	34324650	34325163	HepG2_STARR_combined_peak_210	40	*	5.10895	6.86413	4.00056	324	Non-methylated	1
chr1	34763199	34764052	HepG2_STARR_combined_peak_211	328	*	18.4391	36.5587	32.8237	478	Non-methylated	1
chr1	34825102	34825690	HepG2_STARR_combined_peak_212	23	*	3.89112	4.90791	2.31569	304	Non-methylated	1
chr1	35192747	35193286	HepG2_STARR_combined_peak_213	47	*	5.57537	7.66602	4.75898	347	Non-methylated	2
chr1	35197034	35197564	HepG2_STARR_combined_peak_214	15	*	3.21596	3.91645	1.5044	256	Non-methylated	1
chr1	35306945	35307534	HepG2_STARR_combined_peak_215	15	*	3.25375	4.01758	1.5044	292	Non-methylated	1
chr1	35408027	35408558	HepG2_STARR_combined_peak_216	21	*	3.79859	4.69287	2.12544	138	Non-methylated	1
chr1	35437887	35438537	HepG2_STARR_combined_peak_217	83	*	7.54378	11.5614	8.38943	33	Non-methylated	1
chr1	36198499	36199099	HepG2_STARR_combined_peak_218	82	*	7.30183	11.3516	8.20408	574	Non-methylated	1
chr1	36352373	36352901	HepG2_STARR_combined_peak_219	54	*	5.9707	8.40975	5.42189	220	Non-methylated	3
chr1	36386162	36386922	HepG2_STARR_combined_peak_220	118	*	9.31668	15.1929	11.8855	419	Non-methylated	2
chr1	36464235	36464770	HepG2_STARR_combined_peak_221	56	*	6.10411	8.65935	5.6616	113	Non-methylated	3
chr1	37012759	37013269	HepG2_STARR_combined_peak_222	20	*	3.76094	4.60895	2.05048	401	Non-methylated	1
chr1	37016866	37017389	HepG2_STARR_combined_peak_223	64	*	6.37031	9.44059	6.40314	251	Non-methylated	1
chr1	37051875	37052377	HepG2_STARR_combined_peak_224	27	*	4.341	5.50557	2.78878	284	Non-methylated	1
chr1	37100161	37101005	HepG2_STARR_combined_peak_225	423	*	22.2844	46.1797	42.3135	452	Non-methylated	1
chr1	37518659	37519319	HepG2_STARR_combined_peak_226	57	*	6.07775	8.72685	5.72624	323	Non-methylated	1
chr1	37534422	37534981	HepG2_STARR_combined_peak_227	110	*	8.80742	14.343	11.0699	241	Non-methylated	3
chr1	37739163	37739679	HepG2_STARR_combined_peak_228	38	*	4.82394	6.62572	3.82092	201	Non-methylated	1
chr1	38514255	38514770	HepG2_STARR_combined_peak_229	44	*	5.31215	7.30846	4.42452	414	Non-methylated	1
chr1	38644333	38644860	HepG2_STARR_combined_peak_230	23	*	3.9211	4.98057	2.37716	249	Non-methylated	1
chr1	38666600	38667182	HepG2_STARR_combined_peak_231	26	*	4.0663	5.357	2.64909	214	Non-methylated	1
chr1	38908806	38909422	HepG2_STARR_combined_peak_232	37	*	4.79148	6.54031	3.74494	318	Non-methylated	1
chr1	38956395	38956927	HepG2_STARR_combined_peak_233	15	*	3.25375	4.01758	1.5044	263	Non-methylated	1
chr1	39011606	39012110	HepG2_STARR_combined_peak_234	26	*	4.06718	5.35945	2.64909	55	Non-methylated	1
chr1	39346773	39347567	HepG2_STARR_combined_peak_235	95	*	8.15284	12.7659	9.55442	284	Non-methylated	1
chr1	39461984	39462553	HepG2_STARR_combined_peak_236	14	*	3.14923	3.7472	1.40714	184	Non-methylated	1
chr1	39728044	39728597	HepG2_STARR_combined_peak_237	54	*	5.95844	8.45889	5.46897	230	Non-methylated	1
chr1	39824082	39824672	HepG2_STARR_combined_peak_238	24	*	3.93653	5.01858	2.40994	394	Non-methylated	1
chr1	39976631	39977376	HepG2_STARR_combined_peak_239	157	*	11.0844	19.1669	15.7489	407	Non-methylated	1
chr1	40224057	40224589	HepG2_STARR_combined_peak_240	39	*	4.88062	6.77952	3.91847	282	Non-methylated	1
chr1	40488360	40489020	HepG2_STARR_combined_peak_241	15	*	3.25375	4.01758	1.5044	314	Non-methylated	1
chr1	40605422	40605996	HepG2_STARR_combined_peak_242	25	*	4.00863	5.20222	2.56895	277	Non-methylated	1
chr1	40691543	40692115	HepG2_STARR_combined_peak_243	56	*	6.10185	8.65506	5.65872	177	Non-methylated	2
chr1	40813242	40813780	HepG2_STARR_combined_peak_244	101	*	8.41249	13.356	10.110900000000001	328	Non-methylated	1
chr1	40875613	40876130	HepG2_STARR_combined_peak_245	35	*	4.72718	6.37634	3.59701	269	Non-methylated	1
chr1	40919394	40920041	HepG2_STARR_combined_peak_246	194	*	12.8371	22.9982	19.4949	331	Non-methylated	3
chr1	40967683	40968198	HepG2_STARR_combined_peak_247	34	*	4.67533	6.24876	3.4807	327	Non-methylated	1
chr1	40975942	40976477	HepG2_STARR_combined_peak_248	20	*	3.77967	4.65046	2.08767	261	Non-methylated	1
chr1	41481975	41482736	HepG2_STARR_combined_peak_249	523	*	25.597	56.3204	52.338	372	Non-methylated	1
chr1	42532807	42533788	HepG2_STARR_combined_peak_250	396	*	21.2573	43.4966	39.6628	472	Non-methylated	1
chr1	42916280	42916812	HepG2_STARR_combined_peak_251	39	*	5.07257	6.78818	3.92685	272	Non-methylated	1
chr1	42941119	42942454	HepG2_STARR_combined_peak_252	109	*	8.84277	14.1907	10.9233	874	Non-methylated	3
chr1	42980097	42981016	HepG2_STARR_combined_peak_253	697	*	32.2677	73.9119	69.7662	472	Non-methylated	1
chr1	43008529	43009125	HepG2_STARR_combined_peak_254	64	*	6.51151	9.46858	6.42917	362	Non-methylated	1
chr1	43106476	43106982	HepG2_STARR_combined_peak_255	19	*	3.68783	4.45129	1.90826	459	Non-methylated	1
chr1	43152593	43153419	HepG2_STARR_combined_peak_256	183	*	12.2995	21.8094	18.3238	402	Non-methylated	1
chr1	43206560	43207431	HepG2_STARR_combined_peak_257	692	*	32.0368	73.4065	69.2688	530	Non-methylated	1
chr1	43372752	43373532	HepG2_STARR_combined_peak_258	371	*	20.2648	40.977	37.1805	472	Non-methylated	1
chr1	43411241	43411785	HepG2_STARR_combined_peak_259	61	*	6.27699	9.20304	6.17935	240	Non-methylated	1
chr1	43472308	43473052	HepG2_STARR_combined_peak_260	348	*	19.3373	38.6472	34.8828	319	Non-methylated	1
chr1	43475904	43476612	HepG2_STARR_combined_peak_261	160	*	11.2828	19.4836	16.0588	270	Non-methylated	1
chr1	43908631	43909190	HepG2_STARR_combined_peak_262	21	*	3.79859	4.69287	2.12544	284	Non-methylated	1
chr1	43921681	43922274	HepG2_STARR_combined_peak_263	79	*	7.30465	11.0351	7.90299	314	Non-methylated	1
chr1	43929597	43930133	HepG2_STARR_combined_peak_264	49	*	5.65325	7.82006	4.90312	225	Non-methylated	1
chr1	44283414	44283975	HepG2_STARR_combined_peak_265	80	*	7.37565	11.1878	8.04772	262	Non-methylated	3
chr1	44390224	44390746	HepG2_STARR_combined_peak_266	34	*	4.65145	6.1913	3.42841	271	Non-methylated	1
chr1	44799456	44800406	HepG2_STARR_combined_peak_267	480	*	24.3764	51.9802	48.043	490	Non-methylated	3
chr1	44807247	44808310	HepG2_STARR_combined_peak_268	838	*	36.1401	88.1041	83.8455	603	Non-methylated	2
chr1	44855548	44856062	HepG2_STARR_combined_peak_269	22	*	3.83701	4.78055	2.20304	214	Non-methylated	1
chr1	45134338	45134933	HepG2_STARR_combined_peak_270	165	*	11.3881	19.9863	16.5425	216	Non-methylated	1
chr1	45246672	45247370	HepG2_STARR_combined_peak_271	94	*	7.99753	12.6724	9.46457	254	Non-methylated	1
chr1	45266112	45266934	HepG2_STARR_combined_peak_272	371	*	20.2598	40.9644	37.1684	438	Non-methylated	1
chr1	45297450	45298005	HepG2_STARR_combined_peak_273	14	*	3.16452	3.78502	1.4373	253	Non-methylated	3
chr1	45335799	45336592	HepG2_STARR_combined_peak_274	248	*	15.1813	28.4851	24.8781	336	Non-methylated	3
chr1	45521839	45522384	HepG2_STARR_combined_peak_275	54	*	5.95844	8.45889	5.46897	216	Non-methylated	2
chr1	45812779	45813344	HepG2_STARR_combined_peak_276	25	*	3.99876	5.17647	2.54608	263	Non-methylated	1
chr1	45820916	45821530	HepG2_STARR_combined_peak_277	52	*	5.69406	8.2659300000000009	5.28352	286	Non-methylated	1
chr1	45871871	45872802	HepG2_STARR_combined_peak_278	388	*	20.9315	42.6768	38.8568	423	Non-methylated	3
chr1	46762265	46762981	HepG2_STARR_combined_peak_279	14	*	3.1777	3.81805	1.46154	376	Non-methylated	1
chr1	47199601	47200113	HepG2_STARR_combined_peak_280	47	*	5.45455	7.64382	4.73814	236	Non-methylated	1
chr1	47689460	47690041	HepG2_STARR_combined_peak_281	15	*	3.21197	3.906	1.5044	297	Non-methylated	1
chr1	47732461	47733072	HepG2_STARR_combined_peak_282	183	*	12.2016	21.8023	18.3171	321	Non-methylated	1
chr1	48006620	48007367	HepG2_STARR_combined_peak_283	33	*	4.61058	6.09473	3.34041	21	Non-methylated	1
chr1	48443788	48444718	HepG2_STARR_combined_peak_284	13	*	3.10097	3.63133	1.32028	749	Non-methylated	1
chr1	48889350	48890008	HepG2_STARR_combined_peak_285	15	*	3.22895	3.95076	1.5044	320	Non-methylated	1
chr1	49162894	49163462	HepG2_STARR_combined_peak_286	67	*	6.5075	9.80993	6.7248	265	Non-methylated	4
chr1	49236999	49237528	HepG2_STARR_combined_peak_287	15	*	3.25375	4.01758	1.5044	263	Non-methylated	4
chr1	49292224	49292776	HepG2_STARR_combined_peak_288	40	*	5.10895	6.86413	4.00056	302	Non-methylated	4
chr1	49541707	49542523	HepG2_STARR_combined_peak_289	73	*	6.96848	10.4914	7.3826	282	Non-methylated	4
chr1	50401403	50401987	HepG2_STARR_combined_peak_290	15	*	3.25375	4.01758	1.5044	299	Non-methylated	1
chr1	50455687	50456192	HepG2_STARR_combined_peak_291	15	*	3.22469	3.93945	1.5044	262	Non-methylated	1
chr1	50603353	50604110	HepG2_STARR_combined_peak_292	213	*	13.6115	24.9193	21.3779	392	Non-methylated	1
chr1	50910316	50910869	HepG2_STARR_combined_peak_293	66	*	6.60598	9.66847	6.61698	233	Non-methylated	1
chr1	51617331	51618023	HepG2_STARR_combined_peak_294	59	*	6.16295	8.92573	5.91697	175	Non-methylated	1
chr1	51897339	51898170	HepG2_STARR_combined_peak_295	276	*	16.2687	31.2709	27.6129	478	Non-methylated	1
chr1	51969171	51969755	HepG2_STARR_combined_peak_296	98	*	8.27406	13.0364	9.80741	303	Non-methylated	1
chr1	52281605	52282260	HepG2_STARR_combined_peak_297	46	*	5.39911	7.5106	4.61383	203	Non-methylated	1
chr1	52382081	52382583	HepG2_STARR_combined_peak_298	49	*	5.52646	7.82215	4.90517	68	Non-methylated	1
chr1	52702996	52703518	HepG2_STARR_combined_peak_299	20	*	3.74239	4.56832	2.01406	405	Non-methylated	1
chr1	52709118	52709688	HepG2_STARR_combined_peak_300	26	*	4.06718	5.35945	2.64909	260	Non-methylated	1
chr1	53000261	53000816	HepG2_STARR_combined_peak_301	15	*	3.25375	4.01758	1.5044	292	Non-methylated	1
chr1	53107540	53108041	HepG2_STARR_combined_peak_302	46	*	5.41033	7.53726	4.63915	265	Non-methylated	3
chr1	53121384	53122000	HepG2_STARR_combined_peak_303	65	*	6.56865	9.58886	6.54261	439	Non-methylated	3
chr1	53431777	53432362	HepG2_STARR_combined_peak_304	26	*	4.06718	5.35945	2.64909	535	Non-methylated	1
chr1	53541924	53542539	HepG2_STARR_combined_peak_305	109	*	8.8749	14.261	10.9912	317	Non-methylated	1
chr1	53870535	53871032	HepG2_STARR_combined_peak_306	67	*	6.5075	9.80993	6.7248	238	Non-methylated	1
chr1	53957059	53957798	HepG2_STARR_combined_peak_307	181	*	12.2166	21.5923	18.1194	332	Non-methylated	1
chr1	53992276	53992972	HepG2_STARR_combined_peak_308	109	*	8.8531	14.2648	10.995	392	Non-methylated	1
chr1	54003223	54004121	HepG2_STARR_combined_peak_309	68	*	6.7363	9.95333	6.86347	525	Non-methylated	1
chr1	54016271	54016772	HepG2_STARR_combined_peak_310	80	*	7.37565	11.1878	8.04772	239	Non-methylated	3
chr1	54019787	54020394	HepG2_STARR_combined_peak_311	40	*	5.13799	6.92547	4.05867	229	Non-methylated	1
chr1	54860993	54861610	HepG2_STARR_combined_peak_312	33	*	4.62221	6.12199	3.36625	294	Non-methylated	3
chr1	55297297	55297897	HepG2_STARR_combined_peak_313	24	*	3.9778	5.12244	2.49968	307	Non-methylated	1
chr1	55428899	55429807	HepG2_STARR_combined_peak_314	1737	*	66.6145	178.513	173.732	384	Non-methylated	3
chr1	55530763	55531485	HepG2_STARR_combined_peak_315	102	*	8.45272	13.4511	10.2038	289	Non-methylated	3
chr1	55718527	55719360	HepG2_STARR_combined_peak_316	291	*	16.9486	32.8485	29.1699	408	Non-methylated	1
chr1	56494215	56494853	HepG2_STARR_combined_peak_317	105	*	8.60433	13.8201	10.5632	320	Non-methylated	3
chr1	56508427	56508989	HepG2_STARR_combined_peak_318	98	*	8.32483	13.1183	9.87919	259	Non-methylated	3
chr1	56548899	56549399	HepG2_STARR_combined_peak_319	14	*	3.19901	3.87239	1.49956	249	Non-methylated	3
chr1	57232292	57232986	HepG2_STARR_combined_peak_320	15	*	3.25375	4.01758	1.5044	316	Non-methylated	1
chr1	57280083	57280785	HepG2_STARR_combined_peak_321	209	*	13.4726	24.4694	20.9354	312	Non-methylated	3
chr1	58206564	58207169	HepG2_STARR_combined_peak_322	84	*	7.55934	11.5969	8.42343	381	Non-methylated	1
chr1	58395307	58395882	HepG2_STARR_combined_peak_323	97	*	8.24518	12.9712	9.75222	311	Non-methylated	1
chr1	58727199	58727813	HepG2_STARR_combined_peak_324	67	*	6.5075	9.80993	6.7248	340	Non-methylated	1
chr1	58755174	58756123	HepG2_STARR_combined_peak_325	485	*	24.6147	52.5155	48.5742	558	Non-methylated	3
chr1	58783651	58784529	HepG2_STARR_combined_peak_326	35	*	4.83406	6.3128	3.53914	495	Non-methylated	2
chr1	58881413	58881996	HepG2_STARR_combined_peak_327	72	*	6.8985	10.3247	7.2225	241	Non-methylated	3
chr1	58885123	58885738	HepG2_STARR_combined_peak_328	66	*	6.63208	9.72462	6.66957	315	Non-methylated	3
chr1	59142950	59143652	HepG2_STARR_combined_peak_329	109	*	8.7752	14.2576	10.9879	361	Non-methylated	1
chr1	59298944	59299532	HepG2_STARR_combined_peak_330	25	*	4.0139	5.21606	2.58101	242	Non-methylated	3
chr1	59427106	59427660	HepG2_STARR_combined_peak_331	67	*	6.69673	9.86565	6.77934	241	Non-methylated	1
chr1	59472628	59473418	HepG2_STARR_combined_peak_332	53	*	5.88098	8.29086	5.30689	213	Non-methylated	1
chr1	59730343	59731528	HepG2_STARR_combined_peak_333	136	*	10.1775	17.0467	13.6831	743	Non-methylated	3
chr1	59741433	59741956	HepG2_STARR_combined_peak_334	49	*	5.52789	7.82576	4.90873	289	Non-methylated	1
chr1	60466065	60466672	HepG2_STARR_combined_peak_335	39	*	4.88062	6.77952	3.91847	294	Non-methylated	1
chr1	60996285	60996902	HepG2_STARR_combined_peak_336	24	*	3.94849	5.04834	2.43715	303	Non-methylated	1
chr1	61873357	61874184	HepG2_STARR_combined_peak_337	477	*	24.4031	51.705	47.7704	424	Non-methylated	1
chr1	62036369	62036888	HepG2_STARR_combined_peak_338	15	*	3.24785	4.00151	1.5044	254	Non-methylated	1
chr1	62237742	62238416	HepG2_STARR_combined_peak_339	174	*	11.9169	20.9033	17.4448	344	Non-methylated	3
chr1	62249390	62250004	HepG2_STARR_combined_peak_340	34	*	4.65747	6.20571	3.44172	302	Non-methylated	1
chr1	62458536	62459079	HepG2_STARR_combined_peak_341	26	*	4.06718	5.35945	2.64909	281	Non-methylated	1
chr1	63240970	63241525	HepG2_STARR_combined_peak_342	39	*	4.88062	6.77952	3.91847	230	Non-methylated	1
chr1	63674366	63674993	HepG2_STARR_combined_peak_343	64	*	6.50643	9.45799	6.41935	334	Non-methylated	1
chr1	64860838	64861385	HepG2_STARR_combined_peak_344	46	*	5.42406	7.57011	4.67051	412	Non-methylated	1
chr1	64915876	64916438	HepG2_STARR_combined_peak_345	94	*	8.00675	12.6969	9.4877300000000009	228	Non-methylated	3
chr1	65222025	65222530	HepG2_STARR_combined_peak_346	20	*	3.77562	4.64145	2.08094	251	Non-methylated	1
chr1	65867761	65868283	HepG2_STARR_combined_peak_347	40	*	5.11326	6.87318	4.00853	264	Non-methylated	1
chr1	66128635	66129162	HepG2_STARR_combined_peak_348	15	*	3.23309	3.96178	1.5044	269	Non-methylated	1
chr1	66462135	66462960	HepG2_STARR_combined_peak_349	172	*	11.7936	20.7116	17.2565	353	Non-methylated	1
chr1	66564049	66564906	HepG2_STARR_combined_peak_350	421	*	22.127	46.0366	42.1721	394	Non-methylated	1
chr1	67060871	67061463	HepG2_STARR_combined_peak_351	37	*	4.80405	6.57316	3.77414	261	Non-methylated	1
chr1	67214813	67215966	HepG2_STARR_combined_peak_352	250	*	15.2708	28.6957	25.0852	623	Non-methylated	1
chr1	67682634	67683151	HepG2_STARR_combined_peak_353	47	*	5.47268	7.68815	4.78068	291	Non-methylated	2
chr1	67686286	67687307	HepG2_STARR_combined_peak_354	1106	*	45.1672	115.114	110.677	493	Non-methylated	2
chr1	68145589	68146245	HepG2_STARR_combined_peak_355	106	*	8.62643	13.8753	10.6162	302	Non-methylated	1
chr1	68169620	68170181	HepG2_STARR_combined_peak_356	13	*	3.11689	3.669	1.34858	288	Non-methylated	1
chr1	69054810	69056034	HepG2_STARR_combined_peak_357	3470	*	117.926	352.605	347.017	621	Non-methylated	4
chr1	69382160	69382730	HepG2_STARR_combined_peak_358	26	*	4.06718	5.35945	2.64909	161	Non-methylated	4
chr1	70156584	70157097	HepG2_STARR_combined_peak_359	82	*	7.32093	11.4048	8.23741	270	Non-methylated	1
chr1	72000423	72001570	HepG2_STARR_combined_peak_360	1452	*	58.5675	149.929	145.296	568	Non-methylated	1
chr1	73183387	73183982	HepG2_STARR_combined_peak_361	67	*	6.5075	9.80993	6.7248	346	Non-methylated	4
chr1	73666704	73667277	HepG2_STARR_combined_peak_362	26	*	4.06718	5.35945	2.64909	203	Non-methylated	4
chr1	73781095	73781944	HepG2_STARR_combined_peak_363	238	*	14.6419	27.4116	23.8185	317	Non-methylated	4
chr1	74247130	74247848	HepG2_STARR_combined_peak_364	60	*	6.20193	9.01902	6.00475	420	Non-methylated	1
chr1	74450110	74450993	HepG2_STARR_combined_peak_365	52	*	5.69406	8.2659300000000009	5.28352	478	Non-methylated	1
chr1	74465458	74466233	HepG2_STARR_combined_peak_366	169	*	11.6874	20.3991	16.9489	452	Non-methylated	1
chr1	74576359	74576961	HepG2_STARR_combined_peak_367	25	*	3.99876	5.17647	2.54608	312	Non-methylated	1
chr1	75091869	75092481	HepG2_STARR_combined_peak_368	130	*	9.76124	16.4462	13.0952	403	Non-methylated	1
chr1	75198671	75199183	HepG2_STARR_combined_peak_369	57	*	6.07775	8.72685	5.72624	275	Non-methylated	1
chr1	75633837	75634653	HepG2_STARR_combined_peak_370	26	*	4.06718	5.35945	2.64909	479	Non-methylated	1
chr1	75672637	75673264	HepG2_STARR_combined_peak_371	49	*	5.56097	7.91015	4.98696	387	Non-methylated	1
chr1	75957049	75957585	HepG2_STARR_combined_peak_372	15	*	3.25375	4.01758	1.5044	262	Non-methylated	1
chr1	76068337	76068870	HepG2_STARR_combined_peak_373	32	*	4.58124	6.02674	3.27765	422	Non-methylated	1
chr1	76147065	76147598	HepG2_STARR_combined_peak_374	24	*	3.97316	5.11058	2.49119	235	Non-methylated	1
chr1	76673834	76674350	HepG2_STARR_combined_peak_375	38	*	4.84215	6.67446	3.8654	282	Non-methylated	1
chr1	76738364	76738930	HepG2_STARR_combined_peak_376	67	*	6.5075	9.80993	6.7248	140	Non-methylated	1
chr1	77146913	77147460	HepG2_STARR_combined_peak_377	37	*	4.77336	6.49342	3.7019	226	Non-methylated	1
chr1	77308967	77309530	HepG2_STARR_combined_peak_378	39	*	4.88062	6.77952	3.91847	545	Non-methylated	1
chr1	77321868	77322720	HepG2_STARR_combined_peak_379	415	*	21.9628	45.3995	41.5405	452	Non-methylated	1
chr1	77580961	77581488	HepG2_STARR_combined_peak_380	15	*	3.21959	3.92599	1.5044	287	Non-methylated	1
chr1	77675596	77676174	HepG2_STARR_combined_peak_381	15	*	3.25375	4.01758	1.5044	289	Non-methylated	1
chr1	77682552	77683079	HepG2_STARR_combined_peak_382	35	*	4.72384	6.36799	3.589	131	Non-methylated	2
chr1	78113025	78113695	HepG2_STARR_combined_peak_383	64	*	6.39534	9.50608	6.46512	279	Non-methylated	1
chr1	78812130	78812697	HepG2_STARR_combined_peak_384	26	*	4.06718	5.35945	2.64909	290	Non-methylated	4
chr1	78918170	78918681	HepG2_STARR_combined_peak_385	15	*	3.25375	4.01758	1.5044	259	Non-methylated	4
chr1	79323181	79323755	HepG2_STARR_combined_peak_386	67	*	6.5075	9.80993	6.7248	228	Non-methylated	4
chr1	79990122	79990658	HepG2_STARR_combined_peak_387	26	*	4.06718	5.35945	2.64909	249	Non-methylated	4
chr1	80053968	80054502	HepG2_STARR_combined_peak_388	27	*	4.341	5.50557	2.78878	167	Non-methylated	4
chr1	80083831	80084452	HepG2_STARR_combined_peak_389	62	*	6.29845	9.25677	6.22977	270	Non-methylated	4
chr1	81181384	81181887	HepG2_STARR_combined_peak_390	35	*	4.72384	6.36799	3.589	442	Non-methylated	4
chr1	81315604	81316145	HepG2_STARR_combined_peak_391	26	*	4.06718	5.35945	2.64909	208	Non-methylated	4
chr1	81703406	81703986	HepG2_STARR_combined_peak_392	35	*	4.72384	6.36799	3.589	362	Non-methylated	1
chr1	81874219	81875077	HepG2_STARR_combined_peak_393	114	*	8.94781	14.7269	11.4289	407	Non-methylated	1
chr1	82086550	82087179	HepG2_STARR_combined_peak_394	114	*	8.93859	14.701	11.4166	369	Non-methylated	4
chr1	82182123	82182680	HepG2_STARR_combined_peak_395	26	*	4.06718	5.35945	2.64909	282	Non-methylated	4
chr1	82225965	82226482	HepG2_STARR_combined_peak_396	52	*	5.69406	8.2659300000000009	5.28352	379	Non-methylated	4
chr1	83298529	83299359	HepG2_STARR_combined_peak_397	219	*	13.8284	25.5166	21.9583	447	Non-methylated	1
chr1	83741246	83742030	HepG2_STARR_combined_peak_398	187	*	12.4675	22.1996	18.7077	348	Non-methylated	1
chr1	83839445	83840052	HepG2_STARR_combined_peak_399	75	*	7.04919	10.6891	7.57112	375	Non-methylated	4
chr1	84365591	84366131	HepG2_STARR_combined_peak_400	34	*	4.65145	6.1913	3.42841	327	Non-methylated	1
chr1	84585564	84586408	HepG2_STARR_combined_peak_401	365	*	19.9143	40.303	36.5149	419	Non-methylated	1
chr1	84854159	84854896	HepG2_STARR_combined_peak_402	123	*	9.45925	15.6387	12.3205	338	Non-methylated	1
chr1	84879314	84879860	HepG2_STARR_combined_peak_403	53	*	5.90944	8.35209	5.36612	259	Non-methylated	1
chr1	85092805	85093397	HepG2_STARR_combined_peak_404	26	*	4.06718	5.35945	2.64909	276	Non-methylated	1
chr1	85233382	85233919	HepG2_STARR_combined_peak_405	15	*	3.21596	3.91645	1.5044	281	Non-methylated	1
chr1	85328643	85329558	HepG2_STARR_combined_peak_406	231	*	14.3933	26.7283	23.1533	477	Non-methylated	3
chr1	85584103	85584794	HepG2_STARR_combined_peak_407	78	*	7.1666	10.9881	7.85774	303	Non-methylated	1
chr1	85607120	85607934	HepG2_STARR_combined_peak_408	285	*	16.7138	32.1806	28.5114	378	Non-methylated	1
chr1	86409537	86410416	HepG2_STARR_combined_peak_409	31	*	4.53075	5.91213	3.17272	194	Non-methylated	1
chr1	86774378	86774913	HepG2_STARR_combined_peak_410	78	*	7.17596	11.0126	7.88154	268	Non-methylated	3
chr1	86805977	86807346	HepG2_STARR_combined_peak_411	24	*	3.9778	5.12244	2.49968	1055	Non-methylated	1
chr1	87074269	87074812	HepG2_STARR_combined_peak_412	15	*	3.25375	4.01758	1.5044	276	Non-methylated	1
chr1	87200585	87201272	HepG2_STARR_combined_peak_413	23	*	3.90106	4.93183	2.33529	25	Non-methylated	1
chr1	87225443	87226821	HepG2_STARR_combined_peak_414	15	*	3.25375	4.01758	1.5044	418	Non-methylated	1
chr1	87372351	87372905	HepG2_STARR_combined_peak_415	38	*	4.85498	6.70919	3.89646	434	Non-methylated	1
chr1	87635312	87635822	HepG2_STARR_combined_peak_416	24	*	3.9778	5.12244	2.49968	126	Non-methylated	1
chr1	88001561	88002058	HepG2_STARR_combined_peak_417	26	*	4.06718	5.35945	2.64909	87	Non-methylated	1
chr1	88035228	88036354	HepG2_STARR_combined_peak_418	1696	*	64.0077	174.437	169.68	571	Non-methylated	1
chr1	88175506	88176327	HepG2_STARR_combined_peak_419	567	*	27.6937	60.8041	56.7789	419	Non-methylated	3
chr1	88327526	88328044	HepG2_STARR_combined_peak_420	14	*	3.16945	3.79732	1.44463	266	Non-methylated	1
chr1	88457741	88458293	HepG2_STARR_combined_peak_421	26	*	4.06718	5.35945	2.64909	103	Non-methylated	1
chr1	88647105	88647673	HepG2_STARR_combined_peak_422	48	*	5.4827	7.71286	4.80268	280	Non-methylated	1
chr1	88801572	88802604	HepG2_STARR_combined_peak_423	675	*	31.7849	71.6939	67.5669	486	Non-methylated	1
chr1	88920853	88921388	HepG2_STARR_combined_peak_424	36	*	4.73696	6.40085	3.61944	231	Non-methylated	3
chr1	89043170	89043751	HepG2_STARR_combined_peak_425	118	*	9.31	15.179	11.8719	325	Non-methylated	1
chr1	89609586	89610269	HepG2_STARR_combined_peak_426	65	*	6.56865	9.58886	6.54261	323	Non-methylated	1
chr1	89730024	89730529	HepG2_STARR_combined_peak_427	36	*	4.73329	6.39163	3.61108	250	Non-methylated	1
chr1	89906473	89907058	HepG2_STARR_combined_peak_428	59	*	6.19421	9.00042	5.98768	359	Non-methylated	1
chr1	90001553	90002069	HepG2_STARR_combined_peak_429	39	*	4.88062	6.77952	3.91847	254	Non-methylated	1
chr1	91611159	91611902	HepG2_STARR_combined_peak_430	46	*	5.42669	7.57642	4.67516	415	Non-methylated	1
chr1	91718741	91719427	HepG2_STARR_combined_peak_431	128	*	9.67407	16.2048	12.8713	348	Non-methylated	1
chr1	91736766	91737579	HepG2_STARR_combined_peak_432	266	*	15.8415	30.2393	26.6018	359	Non-methylated	3
chr1	91827234	91828106	HepG2_STARR_combined_peak_433	507	*	25.4483	54.7144	50.7507	471	Non-methylated	3
chr1	92737616	92738151	HepG2_STARR_combined_peak_434	15	*	3.25375	4.01758	1.5044	283	Non-methylated	1
chr1	92831784	92832462	HepG2_STARR_combined_peak_435	215	*	13.7281	25.06	21.5166	383	Non-methylated	2
chr1	93221968	93222493	HepG2_STARR_combined_peak_436	114	*	8.94781	14.7269	11.4289	275	Non-methylated	1
chr1	93338308	93338906	HepG2_STARR_combined_peak_437	49	*	5.54654	7.87315	4.95169	237	Non-methylated	1
chr1	93509585	93510179	HepG2_STARR_combined_peak_438	39	*	4.88062	6.77952	3.91847	414	Non-methylated	1
chr1	93614910	93615602	HepG2_STARR_combined_peak_439	119	*	9.2866	15.2095	11.902	346	Non-methylated	3
chr1	93661901	93662693	HepG2_STARR_combined_peak_440	201	*	13.015	23.6463	20.1237	385	Non-methylated	3
chr1	93693288	93693839	HepG2_STARR_combined_peak_441	62	*	6.28992	9.23535	6.21016	269	Non-methylated	1
chr1	93701371	93702053	HepG2_STARR_combined_peak_442	94	*	8.11322	12.6792	9.47068	399	Non-methylated	1
chr1	93802128	93802655	HepG2_STARR_combined_peak_443	38	*	4.85498	6.70919	3.89646	375	Non-methylated	1
chr1	93827718	93828428	HepG2_STARR_combined_peak_444	102	*	8.48476	13.5277	10.278	359	Non-methylated	1
chr1	93878878	93879460	HepG2_STARR_combined_peak_445	57	*	6.15916	8.76434	5.76263	201	Non-methylated	1
chr1	93909059	93909856	HepG2_STARR_combined_peak_446	70	*	6.87139	10.1561	7.06039	402	Non-methylated	1
chr1	94067946	94068620	HepG2_STARR_combined_peak_447	136	*	10.1451	16.9778	13.6163	422	Non-methylated	3
chr1	94344407	94345062	HepG2_STARR_combined_peak_448	24	*	3.95873	5.07404	2.45833	403	Non-methylated	1
chr1	94371945	94372549	HepG2_STARR_combined_peak_449	50	*	5.59827	8.00714	5.07549	308	Non-methylated	1
chr1	94383809	94384769	HepG2_STARR_combined_peak_450	594	*	28.8312	63.5236	59.4728	415	Non-methylated	3
chr1	94605650	94606394	HepG2_STARR_combined_peak_451	64	*	6.51151	9.46858	6.42917	314	Non-methylated	1
chr1	94646367	94646947	HepG2_STARR_combined_peak_452	21	*	3.79859	4.69287	2.12544	136	Non-methylated	1
chr1	94713610	94714115	HepG2_STARR_combined_peak_453	46	*	5.43371	7.59332	4.69114	313	Non-methylated	1
chr1	94755564	94756089	HepG2_STARR_combined_peak_454	101	*	8.41038	13.351	10.106	341	Non-methylated	3
chr1	94834913	94835540	HepG2_STARR_combined_peak_455	13	*	3.11289	3.6595	1.34348	473	Non-methylated	1
chr1	95020743	95021298	HepG2_STARR_combined_peak_456	15	*	3.23309	3.96178	1.5044	277	Non-methylated	1
chr1	96107955	96108462	HepG2_STARR_combined_peak_457	61	*	6.25769	9.15515	6.13447	371	Non-methylated	1
chr1	96213048	96213603	HepG2_STARR_combined_peak_458	15	*	3.25375	4.01758	1.5044	262	Non-methylated	1
chr1	96223428	96223973	HepG2_STARR_combined_peak_459	39	*	4.88062	6.77952	3.91847	362	Non-methylated	1
chr1	96362463	96363226	HepG2_STARR_combined_peak_460	386	*	20.7527	42.4237	38.6066	325	Non-methylated	1
chr1	96737888	96738544	HepG2_STARR_combined_peak_461	26	*	4.06718	5.35945	2.64909	331	Non-methylated	1
chr1	97061565	97062257	HepG2_STARR_combined_peak_462	85	*	7.63541	11.7726	8.59419	239	Non-methylated	4
chr1	97956053	97956756	HepG2_STARR_combined_peak_463	15	*	3.25375	4.01758	1.5044	327	Non-methylated	1
chr1	98086729	98087331	HepG2_STARR_combined_peak_464	122	*	9.44768	15.6092	12.2915	254	Non-methylated	1
chr1	98209976	98210724	HepG2_STARR_combined_peak_465	144	*	10.4519	17.8612	14.4781	347	Non-methylated	1
chr1	98515964	98516950	HepG2_STARR_combined_peak_466	338	*	18.811	37.6268	33.8736	538	Non-methylated	4
chr1	98882712	98883562	HepG2_STARR_combined_peak_467	26	*	4.06718	5.35945	2.64909	72	Non-methylated	1
chr1	99170525	99171055	HepG2_STARR_combined_peak_468	80	*	7.24407	11.1937	8.05303	234	Non-methylated	1
chr1	99704226	99705068	HepG2_STARR_combined_peak_469	326	*	18.4155	36.4057	32.6719	447	Non-methylated	1
chr1	99969124	99969993	HepG2_STARR_combined_peak_470	31	*	4.51313	5.87283	3.13511	424	Non-methylated	1
chr1	100185175	100185691	HepG2_STARR_combined_peak_471	39	*	4.88062	6.77952	3.91847	261	Non-methylated	1
chr1	100494117	100494689	HepG2_STARR_combined_peak_472	14	*	3.1777	3.81805	1.46154	265	Non-methylated	1
chr1	101174656	101175328	HepG2_STARR_combined_peak_473	122	*	9.43489	15.5768	12.2602	382	Non-methylated	1
chr1	101526474	101527625	HepG2_STARR_combined_peak_474	944	*	41.4426	98.7812	94.447	534	Non-methylated	1
chr1	101664294	101665365	HepG2_STARR_combined_peak_475	972	*	42.2951	101.609	97.2545	575	Non-methylated	4
chr1	102610539	102611278	HepG2_STARR_combined_peak_476	67	*	6.50079	9.79127	6.7248	252	Non-methylated	1
chr1	102800573	102801081	HepG2_STARR_combined_peak_477	26	*	4.06718	5.35945	2.64909	283	Non-methylated	1
chr1	102854345	102854931	HepG2_STARR_combined_peak_478	32	*	4.55831	5.97432	3.22911	186	Non-methylated	1
chr1	102879478	102880168	HepG2_STARR_combined_peak_479	130	*	9.76124	16.4462	13.0952	308	Non-methylated	1
chr1	103262961	103263589	HepG2_STARR_combined_peak_480	26	*	4.06718	5.35945	2.64909	46	Non-methylated	1
chr1	104213958	104215182	HepG2_STARR_combined_peak_481	130	*	9.76124	16.4462	13.0952	491	Non-methylated	1
chr1	104216504	104217163	HepG2_STARR_combined_peak_482	26	*	4.04136	5.28914	2.64269	271	Non-methylated	1
chr1	104468191	104468806	HepG2_STARR_combined_peak_483	77	*	7.10728	10.8353	7.71188	275	Non-methylated	4
chr1	105630280	105630817	HepG2_STARR_combined_peak_484	52	*	5.6579	8.16652	5.22221	291	Non-methylated	1
chr1	106017817	106018395	HepG2_STARR_combined_peak_485	39	*	4.88062	6.77952	3.91847	317	Non-methylated	1
chr1	106043688	106044254	HepG2_STARR_combined_peak_486	52	*	5.69406	8.2659300000000009	5.28352	274	Non-methylated	4
chr1	106542403	106543025	HepG2_STARR_combined_peak_487	24	*	3.9312	5.0054	2.40014	260	Non-methylated	4
chr1	107038784	107039389	HepG2_STARR_combined_peak_488	156	*	11.0358	19.0417	15.6264	270	Non-methylated	1
chr1	107139041	107139542	HepG2_STARR_combined_peak_489	15	*	3.25375	4.01758	1.5044	258	Non-methylated	1
chr1	107164617	107165521	HepG2_STARR_combined_peak_490	830	*	37.4181	87.255	83.0022	480	Non-methylated	1
chr1	107323115	107323639	HepG2_STARR_combined_peak_491	14	*	3.19901	3.87239	1.49956	269	Non-methylated	1
chr1	107327321	107327949	HepG2_STARR_combined_peak_492	52	*	5.69406	8.2659300000000009	5.28352	344	Non-methylated	1
chr1	107547500	107548302	HepG2_STARR_combined_peak_493	102	*	8.48432	13.5267	10.277	451	Non-methylated	1
chr1	108486826	108487358	HepG2_STARR_combined_peak_494	38	*	4.85498	6.70919	3.89646	209	Non-methylated	1
chr1	109075255	109075813	HepG2_STARR_combined_peak_495	35	*	4.69946	6.30764	3.53452	380	Non-methylated	1
chr1	109214540	109215287	HepG2_STARR_combined_peak_496	113	*	8.90316	14.6026	11.3214	464	Non-methylated	2
chr1	109466438	109467108	HepG2_STARR_combined_peak_497	35	*	4.70532	6.32208	3.54748	185	Non-methylated	1
chr1	109808266	109808794	HepG2_STARR_combined_peak_498	59	*	6.2723	8.98406	5.97205	213	Non-methylated	1
chr1	109823724	109824451	HepG2_STARR_combined_peak_499	139	*	10.2609	17.3367	13.9671	411	Non-methylated	1
chr1	109895692	109896256	HepG2_STARR_combined_peak_500	85	*	7.66614	11.752	8.57493	310	Non-methylated	3
chr1	110330409	110331337	HepG2_STARR_combined_peak_501	147	*	10.5747	18.2002	14.7999	516	Non-methylated	1
chr1	110476978	110477684	HepG2_STARR_combined_peak_502	124	*	9.60284	15.8035	12.4813	343	Non-methylated	1
chr1	111101770	111102478	HepG2_STARR_combined_peak_503	86	*	7.6458	11.797	8.61805	397	Non-methylated	1
chr1	111214112	111215268	HepG2_STARR_combined_peak_504	4293	*	143.83	435.412	429.399	533	Non-methylated	1
chr1	111228379	111228968	HepG2_STARR_combined_peak_505	73	*	6.95086	10.449	7.34142	298	Non-methylated	3
chr1	111238068	111238597	HepG2_STARR_combined_peak_506	73	*	6.93331	10.4071	7.30172	311	Non-methylated	3
chr1	111364335	111365403	HepG2_STARR_combined_peak_507	1328	*	53.8804	137.419	132.853	613	Non-methylated	1
chr1	111541656	111542244	HepG2_STARR_combined_peak_508	52	*	5.68819	8.24966	5.28352	283	Non-methylated	1
chr1	111778340	111778976	HepG2_STARR_combined_peak_509	35	*	4.69567	6.29835	3.52735	453	Non-methylated	1
chr1	112074505	112075114	HepG2_STARR_combined_peak_510	76	*	7.08576	10.7807	7.65881	215	Non-methylated	1
chr1	112252530	112253062	HepG2_STARR_combined_peak_511	23	*	3.92413	4.98799	2.38437	442	Non-methylated	1
chr1	112394161	112394690	HepG2_STARR_combined_peak_512	135	*	10.0781	16.9015	13.5413	168	Non-methylated	2
chr1	112543864	112544629	HepG2_STARR_combined_peak_513	295	*	17.0822	33.2329	29.5431	382	Non-methylated	1
chr1	112703560	112704226	HepG2_STARR_combined_peak_514	57	*	6.07858	8.72877	5.72813	213	Non-methylated	3
chr1	112735646	112737104	HepG2_STARR_combined_peak_515	51	*	5.6239	8.07497	5.13922	329	Non-methylated	1
chr1	112851805	112852368	HepG2_STARR_combined_peak_516	24	*	3.97006	5.10269	2.48459	504	Non-methylated	1
chr1	113198660	113199302	HepG2_STARR_combined_peak_517	32	*	4.55831	5.97432	3.22911	16	Non-methylated	1
chr1	113674431	113675048	HepG2_STARR_combined_peak_518	52	*	5.69406	8.2659300000000009	5.28352	440	Non-methylated	1
chr1	114060962	114061498	HepG2_STARR_combined_peak_519	41	*	5.18817	7.03309	4.16169	371	Non-methylated	1
chr1	114237016	114237548	HepG2_STARR_combined_peak_520	15	*	3.24181	3.98519	1.5044	318	Non-methylated	1
chr1	114336265	114336965	HepG2_STARR_combined_peak_521	144	*	10.4389	17.8261	14.444	319	Non-methylated	1
chr1	114457984	114458616	HepG2_STARR_combined_peak_522	154	*	10.951	18.8272	15.4164	390	Non-methylated	3
chr1	114473296	114473810	HepG2_STARR_combined_peak_523	98	*	8.13437	13.0452	9.80741	258	Non-methylated	1
chr1	114757182	114758014	HepG2_STARR_combined_peak_524	42	*	5.21363	7.08851	4.21471	473	Non-methylated	2
chr1	114789834	114790435	HepG2_STARR_combined_peak_525	15	*	3.25375	4.01758	1.5044	283	Non-methylated	1
chr1	115005171	115005782	HepG2_STARR_combined_peak_526	14	*	3.17274	3.80558	1.45215	332	Non-methylated	1
chr1	115036860	115037717	HepG2_STARR_combined_peak_527	238	*	14.6419	27.4116	23.8185	426	Non-methylated	1
chr1	115168605	115169232	HepG2_STARR_combined_peak_528	219	*	13.8284	25.5166	21.9583	354	Non-methylated	1
chr1	115572315	115572921	HepG2_STARR_combined_peak_529	67	*	6.5075	9.80993	6.7248	398	Non-methylated	1
chr1	115685084	115685605	HepG2_STARR_combined_peak_530	54	*	5.92934	8.39525	5.40762	204	Non-methylated	1
chr1	115839000	115839789	HepG2_STARR_combined_peak_531	180	*	12.1461	21.4868	18.0165	409	Non-methylated	1
chr1	116066942	116067694	HepG2_STARR_combined_peak_532	127	*	9.61062	16.0335	12.7048	463	Non-methylated	1
chr1	116474882	116475691	HepG2_STARR_combined_peak_533	266	*	15.8415	30.2393	26.6018	424	Non-methylated	3
chr1	116647596	116648107	HepG2_STARR_combined_peak_534	15	*	3.21596	3.91645	1.5044	262	Non-methylated	1
chr1	116838658	116839169	HepG2_STARR_combined_peak_535	44	*	5.31803	7.32187	4.43646	132	Non-methylated	1
chr1	116878724	116879967	HepG2_STARR_combined_peak_536	2536	*	90.4224	258.886	253.693	594	Non-methylated	1
chr1	117171844	117172348	HepG2_STARR_combined_peak_537	66	*	6.63809	9.73762	6.68157	175	Non-methylated	1
chr1	117332979	117333823	HepG2_STARR_combined_peak_538	39	*	4.88062	6.77952	3.91847	458	Non-methylated	1
chr1	117686751	117687323	HepG2_STARR_combined_peak_539	54	*	5.95844	8.45889	5.46897	269	Non-methylated	1
chr1	118254914	118255435	HepG2_STARR_combined_peak_540	62	*	6.29845	9.25677	6.22977	162	Non-methylated	1
chr1	118475827	118476367	HepG2_STARR_combined_peak_541	56	*	6.02609	8.6094	5.61388	348	Non-methylated	1
chr1	118960416	118961086	HepG2_STARR_combined_peak_542	141	*	10.3763	17.4784	14.105	334	Non-methylated	3
chr1	118963349	118964130	HepG2_STARR_combined_peak_543	385	*	20.7957	42.3522	38.5367	354	Non-methylated	3
chr1	119187719	119188331	HepG2_STARR_combined_peak_544	15	*	3.25375	4.01758	1.5044	286	Non-methylated	1
chr1	119341179	119342134	HepG2_STARR_combined_peak_545	440	*	22.9785	47.9235	44.0349	440	Non-methylated	3
chr1	119712583	119713090	HepG2_STARR_combined_peak_546	59	*	6.16295	8.92573	5.91697	198	Non-methylated	2
chr1	119816255	119816990	HepG2_STARR_combined_peak_547	201	*	13.1121	23.648	20.1248	335	Non-methylated	1
chr1	119917070	119917796	HepG2_STARR_combined_peak_548	153	*	10.9091	18.723	15.3138	435	Non-methylated	1
chr1	121462962	121463652	HepG2_STARR_combined_peak_549	52	*	5.69406	8.2659300000000009	5.28352	397	Non-methylated	1
chr1	121586196	121586953	HepG2_STARR_combined_peak_550	95	*	8.15284	12.7659	9.55442	462	Non-methylated	3
chr1	144991681	144992222	HepG2_STARR_combined_peak_650	39	*	4.88062	6.77952	3.91847	351	Non-methylated	1
chr1	145782019	145782983	HepG2_STARR_combined_peak_651	419	*	22.1427	45.8397	41.9767	573	Non-methylated	1
chr1	145795223	145795762	HepG2_STARR_combined_peak_652	35	*	4.71744	6.35207	3.57578	300	Non-methylated	1
chr1	145891838	145892704	HepG2_STARR_combined_peak_653	874	*	38.8715	91.7648	87.4807	444	Non-methylated	3
chr1	145973427	145973981	HepG2_STARR_combined_peak_654	62	*	6.30616	9.27621	6.2482	224	Non-methylated	1
chr1	145996493	145997063	HepG2_STARR_combined_peak_655	19	*	3.6934	4.46308	1.91931	284	Non-methylated	2
chr1	147314966	147315477	HepG2_STARR_combined_peak_656	26	*	4.06718	5.35945	2.64909	176	Non-methylated	1
chr1	147676525	147677108	HepG2_STARR_combined_peak_657	39	*	4.88062	6.77952	3.91847	191	Non-methylated	1
chr1	147718828	147719382	HepG2_STARR_combined_peak_658	52	*	5.87199	8.27162	5.28807	365	Non-methylated	1
chr1	147850950	147851648	HepG2_STARR_combined_peak_659	98	*	8.13437	13.0452	9.80741	442	Non-methylated	1
chr1	148297609	148298177	HepG2_STARR_combined_peak_660	39	*	4.88062	6.77952	3.91847	346	Non-methylated	1
chr1	150020961	150021836	HepG2_STARR_combined_peak_661	110	*	8.79728	14.316	11.0437	509	Non-methylated	1
chr1	150263915	150264444	HepG2_STARR_combined_peak_662	17	*	3.62327	4.31731	1.78597	266	Non-methylated	1
chr1	150561741	150562498	HepG2_STARR_combined_peak_663	55	*	5.9965	8.54312	5.55032	439	Non-methylated	2
chr1	150578610	150579349	HepG2_STARR_combined_peak_664	89	*	7.84629	12.1152	8.92665	433	Non-methylated	2
chr1	150604480	150605308	HepG2_STARR_combined_peak_665	430	*	22.5974	46.9489	43.0752	457	Non-methylated	3
chr1	150971217	150971782	HepG2_STARR_combined_peak_666	193	*	12.7739	22.8533	19.3524	326	Non-methylated	2
chr1	151012948	151013552	HepG2_STARR_combined_peak_667	93	*	7.95561	12.5622	9.35865	235	Non-methylated	3
chr1	151070566	151071072	HepG2_STARR_combined_peak_668	31	*	4.51313	5.87283	3.13511	273	Non-methylated	1
chr1	151129212	151129735	HepG2_STARR_combined_peak_669	21	*	3.8177	4.73622	2.16375	235	Non-methylated	1
chr1	151238787	151239290	HepG2_STARR_combined_peak_670	14	*	3.16565	3.78783	1.4373	248	Non-methylated	1
chr1	151539934	151540476	HepG2_STARR_combined_peak_671	79	*	7.29752	11.0443	7.91155	290	Non-methylated	1
chr1	152028961	152029475	HepG2_STARR_combined_peak_672	32	*	4.58748	6.04111	3.291	406	Non-methylated	1
chr1	152048192	152048758	HepG2_STARR_combined_peak_673	35	*	4.69946	6.30764	3.53452	85	Non-methylated	1
chr1	152167554	152168538	HepG2_STARR_combined_peak_674	1720	*	65.5299	176.835	172.064	429	Non-methylated	1
chr1	152477295	152478210	HepG2_STARR_combined_peak_675	647	*	30.387	68.8551	64.7579	490	Non-methylated	4
chr1	152501526	152502283	HepG2_STARR_combined_peak_676	206	*	13.341	24.1741	20.6443	334	Non-methylated	1
chr1	153022814	153023661	HepG2_STARR_combined_peak_677	845	*	37.7938	88.7804	84.5175	412	Non-methylated	1
chr1	153506051	153507457	HepG2_STARR_combined_peak_678	102	*	8.48432	13.5267	10.277	934	Non-methylated	1
chr1	153562973	153563524	HepG2_STARR_combined_peak_679	46	*	5.41993	7.56021	4.66114	164	Non-methylated	1
chr1	153566283	153567134	HepG2_STARR_combined_peak_680	405	*	21.5259	44.4149	40.5721	418	Non-methylated	1
chr1	153608588	153609376	HepG2_STARR_combined_peak_681	475	*	24.26	51.4313	47.504	452	Non-methylated	3
chr1	153943690	153944341	HepG2_STARR_combined_peak_682	15	*	3.48461	4.04388	1.52927	323	Non-methylated	1
chr1	154098392	154098992	HepG2_STARR_combined_peak_683	72	*	6.98139	10.3715	7.26699	284	Non-methylated	1
chr1	154220382	154221768	HepG2_STARR_combined_peak_684	83	*	7.52188	11.5117	8.34055	1036	Non-methylated	2
chr1	154417962	154418954	HepG2_STARR_combined_peak_685	1832	*	70.6633	188.074	183.242	480	Non-methylated	3
chr1	154608073	154608693	HepG2_STARR_combined_peak_686	100	*	8.39895	13.3242	10.0799	119	Non-methylated	1
chr1	154887845	154888441	HepG2_STARR_combined_peak_687	35	*	4.69327	6.29245	3.52158	315	Non-methylated	1
chr1	154893782	154894479	HepG2_STARR_combined_peak_688	15	*	3.25375	4.01758	1.5044	404	Non-methylated	1
chr1	155126957	155127782	HepG2_STARR_combined_peak_689	389	*	20.7685	42.7687	38.9477	417	Non-methylated	2
chr1	155411593	155412105	HepG2_STARR_combined_peak_690	26	*	4.06718	5.35945	2.64909	260	Non-methylated	1
chr1	155492036	155492741	HepG2_STARR_combined_peak_691	67	*	6.5075	9.80993	6.7248	333	Non-methylated	1
chr1	155944567	155945075	HepG2_STARR_combined_peak_692	34	*	4.66221	6.21709	3.45284	289	Non-methylated	3
chr1	155983266	155983965	HepG2_STARR_combined_peak_693	52	*	5.81573	8.15259	5.20998	418	Non-methylated	1
chr1	156129931	156130691	HepG2_STARR_combined_peak_694	119	*	9.28775	15.2714	11.9623	437	Non-methylated	3
chr1	156203996	156204498	HepG2_STARR_combined_peak_695	23	*	3.91306	4.96093	2.3621	212	Non-methylated	1
chr1	156398040	156399062	HepG2_STARR_combined_peak_696	896	*	39.6288	93.9653	89.6656	565	Non-methylated	1
chr1	156767473	156768085	HepG2_STARR_combined_peak_697	90	*	7.88335	12.1916	9.00022	240	Non-methylated	2
chr1	156896359	156897241	HepG2_STARR_combined_peak_698	160	*	11.2541	19.4928	16.0677	465	Non-methylated	1
chr1	157059210	157059778	HepG2_STARR_combined_peak_699	67	*	6.5075	9.80993	6.7248	290	Non-methylated	1
chr1	157445671	157446219	HepG2_STARR_combined_peak_700	41	*	5.19591	7.04987	4.17802	237	Non-methylated	1
chr1	157499927	157500618	HepG2_STARR_combined_peak_701	15	*	3.20102	3.87758	1.50426	331	Non-methylated	1
chr1	157965627	157966289	HepG2_STARR_combined_peak_702	78	*	7.26966	10.9608	7.83207	488	Non-methylated	1
chr1	159068224	159068784	HepG2_STARR_combined_peak_703	33	*	4.60441	6.08034	3.32693	116	Non-methylated	1
chr1	159217598	159218097	HepG2_STARR_combined_peak_704	38	*	4.82394	6.62572	3.82092	248	Non-methylated	1
chr1	159597985	159598846	HepG2_STARR_combined_peak_705	441	*	22.7188	48.0332	44.1436	398	Non-methylated	1
chr1	159924571	159925919	HepG2_STARR_combined_peak_706	44	*	5.42588	7.3789	4.49136	440	Non-methylated	1
chr1	159960468	159961016	HepG2_STARR_combined_peak_707	15	*	3.24181	3.98519	1.5044	278	Non-methylated	1
chr1	160124596	160125348	HepG2_STARR_combined_peak_708	107	*	8.77919	14.0531	10.789	374	Non-methylated	1
chr1	160158542	160159045	HepG2_STARR_combined_peak_709	20	*	3.77967	4.65046	2.08767	150	Non-methylated	1
chr1	160248313	160248833	HepG2_STARR_combined_peak_710	15	*	3.2504	4.00844	1.5044	278	Non-methylated	1
chr1	160342774	160343682	HepG2_STARR_combined_peak_711	108	*	8.70553	14.0762	10.8112	491	Non-methylated	2
chr1	160362150	160362908	HepG2_STARR_combined_peak_712	20	*	3.76094	4.60895	2.05048	334	Non-methylated	1
chr1	160538727	160540214	HepG2_STARR_combined_peak_713	120	*	9.35066	15.3663	12.0546	366	Non-methylated	1
chr1	160550621	160551130	HepG2_STARR_combined_peak_714	46	*	5.43371	7.59332	4.69114	293	Non-methylated	1
chr1	161015597	161016137	HepG2_STARR_combined_peak_715	15	*	3.25375	4.01758	1.5044	300	Non-methylated	3
chr1	161037066	161037671	HepG2_STARR_combined_peak_716	47	*	5.45455	7.64382	4.73814	290	Non-methylated	1
chr1	161223848	161224699	HepG2_STARR_combined_peak_717	255	*	15.4855	29.213	25.5952	493	Non-methylated	2
chr1	161289854	161290451	HepG2_STARR_combined_peak_718	65	*	6.43192	9.60328	6.5548400000000004	343	Non-methylated	1
chr1	161309863	161310380	HepG2_STARR_combined_peak_719	25	*	3.97833	5.12379	2.5009	436	Non-methylated	1
chr1	162120559	162121091	HepG2_STARR_combined_peak_720	39	*	4.88062	6.77952	3.91847	134	Non-methylated	1
chr1	162247095	162247688	HepG2_STARR_combined_peak_721	114	*	8.93859	14.701	11.4166	350	Non-methylated	3
chr1	162433662	162434241	HepG2_STARR_combined_peak_722	66	*	6.60021	9.65611	6.60577	218	Non-methylated	1
chr1	162868730	162869435	HepG2_STARR_combined_peak_723	161	*	11.2389	19.575	16.1489	412	Non-methylated	1
chr1	163823768	163824295	HepG2_STARR_combined_peak_724	26	*	4.06718	5.35945	2.64909	423	Non-methylated	4
chr1	164491340	164491921	HepG2_STARR_combined_peak_725	15	*	3.25375	4.01758	1.5044	284	Non-methylated	4
chr1	164552546	164553188	HepG2_STARR_combined_peak_726	91	*	7.87306	12.3502	9.15321	287	Non-methylated	1
chr1	164748321	164748884	HepG2_STARR_combined_peak_727	74	*	7.00401	10.5777	7.4653	232	Non-methylated	1
chr1	164967708	164968377	HepG2_STARR_combined_peak_728	24	*	3.93653	5.01858	2.40994	543	Non-methylated	1
chr1	165092344	165093164	HepG2_STARR_combined_peak_729	118	*	9.25562	15.1346	11.8281	380	Non-methylated	1
chr1	165174367	165174888	HepG2_STARR_combined_peak_730	13	*	3.13688	3.71708	1.38492	269	Non-methylated	1
chr1	165285175	165285683	HepG2_STARR_combined_peak_731	13	*	3.12885	3.69765	1.37229	264	Non-methylated	1
chr1	165650732	165651261	HepG2_STARR_combined_peak_732	48	*	5.51789	7.80057	4.88447	323	Non-methylated	1
chr1	166342003	166342530	HepG2_STARR_combined_peak_733	34	*	4.67533	6.24876	3.4807	241	Non-methylated	1
chr1	166359198	166359718	HepG2_STARR_combined_peak_734	13	*	3.12885	3.69765	1.37229	260	Non-methylated	1
chr1	166471364	166471953	HepG2_STARR_combined_peak_735	63	*	6.36448	9.42545	6.38859	282	Non-methylated	1
chr1	166494630	166495231	HepG2_STARR_combined_peak_736	26	*	4.06718	5.35945	2.64909	343	Non-methylated	1
chr1	167161120	167161686	HepG2_STARR_combined_peak_737	33	*	4.62221	6.12199	3.36625	386	Non-methylated	1
chr1	167340095	167341072	HepG2_STARR_combined_peak_738	39	*	4.88062	6.77952	3.91847	150	Non-methylated	1
chr1	167352753	167353361	HepG2_STARR_combined_peak_739	26	*	4.06718	5.35945	2.64909	313	Non-methylated	1
chr1	167467010	167467824	HepG2_STARR_combined_peak_740	453	*	23.434	49.2711	45.369	345	Non-methylated	1
chr1	167771001	167771514	HepG2_STARR_combined_peak_741	14	*	3.15308	3.75669	1.41453	255	Non-methylated	1
chr1	167773896	167774531	HepG2_STARR_combined_peak_742	24	*	3.9649	5.08961	2.47203	322	Non-methylated	1
chr1	168128315	168128912	HepG2_STARR_combined_peak_743	14	*	3.19901	3.87239	1.49956	229	Non-methylated	1
chr1	168495399	168495977	HepG2_STARR_combined_peak_744	67	*	6.5075	9.80993	6.7248	331	Non-methylated	3
chr1	168722872	168723517	HepG2_STARR_combined_peak_745	21	*	3.79859	4.69287	2.12544	349	Non-methylated	1
chr1	169113365	169114200	HepG2_STARR_combined_peak_746	389	*	20.9586	42.7438	38.9229	430	Non-methylated	3
chr1	169148392	169149039	HepG2_STARR_combined_peak_747	126	*	9.58297	15.96	12.6337	259	Non-methylated	3
chr1	169202627	169203594	HepG2_STARR_combined_peak_748	272	*	16.1405	30.9127	27.2661	485	Non-methylated	1
chr1	169335929	169336495	HepG2_STARR_combined_peak_749	62	*	6.29845	9.25677	6.22977	223	Non-methylated	1
chr1	169368026	169368568	HepG2_STARR_combined_peak_750	42	*	5.23935	7.14505	4.26861	243	Non-methylated	1
chr1	169584543	169585146	HepG2_STARR_combined_peak_751	67	*	6.5075	9.80993	6.7248	212	Non-methylated	2
chr1	169696658	169697239	HepG2_STARR_combined_peak_752	39	*	4.86142	6.72674	3.91245	381	Non-methylated	1
chr1	170250001	170250629	HepG2_STARR_combined_peak_753	48	*	5.62705	7.76787	4.85459	380	Non-methylated	1
chr1	170309357	170309965	HepG2_STARR_combined_peak_754	36	*	4.74187	6.4132	3.63065	257	Non-methylated	1
chr1	170623166	170623687	HepG2_STARR_combined_peak_755	63	*	6.3313	9.34002	6.30846	226	Non-methylated	1
chr1	172101306	172101877	HepG2_STARR_combined_peak_756	26	*	4.06718	5.35945	2.64909	280	Non-methylated	1
chr1	172423100	172423791	HepG2_STARR_combined_peak_757	145	*	10.5831	17.9449	14.56	429	Non-methylated	1
chr1	172499537	172500166	HepG2_STARR_combined_peak_758	132	*	9.93954	16.5689	13.2155	274	Non-methylated	1
chr1	172638715	172639369	HepG2_STARR_combined_peak_759	117	*	9.20882	15.0227	11.7185	294	Non-methylated	1
chr1	172871105	172871740	HepG2_STARR_combined_peak_760	15	*	3.25375	4.01758	1.5044	331	Non-methylated	1
chr1	172897514	172898333	HepG2_STARR_combined_peak_761	126	*	9.59703	15.9973	12.6695	444	Non-methylated	1
chr1	172907057	172907665	HepG2_STARR_combined_peak_762	67	*	6.5075	9.80993	6.7248	377	Non-methylated	1
chr1	172917894	172918450	HepG2_STARR_combined_peak_763	35	*	4.71744	6.35207	3.57578	210	Non-methylated	1
chr1	172933816	172934357	HepG2_STARR_combined_peak_764	78	*	7.16005	10.9711	7.84108	262	Non-methylated	1
chr1	173269332	173269889	HepG2_STARR_combined_peak_765	82	*	7.32093	11.4048	8.23741	271	Non-methylated	1
chr1	173637001	173637817	HepG2_STARR_combined_peak_766	147	*	10.5747	18.2002	14.7999	445	Non-methylated	1
chr1	173642206	173643189	HepG2_STARR_combined_peak_767	716	*	33.3509	75.8411	71.6784	448	Non-methylated	1
chr1	174055671	174056336	HepG2_STARR_combined_peak_768	42	*	5.24694	7.16185	4.28476	107	Non-methylated	1
chr1	174399989	174400629	HepG2_STARR_combined_peak_769	15	*	3.25375	4.01758	1.5044	395	Non-methylated	1
chr1	174597906	174598455	HepG2_STARR_combined_peak_770	114	*	8.94781	14.7269	11.4289	291	Non-methylated	1
chr1	174999107	174999645	HepG2_STARR_combined_peak_771	41	*	5.17076	6.99552	4.12593	391	Non-methylated	2
chr1	175101191	175101782	HepG2_STARR_combined_peak_772	49	*	5.55374	7.89159	4.9697	253	Non-methylated	1
chr1	175107345	175107924	HepG2_STARR_combined_peak_773	63	*	6.36448	9.42545	6.38859	228	Non-methylated	1
chr1	175656362	175656933	HepG2_STARR_combined_peak_774	38	*	4.84963	6.69467	3.88318	106	Non-methylated	1
chr1	176150335	176150870	HepG2_STARR_combined_peak_775	39	*	4.88062	6.77952	3.91847	252	Non-methylated	1
chr1	176206537	176207251	HepG2_STARR_combined_peak_776	26	*	4.22029	5.26367	2.62166	415	Non-methylated	2
chr1	176225393	176225926	HepG2_STARR_combined_peak_777	26	*	4.06718	5.35945	2.64909	265	Non-methylated	1
chr1	176241250	176241840	HepG2_STARR_combined_peak_778	82	*	7.32093	11.4048	8.23741	356	Non-methylated	1
chr1	177325256	177326162	HepG2_STARR_combined_peak_779	35	*	4.71744	6.35207	3.57578	568	Non-methylated	1
chr1	177783928	177784510	HepG2_STARR_combined_peak_780	13	*	3.12885	3.69765	1.37229	314	Non-methylated	1
chr1	177787837	177788353	HepG2_STARR_combined_peak_781	24	*	3.93627	5.01793	2.40994	191	Non-methylated	1
chr1	177914541	177915175	HepG2_STARR_combined_peak_782	89	*	7.8409	12.1042	8.91611	349	Non-methylated	1
chr1	178126474	178127380	HepG2_STARR_combined_peak_783	334	*	18.7091	37.2164	33.4678	443	Non-methylated	1
chr1	178238529	178239379	HepG2_STARR_combined_peak_784	432	*	22.6316	47.08	43.2046	441	Non-methylated	1
chr1	178277870	178278828	HepG2_STARR_combined_peak_785	130	*	9.76124	16.4462	13.0952	429	Non-methylated	1
chr1	178319719	178320367	HepG2_STARR_combined_peak_786	39	*	4.88062	6.77952	3.91847	313	Non-methylated	1
chr1	178536829	178537416	HepG2_STARR_combined_peak_787	119	*	9.28775	15.2714	11.9623	463	Non-methylated	1
chr1	178684523	178685251	HepG2_STARR_combined_peak_788	161	*	11.2559	19.6208	16.193	416	Non-methylated	1
chr1	178966455	178966984	HepG2_STARR_combined_peak_789	23	*	3.91708	4.97073	2.36899	274	Non-methylated	1
chr1	179916050	179916714	HepG2_STARR_combined_peak_790	37	*	4.77898	6.5079	3.71501	318	Non-methylated	1
chr1	180176716	180177262	HepG2_STARR_combined_peak_791	59	*	6.1645	8.92943	5.9203	313	Non-methylated	1
chr1	180508958	180509749	HepG2_STARR_combined_peak_792	94	*	8.08635	12.6209	9.41511	417	Non-methylated	1
chr1	180725688	180726569	HepG2_STARR_combined_peak_793	15	*	3.2504	4.00844	1.5044	598	Non-methylated	1
chr1	180954398	180954961	HepG2_STARR_combined_peak_794	30	*	4.4754	5.7898	3.05777	322	Non-methylated	1
chr1	181112235	181112979	HepG2_STARR_combined_peak_795	354	*	19.551	39.2672	35.49	409	Non-methylated	1
chr1	181134574	181135713	HepG2_STARR_combined_peak_796	2628	*	92.9332	268.075	262.831	572	Non-methylated	3
chr1	181310400	181311091	HepG2_STARR_combined_peak_797	167	*	11.5695	20.1566	16.7099	392	Non-methylated	1
chr1	181521653	181522479	HepG2_STARR_combined_peak_798	292	*	16.9699	32.9185	29.2392	369	Non-methylated	1
chr1	181855338	181855891	HepG2_STARR_combined_peak_799	82	*	7.32093	11.4048	8.23741	215	Non-methylated	1
chr1	181887320	181887939	HepG2_STARR_combined_peak_800	39	*	4.88062	6.77952	3.91847	313	Non-methylated	1
chr1	182059809	182060345	HepG2_STARR_combined_peak_801	18	*	3.67561	4.42559	1.88521	262	Non-methylated	1
chr1	182291817	182292484	HepG2_STARR_combined_peak_802	38	*	4.85498	6.70919	3.89646	292	Non-methylated	3
chr1	182301808	182302331	HepG2_STARR_combined_peak_803	98	*	8.13437	13.0452	9.80741	259	Non-methylated	3
chr1	182391608	182392111	HepG2_STARR_combined_peak_804	24	*	4.14348	5.11543	2.49539	97	Non-methylated	2
chr1	182455209	182455739	HepG2_STARR_combined_peak_805	14	*	3.16565	3.78783	1.4373	392	Non-methylated	1
chr1	182643446	182644466	HepG2_STARR_combined_peak_806	843	*	37.0916	88.6618	84.3997	469	Non-methylated	1
chr1	182680782	182681500	HepG2_STARR_combined_peak_807	145	*	10.5507	17.913	14.529	302	Non-methylated	1
chr1	182761013	182762183	HepG2_STARR_combined_peak_808	3503	*	121.202	355.965	350.348	570	Non-methylated	1
chr1	183139513	183140207	HepG2_STARR_combined_peak_809	26	*	4.06305	5.34808	2.64909	255	Non-methylated	1
chr1	183608190	183608904	HepG2_STARR_combined_peak_810	209	*	13.4921	24.5137	20.9786	345	Non-methylated	1
chr1	183699522	183700024	HepG2_STARR_combined_peak_811	67	*	6.5075	9.80993	6.7248	272	Non-methylated	3
chr1	183771534	183772214	HepG2_STARR_combined_peak_812	71	*	6.87186	10.2623	7.16175	353	Non-methylated	1
chr1	183842380	183842969	HepG2_STARR_combined_peak_813	133	*	9.97622	16.6558	13.3007	272	Non-methylated	1
chr1	184001910	184002531	HepG2_STARR_combined_peak_814	146	*	10.5075	18.0132	14.6268	365	Non-methylated	1
chr1	184051444	184052100	HepG2_STARR_combined_peak_815	88	*	7.78636	11.993	8.80825	265	Non-methylated	1
chr1	184290230	184290881	HepG2_STARR_combined_peak_816	31	*	4.49737	5.83798	3.10287	169	Non-methylated	1
chr1	184570725	184571319	HepG2_STARR_combined_peak_817	93	*	7.97121	12.603	9.39773	315	Non-methylated	1
chr1	184675316	184675929	HepG2_STARR_combined_peak_818	67	*	6.5075	9.80993	6.7248	303	Non-methylated	1
chr1	184694910	184695439	HepG2_STARR_combined_peak_819	15	*	3.25375	4.01758	1.5044	313	Non-methylated	1
chr1	184875270	184875777	HepG2_STARR_combined_peak_820	15	*	3.25375	4.01758	1.5044	184	Non-methylated	1
chr1	186739424	186740014	HepG2_STARR_combined_peak_821	52	*	5.69406	8.2659300000000009	5.28352	329	Non-methylated	1
chr1	186974613	186975580	HepG2_STARR_combined_peak_822	163	*	11.2983	19.7367	16.3072	543	Non-methylated	1
chr1	187407849	187408894	HepG2_STARR_combined_peak_823	1109	*	46.9327	115.356	110.918	510	Non-methylated	1
chr1	187415133	187415757	HepG2_STARR_combined_peak_824	52	*	5.69406	8.2659300000000009	5.28352	301	Non-methylated	1
chr1	187491365	187491963	HepG2_STARR_combined_peak_825	183	*	12.3259	21.8531	18.3669	251	Non-methylated	1
chr1	187507000	187507609	HepG2_STARR_combined_peak_826	37	*	4.79852	6.55867	3.76086	284	Non-methylated	1
chr1	187630194	187631446	HepG2_STARR_combined_peak_827	2593	*	92.5191	264.537	259.313	614	Non-methylated	4
chr1	187638331	187639509	HepG2_STARR_combined_peak_828	2485	*	91.0111	253.751	248.583	584	Non-methylated	1
chr1	187808860	187809576	HepG2_STARR_combined_peak_829	66	*	6.46617	9.69594	6.64232	506	Non-methylated	1
chr1	187842687	187843186	HepG2_STARR_combined_peak_830	25	*	3.99876	5.17647	2.54608	239	Non-methylated	1
chr1	187857701	187858272	HepG2_STARR_combined_peak_831	15	*	3.25375	4.01758	1.5044	286	Non-methylated	1
chr1	188012606	188013449	HepG2_STARR_combined_peak_832	33	*	4.62781	6.13518	3.37733	427	Non-methylated	1
chr1	188706624	188707439	HepG2_STARR_combined_peak_833	257	*	15.4553	29.3302	25.7037	373	Non-methylated	1
chr1	189249818	189250409	HepG2_STARR_combined_peak_834	73	*	6.94171	10.4271	7.32015	390	Non-methylated	1
chr1	189557843	189558386	HepG2_STARR_combined_peak_835	15	*	3.25375	4.01758	1.5044	136	Non-methylated	1
chr1	189560435	189560979	HepG2_STARR_combined_peak_836	39	*	4.88062	6.77952	3.91847	219	Non-methylated	1
chr1	189607258	189607807	HepG2_STARR_combined_peak_837	15	*	3.25375	4.01758	1.5044	259	Non-methylated	1
chr1	190179637	190180358	HepG2_STARR_combined_peak_838	183	*	12.2016	21.8023	18.3171	337	Non-methylated	1
chr1	190343302	190343914	HepG2_STARR_combined_peak_839	15	*	3.25375	4.01758	1.5044	304	Non-methylated	1
chr1	191901478	191902390	HepG2_STARR_combined_peak_840	949	*	40.9061	99.2565	94.9168	354	Non-methylated	1
chr1	192104664	192105227	HepG2_STARR_combined_peak_841	39	*	4.88062	6.77952	3.91847	375	Non-methylated	1
chr1	192559340	192559875	HepG2_STARR_combined_peak_842	36	*	4.75417	6.44436	3.65769	297	Non-methylated	1
chr1	192700715	192701331	HepG2_STARR_combined_peak_843	114	*	8.94781	14.7269	11.4289	419	Non-methylated	3
chr1	192751670	192752192	HepG2_STARR_combined_peak_844	30	*	4.49087	5.82366	3.08925	227	Non-methylated	1
chr1	193148063	193148650	HepG2_STARR_combined_peak_845	39	*	4.88062	6.77952	3.91847	287	Non-methylated	1
chr1	193211462	193211987	HepG2_STARR_combined_peak_846	49	*	5.53218	7.83663	4.91869	186	Non-methylated	1
chr1	193229640	193230159	HepG2_STARR_combined_peak_847	52	*	5.69406	8.2659300000000009	5.28352	253	Non-methylated	1
chr1	193700493	193701064	HepG2_STARR_combined_peak_848	42	*	5.23935	7.14505	4.26861	515	Non-methylated	1
chr1	193833054	193833739	HepG2_STARR_combined_peak_849	26	*	4.06718	5.35945	2.64909	341	Non-methylated	1
chr1	194297769	194298531	HepG2_STARR_combined_peak_850	165	*	11.3881	19.9863	16.5425	445	Non-methylated	1
chr1	194419972	194420525	HepG2_STARR_combined_peak_851	60	*	6.33044	9.09921	6.08042	298	Non-methylated	1
chr1	194535251	194535912	HepG2_STARR_combined_peak_852	105	*	8.61567	13.8484	10.5897	304	Non-methylated	1
chr1	195141218	195141742	HepG2_STARR_combined_peak_853	26	*	4.06718	5.35945	2.64909	465	Non-methylated	1
chr1	196007516	196008129	HepG2_STARR_combined_peak_854	51	*	5.62793	8.08572	5.14801	470	Non-methylated	1
chr1	196369612	196370145	HepG2_STARR_combined_peak_855	52	*	5.69406	8.2659300000000009	5.28352	235	Non-methylated	1
chr1	196909971	196910716	HepG2_STARR_combined_peak_856	26	*	4.06718	5.35945	2.64909	274	Non-methylated	1
chr1	197178841	197179533	HepG2_STARR_combined_peak_857	39	*	4.88062	6.77952	3.91847	410	Non-methylated	1
chr1	197995015	197996040	HepG2_STARR_combined_peak_858	22	*	3.86159	4.83782	2.25333	740	Non-methylated	1
chr1	198443416	198443940	HepG2_STARR_combined_peak_859	39	*	4.88062	6.77952	3.91847	183	Non-methylated	1
chr1	199784833	199785375	HepG2_STARR_combined_peak_860	14	*	3.19901	3.87239	1.49956	255	Non-methylated	1
chr1	199948676	199949654	HepG2_STARR_combined_peak_861	374	*	20.3359	41.2739	37.4683	472	Non-methylated	1
chr1	200110703	200111344	HepG2_STARR_combined_peak_862	21	*	3.79859	4.69287	2.12544	316	Non-methylated	1
chr1	200639931	200640454	HepG2_STARR_combined_peak_863	96	*	8.07025	12.8679	9.65266	257	Non-methylated	1
chr1	200683928	200684477	HepG2_STARR_combined_peak_864	130	*	9.76124	16.4462	13.0952	284	Non-methylated	1
chr1	200896494	200896991	HepG2_STARR_combined_peak_865	66	*	6.59863	9.65271	6.60274	290	Non-methylated	3
chr1	201140138	201140797	HepG2_STARR_combined_peak_866	150	*	10.8108	18.45	15.046	246	Non-methylated	1
chr1	201267788	201268399	HepG2_STARR_combined_peak_867	104	*	8.59384	13.6621	10.4095	277	Non-methylated	1
chr1	201405320	201406017	HepG2_STARR_combined_peak_868	106	*	8.69584	13.8755	10.6163	252	Non-methylated	3
chr1	201468594	201469723	HepG2_STARR_combined_peak_869	399	*	20.8324	43.7775	39.9417	574	Non-methylated	2
chr1	201626711	201627326	HepG2_STARR_combined_peak_870	125	*	9.63548	15.8753	12.5508	315	Non-methylated	1
chr1	201719595	201720343	HepG2_STARR_combined_peak_871	180	*	12.2027	21.5595	18.088	350	Non-methylated	1
chr1	201764847	201765400	HepG2_STARR_combined_peak_872	67	*	6.5075	9.80993	6.7248	417	Non-methylated	1
chr1	202056311	202057278	HepG2_STARR_combined_peak_873	362	*	19.6377	40.0441	36.2593	439	Non-methylated	3
chr1	202122368	202123014	HepG2_STARR_combined_peak_874	27	*	4.31718	5.45689	2.74297	564	Non-methylated	1
chr1	202309454	202309979	HepG2_STARR_combined_peak_875	13	*	3.30262	3.70941	1.37915	380	Non-methylated	1
chr1	202483298	202483842	HepG2_STARR_combined_peak_876	39	*	4.88062	6.77952	3.91847	282	Non-methylated	1
chr1	202588896	202589822	HepG2_STARR_combined_peak_877	603	*	29.1197	64.4464	60.3882	511	Non-methylated	1
chr1	203105326	203105937	HepG2_STARR_combined_peak_878	37	*	4.77898	6.5079	3.71501	306	Non-methylated	1
chr1	204171492	204172240	HepG2_STARR_combined_peak_879	218	*	13.8666	25.3909	21.8421	422	Non-methylated	4
chr1	204411367	204412187	HepG2_STARR_combined_peak_880	104	*	8.60001	13.6749	10.4218	466	Non-methylated	2
chr1	204523645	204524482	HepG2_STARR_combined_peak_881	580	*	28.3207	62.0719	58.0367	421	Non-methylated	1
chr1	204573409	204574189	HepG2_STARR_combined_peak_882	285	*	16.4988	32.198	28.5285	308	Non-methylated	1
chr1	204599386	204600248	HepG2_STARR_combined_peak_883	145	*	10.5507	17.913	14.529	455	Non-methylated	1
chr1	205294216	205294820	HepG2_STARR_combined_peak_884	36	*	4.92367	6.48715	3.6977	194	Non-methylated	3
chr1	205298353	205298973	HepG2_STARR_combined_peak_885	119	*	9.36089	15.2851	11.9753	248	Non-methylated	1
chr1	205301143	205301937	HepG2_STARR_combined_peak_886	153	*	10.923	18.7575	15.3477	432	Non-methylated	1
chr1	205449741	205450297	HepG2_STARR_combined_peak_887	51	*	5.79722	8.11389	5.17381	326	Non-methylated	2
chr1	205630882	205631389	HepG2_STARR_combined_peak_888	34	*	4.65747	6.20571	3.44172	135	Non-methylated	2
chr1	205749709	205750432	HepG2_STARR_combined_peak_889	24	*	3.96181	5.08181	2.46449	488	Non-methylated	2
chr1	205889666	205890235	HepG2_STARR_combined_peak_890	54	*	5.95265	8.44619	5.45751	319	Non-methylated	1
chr1	205933667	205934177	HepG2_STARR_combined_peak_891	40	*	5.11326	6.87318	4.00853	249	Non-methylated	1
chr1	206309472	206310018	HepG2_STARR_combined_peak_892	26	*	4.06718	5.35945	2.64909	239	Non-methylated	1
chr1	206766266	206766797	HepG2_STARR_combined_peak_893	54	*	5.95265	8.44619	5.45751	273	Non-methylated	1
chr1	206843567	206844135	HepG2_STARR_combined_peak_894	32	*	4.55831	5.97432	3.22911	349	Non-methylated	1
chr1	206917167	206917806	HepG2_STARR_combined_peak_895	30	*	4.4754	5.7898	3.05777	319	Non-methylated	1
chr1	206961526	206962324	HepG2_STARR_combined_peak_896	39	*	5.08464	6.81327	3.9515	343	Non-methylated	1
chr1	207020023	207020586	HepG2_STARR_combined_peak_897	60	*	6.21786	9.05759	6.04183	274	Non-methylated	3
chr1	207025464	207025961	HepG2_STARR_combined_peak_898	23	*	3.91507	4.96583	2.36686	270	Non-methylated	3
chr1	207707072	207707958	HepG2_STARR_combined_peak_899	1016	*	43.9256	105.994	101.611	437	Non-methylated	1
chr1	207873652	207874158	HepG2_STARR_combined_peak_900	20	*	3.76094	4.60895	2.05048	18	Non-methylated	1
chr1	208213687	208214288	HepG2_STARR_combined_peak_901	92	*	7.90107	12.4214	9.22321	303	Non-methylated	1
chr1	208364046	208364583	HepG2_STARR_combined_peak_902	39	*	4.88062	6.77952	3.91847	267	Non-methylated	1
chr1	208374421	208374997	HepG2_STARR_combined_peak_903	21	*	3.8177	4.73622	2.16375	459	Non-methylated	1
chr1	208445643	208446343	HepG2_STARR_combined_peak_904	95	*	8.04897	12.8101	9.59692	347	Non-methylated	1
chr1	208487685	208488183	HepG2_STARR_combined_peak_905	32	*	4.58124	6.02674	3.27765	335	Non-methylated	1
chr1	208740309	208741071	HepG2_STARR_combined_peak_906	14	*	3.19432	3.86034	1.49262	246	Non-methylated	1
chr1	208991859	208992359	HepG2_STARR_combined_peak_907	24	*	3.9778	5.12244	2.49968	186	Non-methylated	1
chr1	209160916	209161428	HepG2_STARR_combined_peak_908	14	*	3.19901	3.87239	1.49956	243	Non-methylated	4
chr1	209234997	209236684	HepG2_STARR_combined_peak_909	96	*	8.05534	12.8274	9.61377	339	Non-methylated	1
chr1	209383833	209384359	HepG2_STARR_combined_peak_910	36	*	4.75417	6.44436	3.65769	202	Non-methylated	1
chr1	209403951	209404578	HepG2_STARR_combined_peak_911	113	*	9.02625	14.5987	11.3175	259	Non-methylated	1
chr1	209673875	209674485	HepG2_STARR_combined_peak_912	80	*	7.23835	11.1783	8.03893	256	Non-methylated	1
chr1	209839715	209840345	HepG2_STARR_combined_peak_913	63	*	6.35539	9.40192	6.36726	268	Non-methylated	1
chr1	209884623	209885243	HepG2_STARR_combined_peak_914	74	*	6.97717	10.5124	7.40216	209	Non-methylated	1
chr1	210453654	210454154	HepG2_STARR_combined_peak_915	37	*	4.79399	6.54685	3.75127	238	Non-methylated	1
chr1	210568556	210569174	HepG2_STARR_combined_peak_916	85	*	7.63051	11.7612	8.58377	288	Non-methylated	1
chr1	210597794	210598740	HepG2_STARR_combined_peak_917	121	*	9.45056	15.4745	12.1606	337	Non-methylated	1
chr1	211036885	211037668	HepG2_STARR_combined_peak_918	89	*	7.79222	12.1486	8.95822	403	Non-methylated	1
chr1	211435060	211435699	HepG2_STARR_combined_peak_919	15	*	3.2281	3.94849	1.5044	326	Non-methylated	1
chr1	211495454	211495955	HepG2_STARR_combined_peak_920	52	*	5.84579	8.21593	5.26834	201	Non-methylated	1
chr1	211873511	211874187	HepG2_STARR_combined_peak_921	45	*	5.379	7.46315	4.56969	290	Non-methylated	1
chr1	212427386	212427946	HepG2_STARR_combined_peak_922	50	*	5.59885	8.00867	5.07697	292	Non-methylated	1
chr1	212435066	212435563	HepG2_STARR_combined_peak_923	46	*	5.39258	7.49513	4.60006	248	Non-methylated	1
chr1	212558750	212559268	HepG2_STARR_combined_peak_924	35	*	4.82082	6.28746	3.51747	247	Non-methylated	1
chr1	212596104	212597034	HepG2_STARR_combined_peak_925	1144	*	47.8623	118.928	114.465	441	Non-methylated	1
chr1	212602883	212603573	HepG2_STARR_combined_peak_926	37	*	4.80909	6.58643	3.78637	245	Non-methylated	1
chr1	212683256	212683780	HepG2_STARR_combined_peak_927	81	*	7.41167	11.2664	8.12313	206	Non-methylated	1
chr1	212826003	212826795	HepG2_STARR_combined_peak_928	450	*	23.3467	48.8991	45.0011	301	Non-methylated	3
chr1	213123541	213124183	HepG2_STARR_combined_peak_929	67	*	6.5075	9.80993	6.7248	165	Non-methylated	1
chr1	213371939	213372607	HepG2_STARR_combined_peak_930	118	*	9.31668	15.1929	11.8855	383	Non-methylated	3
chr1	213399249	213399805	HepG2_STARR_combined_peak_931	14	*	3.19432	3.86034	1.49262	261	Non-methylated	1
chr1	213779185	213779831	HepG2_STARR_combined_peak_932	46	*	5.39911	7.5106	4.61383	235	Non-methylated	1
chr1	213997277	213997954	HepG2_STARR_combined_peak_933	154	*	11.0004	18.8552	15.4441	313	Non-methylated	1
chr1	214102758	214103343	HepG2_STARR_combined_peak_934	143	*	10.3968	17.7133	14.334	348	Non-methylated	1
chr1	214284036	214284578	HepG2_STARR_combined_peak_935	26	*	4.06718	5.35945	2.64909	278	Non-methylated	2
chr1	214342797	214343347	HepG2_STARR_combined_peak_936	52	*	5.65067	8.14688	5.20505	281	Non-methylated	4
chr1	214439148	214440094	HepG2_STARR_combined_peak_937	351	*	19.2591	38.893	35.1256	495	Non-methylated	3
chr1	214446811	214447401	HepG2_STARR_combined_peak_938	32	*	4.58124	6.02674	3.27765	395	Non-methylated	1
chr1	214506953	214507663	HepG2_STARR_combined_peak_939	139	*	10.2422	17.3107	13.9415	301	Non-methylated	1
chr1	214672593	214673169	HepG2_STARR_combined_peak_940	37	*	4.79852	6.55867	3.76086	137	Non-methylated	1
chr1	214823180	214824150	HepG2_STARR_combined_peak_941	436	*	22.7762	47.4863	43.6017	485	Non-methylated	1
chr1	215001402	215002199	HepG2_STARR_combined_peak_942	80	*	7.37565	11.1878	8.04772	443	Non-methylated	1
chr1	215210857	215211373	HepG2_STARR_combined_peak_943	15	*	3.2504	4.00844	1.5044	267	Non-methylated	1
chr1	215394218	215394809	HepG2_STARR_combined_peak_944	64	*	6.51151	9.46858	6.42917	286	Non-methylated	1
chr1	215865105	215865612	HepG2_STARR_combined_peak_945	26	*	4.06718	5.35945	2.64909	252	Non-methylated	1
chr1	217944525	217945097	HepG2_STARR_combined_peak_946	26	*	4.06718	5.35945	2.64909	289	Non-methylated	1
chr1	218600754	218601481	HepG2_STARR_combined_peak_947	183	*	12.2016	21.8023	18.3171	457	Non-methylated	1
chr1	218674246	218674909	HepG2_STARR_combined_peak_948	124	*	9.49694	15.7353	12.4147	346	Non-methylated	1
chr1	218705708	218706409	HepG2_STARR_combined_peak_949	143	*	10.4142	17.7598	14.3795	299	Non-methylated	1
chr1	219088731	219089351	HepG2_STARR_combined_peak_950	26	*	4.06718	5.35945	2.64909	320	Non-methylated	1
chr1	219309987	219310940	HepG2_STARR_combined_peak_951	455	*	23.3749	49.4311	45.527	576	Non-methylated	3
chr1	219585577	219586334	HepG2_STARR_combined_peak_952	255	*	15.1262	29.1506	25.5334	410	Non-methylated	1
chr1	220336231	220336923	HepG2_STARR_combined_peak_953	100	*	8.38937	13.3017	10.0584	307	Non-methylated	1
chr1	220412797	220413539	HepG2_STARR_combined_peak_954	59	*	6.19421	9.00042	5.98768	333	Non-methylated	1
chr1	220707098	220707653	HepG2_STARR_combined_peak_955	23	*	3.91607	4.96828	2.36696	292	Non-methylated	1
chr1	220712679	220713293	HepG2_STARR_combined_peak_956	67	*	6.5075	9.80993	6.7248	273	Non-methylated	1
chr1	220812902	220813500	HepG2_STARR_combined_peak_957	63	*	6.46054	9.36286	6.32976	250	Non-methylated	1
chr1	220961823	220962744	HepG2_STARR_combined_peak_958	422	*	22.2546	46.1078	42.2427	436	Non-methylated	1
chr1	221316208	221317110	HepG2_STARR_combined_peak_959	178	*	12.0417	21.3612	17.8932	511	Non-methylated	1
chr1	221903456	221904102	HepG2_STARR_combined_peak_960	68	*	6.78235	9.98513	6.89448	380	Non-methylated	1
chr1	221947652	221948301	HepG2_STARR_combined_peak_961	208	*	13.4041	24.3753	20.8427	306	Non-methylated	1
chr1	222461411	222461965	HepG2_STARR_combined_peak_962	77	*	7.1128	10.8493	7.72531	254	Non-methylated	1
chr1	223088701	223089303	HepG2_STARR_combined_peak_963	60	*	6.22896	9.08461	6.06786	274	Non-methylated	1
chr1	223109500	223110047	HepG2_STARR_combined_peak_964	101	*	8.44141	13.4243	10.1776	207	Non-methylated	1
chr1	223230560	223231071	HepG2_STARR_combined_peak_965	33	*	4.62338	6.12474	3.36894	333	Non-methylated	1
chr1	223700996	223701532	HepG2_STARR_combined_peak_966	48	*	5.52075	7.80774	4.89153	298	Non-methylated	1
chr1	223707848	223708554	HepG2_STARR_combined_peak_967	146	*	10.6361	18.0676	14.6799	320	Non-methylated	3
chr1	223887879	223888484	HepG2_STARR_combined_peak_968	44	*	5.34478	7.38338	4.49435	305	Non-methylated	1
chr1	224325262	224325764	HepG2_STARR_combined_peak_969	26	*	4.02873	5.25533	2.61437	245	Non-methylated	1
chr1	224438734	224439411	HepG2_STARR_combined_peak_970	52	*	5.68819	8.24966	5.28352	368	Non-methylated	1
chr1	224542627	224543436	HepG2_STARR_combined_peak_971	256	*	15.4748	29.2492	25.631	334	Non-methylated	1
chr1	224592603	224593155	HepG2_STARR_combined_peak_972	46	*	5.39911	7.5106	4.61383	295	Non-methylated	1
chr1	224726618	224727479	HepG2_STARR_combined_peak_973	183	*	12.3259	21.8531	18.3669	456	Non-methylated	1
chr1	225114093	225114747	HepG2_STARR_combined_peak_974	66	*	6.63809	9.73762	6.68157	325	Non-methylated	1
chr1	225176822	225177459	HepG2_STARR_combined_peak_975	14	*	3.1777	3.81805	1.46154	483	Non-methylated	4
chr1	225384328	225385101	HepG2_STARR_combined_peak_976	26	*	4.06718	5.35945	2.64909	417	Non-methylated	1
chr1	225700126	225700798	HepG2_STARR_combined_peak_977	141	*	10.3423	17.5693	14.1937	299	Non-methylated	1
chr1	225817329	225818197	HepG2_STARR_combined_peak_978	584	*	27.5613	62.5207	58.4771	518	Non-methylated	1
chr1	226036506	226037636	HepG2_STARR_combined_peak_979	15	*	3.25375	4.01758	1.5044	366	Non-methylated	1
chr1	226320809	226321347	HepG2_STARR_combined_peak_980	34	*	4.67533	6.24876	3.4807	308	Non-methylated	1
chr1	226814774	226815481	HepG2_STARR_combined_peak_981	55	*	5.98782	8.52382	5.53153	400	Non-methylated	1
chr1	226829793	226830292	HepG2_STARR_combined_peak_982	36	*	4.76779	6.4791	3.69047	234	Non-methylated	1
chr1	227363470	227364023	HepG2_STARR_combined_peak_983	14	*	3.18224	3.82954	1.46822	289	Non-methylated	1
chr1	227396712	227397243	HepG2_STARR_combined_peak_984	36	*	4.74187	6.4132	3.63065	348	Non-methylated	1
chr1	227427983	227428498	HepG2_STARR_combined_peak_985	25	*	3.99876	5.17647	2.54608	493	Non-methylated	1
chr1	227431905	227432456	HepG2_STARR_combined_peak_986	39	*	4.88062	6.77952	3.91847	68	Non-methylated	1
chr1	227723160	227724176	HepG2_STARR_combined_peak_987	1329	*	54.5003	137.506	132.937	536	Non-methylated	1
chr1	227934534	227935250	HepG2_STARR_combined_peak_988	201	*	13.0027	23.6607	20.1373	312	Non-methylated	1
chr1	228406250	228406885	HepG2_STARR_combined_peak_989	85	*	7.6311	11.6827	8.50754	308	Non-methylated	3
chr1	228425043	228425725	HepG2_STARR_combined_peak_990	115	*	9.1385	14.828	11.5282	341	Non-methylated	1
chr1	228457808	228458616	HepG2_STARR_combined_peak_991	25	*	4.18153	5.18835	2.55588	326	Non-methylated	1
chr1	228490280	228491033	HepG2_STARR_combined_peak_992	109	*	8.81705	14.1953	10.927	350	Non-methylated	1
chr1	228838002	228838681	HepG2_STARR_combined_peak_993	61	*	6.35991	9.1582	6.13706	439	Non-methylated	3
chr1	228964104	228964786	HepG2_STARR_combined_peak_994	119	*	9.3029	15.2491	11.9403	264	Non-methylated	1
chr1	229131251	229132159	HepG2_STARR_combined_peak_995	150	*	10.7824	18.4139	15.0106	469	Non-methylated	3
chr1	229221130	229221734	HepG2_STARR_combined_peak_996	165	*	11.3881	19.9863	16.5425	274	Non-methylated	3
chr1	229273363	229274127	HepG2_STARR_combined_peak_997	348	*	19.2921	38.5957	34.8322	547	Non-methylated	2
chr1	229299093	229299870	HepG2_STARR_combined_peak_998	24	*	3.93653	5.01858	2.40994	329	Non-methylated	3
chr1	230043386	230044002	HepG2_STARR_combined_peak_999	108	*	8.73867	14.162	10.8949	303	Non-methylated	1
chr1	230084433	230084963	HepG2_STARR_combined_peak_1000	96	*	8.19285	12.8543	9.63947	347	Non-methylated	1
chr1	230104551	230105095	HepG2_STARR_combined_peak_1001	49	*	5.70247	7.91912	4.99555	357	Non-methylated	3
chr1	230105623	230106300	HepG2_STARR_combined_peak_1002	233	*	14.47	26.899	23.3211	359	Non-methylated	3
chr1	230623849	230624510	HepG2_STARR_combined_peak_1003	31	*	4.53561	5.92303	3.18169	556	Non-methylated	1
chr1	230627610	230628311	HepG2_STARR_combined_peak_1004	205	*	13.2976	24.1051	20.5767	340	Non-methylated	1
chr1	231288591	231289276	HepG2_STARR_combined_peak_1005	44	*	5.31215	7.30846	4.42452	517	Non-methylated	1
chr1	231395166	231395925	HepG2_STARR_combined_peak_1006	297	*	17.2313	33.44	29.748	363	Non-methylated	1
chr1	231415711	231416352	HepG2_STARR_combined_peak_1007	15	*	3.25375	4.01758	1.5044	130	Non-methylated	1
chr1	231429811	231430453	HepG2_STARR_combined_peak_1008	39	*	5.04048	6.722	3.90798	446	Non-methylated	1
chr1	231512032	231512566	HepG2_STARR_combined_peak_1009	52	*	5.69406	8.2659300000000009	5.28352	347	Non-methylated	1
chr1	232149840	232150365	HepG2_STARR_combined_peak_1010	82	*	7.32093	11.4048	8.23741	190	Non-methylated	1
chr1	232372524	232373458	HepG2_STARR_combined_peak_1011	281	*	16.5481	31.796	28.1317	452	Non-methylated	1
chr1	232719305	232719897	HepG2_STARR_combined_peak_1012	96	*	8.08272	12.902	9.6854	311	Non-methylated	1
chr1	232748549	232749450	HepG2_STARR_combined_peak_1013	851	*	38.1324	89.3839	85.1165	516	Non-methylated	4
chr1	232952727	232953503	HepG2_STARR_combined_peak_1014	233	*	14.45	26.881	23.3039	378	Non-methylated	1
chr1	233107040	233107591	HepG2_STARR_combined_peak_1015	50	*	5.60472	8.02413	5.0914	338	Non-methylated	1
chr1	233179340	233180303	HepG2_STARR_combined_peak_1016	1134	*	47.6426	117.924	113.468	441	Non-methylated	1
chr1	233437921	233438635	HepG2_STARR_combined_peak_1017	106	*	8.66037	13.9609	10.6991	328	Non-methylated	1
chr1	233509525	233510173	HepG2_STARR_combined_peak_1018	15	*	3.25375	4.01758	1.5044	325	Non-methylated	1
chr1	233916690	233917257	HepG2_STARR_combined_peak_1019	48	*	5.49237	7.73679	4.8252	192	Non-methylated	1
chr1	234186016	234186627	HepG2_STARR_combined_peak_1020	53	*	5.92378	8.38315	5.39663	319	Non-methylated	1
chr1	234369643	234370304	HepG2_STARR_combined_peak_1021	52	*	5.68978	8.25406	5.28352	315	Non-methylated	1
chr1	234393295	234393816	HepG2_STARR_combined_peak_1022	23	*	3.89611	4.91989	2.32459	241	Non-methylated	1
chr1	234544349	234545029	HepG2_STARR_combined_peak_1023	98	*	8.28996	13.0725	9.83433	349	Non-methylated	3
chr1	234612247	234613288	HepG2_STARR_combined_peak_1024	750	*	34.4061	79.2297	75.0408	525	Non-methylated	2
chr1	234618118	234619008	HepG2_STARR_combined_peak_1025	558	*	27.4812	59.8158	55.8022	453	Non-methylated	3
chr1	234874372	234875247	HepG2_STARR_combined_peak_1026	207	*	13.3256	24.3052	20.7741	349	Non-methylated	3
chr1	234957151	234958028	HepG2_STARR_combined_peak_1027	574	*	27.9696	61.4414	57.4108	414	Non-methylated	3
chr1	234963162	234963816	HepG2_STARR_combined_peak_1028	133	*	9.9921	16.6937	13.338	222	Non-methylated	3
chr1	234975156	234975684	HepG2_STARR_combined_peak_1029	71	*	6.86232	10.2401	7.14111	254	Non-methylated	3
chr1	235079277	235079845	HepG2_STARR_combined_peak_1030	48	*	5.62705	7.76787	4.85459	325	Non-methylated	3
chr1	235529676	235530248	HepG2_STARR_combined_peak_1031	20	*	3.77562	4.64145	2.08094	284	Non-methylated	1
chr1	235588748	235589490	HepG2_STARR_combined_peak_1032	86	*	7.70151	11.8223	8.64288	376	Non-methylated	1
chr1	235669591	235670538	HepG2_STARR_combined_peak_1033	972	*	42.2951	101.609	97.2545	528	Non-methylated	4
chr1	235674690	235675712	HepG2_STARR_combined_peak_1034	1452	*	58.5675	149.929	145.296	545	Non-methylated	1
chr1	235708598	235709225	HepG2_STARR_combined_peak_1035	63	*	6.3313	9.34002	6.30846	233	Non-methylated	1
chr1	236096733	236097976	HepG2_STARR_combined_peak_1036	5126	*	166.272	519.146	512.656	653	Non-methylated	4
chr1	236436634	236437210	HepG2_STARR_combined_peak_1037	23	*	3.90106	4.93183	2.33529	336	Non-methylated	1
chr1	236919074	236919601	HepG2_STARR_combined_peak_1038	15	*	3.25375	4.01758	1.5044	295	Non-methylated	1
chr1	237186846	237187458	HepG2_STARR_combined_peak_1039	83	*	7.52188	11.5117	8.34055	167	Non-methylated	1
chr1	237210754	237211283	HepG2_STARR_combined_peak_1040	26	*	4.04582	5.30117	2.64909	372	Non-methylated	1
chr1	237933460	237934001	HepG2_STARR_combined_peak_1041	23	*	3.89611	4.91989	2.32459	341	Non-methylated	4
chr1	238062039	238062618	HepG2_STARR_combined_peak_1042	67	*	6.5075	9.80993	6.7248	301	Non-methylated	4
chr1	238319833	238320426	HepG2_STARR_combined_peak_1043	98	*	8.13437	13.0452	9.80741	325	Non-methylated	4
chr1	239212734	239213254	HepG2_STARR_combined_peak_1044	34	*	4.66934	6.23427	3.46845	220	Non-methylated	4
chr1	239507228	239507762	HepG2_STARR_combined_peak_1045	51	*	5.61946	8.06315	5.12775	183	Non-methylated	4
chr1	239652808	239653343	HepG2_STARR_combined_peak_1046	15	*	3.25375	4.01758	1.5044	395	Non-methylated	4
chr1	239932846	239933455	HepG2_STARR_combined_peak_1047	15	*	3.25375	4.01758	1.5044	308	Non-methylated	1
chr1	240090176	240090681	HepG2_STARR_combined_peak_1048	15	*	3.23751	3.97363	1.5044	218	Non-methylated	1
chr1	240670727	240671379	HepG2_STARR_combined_peak_1049	15	*	3.25375	4.01758	1.5044	419	Non-methylated	1
chr1	240765473	240766246	HepG2_STARR_combined_peak_1050	98	*	8.13437	13.0452	9.80741	421	Non-methylated	1
chr1	240936668	240937306	HepG2_STARR_combined_peak_1051	431	*	22.5967	46.9832	43.1091	336	Non-methylated	4
chr1	241688832	241689372	HepG2_STARR_combined_peak_1052	52	*	5.69406	8.2659300000000009	5.28352	255	Non-methylated	1
chr1	241960501	241961077	HepG2_STARR_combined_peak_1053	52	*	5.69406	8.2659300000000009	5.28352	294	Non-methylated	1
chr1	241978001	241978590	HepG2_STARR_combined_peak_1054	29	*	4.447	5.7283	2.99981	378	Non-methylated	1
chr1	242164539	242165195	HepG2_STARR_combined_peak_1055	15	*	3.25375	4.01758	1.5044	320	Non-methylated	1
chr1	242199944	242200657	HepG2_STARR_combined_peak_1056	179	*	12.0598	21.4103	17.9416	377	Non-methylated	1
chr1	242300807	242301337	HepG2_STARR_combined_peak_1057	26	*	4.06718	5.35945	2.64909	238	Non-methylated	1
chr1	242475433	242475930	HepG2_STARR_combined_peak_1058	26	*	4.06718	5.35945	2.64909	360	Non-methylated	1
chr1	242530571	242531285	HepG2_STARR_combined_peak_1059	114	*	8.94781	14.7269	11.4289	383	Non-methylated	1
chr1	242690073	242690644	HepG2_STARR_combined_peak_1060	36	*	4.76655	6.47592	3.68737	234	Non-methylated	1
chr1	243268157	243268740	HepG2_STARR_combined_peak_1061	64	*	6.39802	9.51316	6.47091	247	Non-methylated	1
chr1	243454113	243454796	HepG2_STARR_combined_peak_1062	101	*	8.44141	13.4243	10.1776	423	Non-methylated	1
chr1	243729985	243730493	HepG2_STARR_combined_peak_1063	15	*	3.49069	4.05551	1.54062	271	Non-methylated	1
chr1	244239127	244240180	HepG2_STARR_combined_peak_1064	1541	*	59.7657	158.82	154.139	491	Non-methylated	1
chr1	244322848	244323611	HepG2_STARR_combined_peak_1065	52	*	5.69406	8.2659300000000009	5.28352	292	Non-methylated	1
chr1	244361771	244362337	HepG2_STARR_combined_peak_1066	39	*	4.88062	6.77952	3.91847	118	Non-methylated	1
chr1	244718701	244719296	HepG2_STARR_combined_peak_1067	13	*	3.13297	3.70761	1.37775	326	Non-methylated	1
chr1	244735016	244736180	HepG2_STARR_combined_peak_1068	5816	*	183.896	588.48	581.609	610	Non-methylated	1
chr1	245123907	245124617	HepG2_STARR_combined_peak_1069	32	*	4.56462	5.98868	3.24265	396	Non-methylated	1
chr1	245141963	245142971	HepG2_STARR_combined_peak_1070	748	*	34.3202	79.0243	74.8367	555	Non-methylated	1
chr1	245489640	245490321	HepG2_STARR_combined_peak_1071	96	*	8.08272	12.902	9.6854	321	Non-methylated	1
chr1	245788213	245788825	HepG2_STARR_combined_peak_1072	116	*	9.16249	14.9133	11.6114	207	Non-methylated	1
chr1	245942671	245943189	HepG2_STARR_combined_peak_1073	39	*	4.88062	6.77952	3.91847	153	Non-methylated	1
chr1	245949117	245949666	HepG2_STARR_combined_peak_1074	50	*	5.59827	8.00714	5.07549	167	Non-methylated	1
chr1	246110476	246111070	HepG2_STARR_combined_peak_1075	72	*	6.90661	10.3438	7.24021	328	Non-methylated	1
chr1	246139656	246140231	HepG2_STARR_combined_peak_1076	82	*	7.32093	11.4048	8.23741	237	Non-methylated	1
chr1	246747435	246748261	HepG2_STARR_combined_peak_1077	368	*	20.0997	40.6167	36.8248	369	Non-methylated	1
chr1	246782078	246782663	HepG2_STARR_combined_peak_1078	149	*	10.7436	18.321	14.9188	184	Non-methylated	1
chr1	246987261	246987878	HepG2_STARR_combined_peak_1079	48	*	5.51114	7.78362	4.86857	249	Non-methylated	4
chr1	247079336	247079876	HepG2_STARR_combined_peak_1080	52	*	5.69406	8.2659300000000009	5.28352	299	Non-methylated	1
chr1	247186466	247187140	HepG2_STARR_combined_peak_1081	39	*	4.88062	6.77952	3.91847	657	Non-methylated	1
chr1	247282627	247283126	HepG2_STARR_combined_peak_1082	26	*	4.06718	5.35945	2.64909	229	Non-methylated	1
chr1	247551803	247552317	HepG2_STARR_combined_peak_1083	72	*	6.90661	10.3438	7.24021	120	Non-methylated	1
chr1	247595376	247596003	HepG2_STARR_combined_peak_1084	37	*	4.77336	6.49342	3.7019	120	Non-methylated	1
chr1	247741947	247742697	HepG2_STARR_combined_peak_1085	219	*	13.8284	25.5166	21.9583	285	Non-methylated	4
chr1	248024865	248025692	HepG2_STARR_combined_peak_1086	39	*	4.88062	6.77952	3.91847	258	Non-methylated	4
chr1	248315028	248315582	HepG2_STARR_combined_peak_1087	14	*	3.18224	3.82954	1.46822	275	Non-methylated	4
chr1	248757757	248758680	HepG2_STARR_combined_peak_1088	160	*	11.2541	19.4928	16.0677	385	Non-methylated	1
chr1	248934144	248934897	HepG2_STARR_combined_peak_1089	130	*	9.76124	16.4462	13.0952	462	Non-methylated	1
chr2	33567	34160	HepG2_STARR_combined_peak_5528	93	*	8.07398	12.5942	9.38906	244	Non-methylated	1
chr2	175661	176330	HepG2_STARR_combined_peak_5529	76	*	7.07616	10.7566	7.63617	373	Non-methylated	3
chr2	190868	191558	HepG2_STARR_combined_peak_5530	56	*	6.04747	8.65775	5.66023	338	Non-methylated	1
chr2	260364	261309	HepG2_STARR_combined_peak_5531	303	*	17.4735	34.0425	30.3428	482	Non-methylated	3
chr2	602783	603431	HepG2_STARR_combined_peak_5532	106	*	8.69584	13.8755	10.6163	330	Non-methylated	1
chr2	1054994	1055702	HepG2_STARR_combined_peak_5533	136	*	10.1299	17.0286	13.6656	415	Non-methylated	1
chr2	1134117	1134847	HepG2_STARR_combined_peak_5534	44	*	5.31803	7.32187	4.43646	187	Non-methylated	1
chr2	1231457	1232220	HepG2_STARR_combined_peak_5535	268	*	16.0161	30.484	26.8433	424	Non-methylated	1
chr2	1441680	1442379	HepG2_STARR_combined_peak_5536	61	*	6.25769	9.15515	6.13447	450	Non-methylated	1
chr2	1488417	1489832	HepG2_STARR_combined_peak_5537	2724	*	97.854	277.779	272.489	618	Non-methylated	1
chr2	1685696	1687399	HepG2_STARR_combined_peak_5538	86	*	7.71481	11.8489	8.66893	335	Non-methylated	1
chr2	1704717	1705477	HepG2_STARR_combined_peak_5539	145	*	10.5507	17.913	14.529	370	Non-methylated	1
chr2	2536165	2536906	HepG2_STARR_combined_peak_5540	129	*	9.82714	16.3071	12.9703	424	Non-methylated	1
chr2	2587154	2588197	HepG2_STARR_combined_peak_5541	24	*	3.9312	5.0054	2.40014	889	Non-methylated	1
chr2	2991068	2991869	HepG2_STARR_combined_peak_5542	214	*	13.6939	24.9795	21.4371	489	Non-methylated	1
chr2	3150944	3151465	HepG2_STARR_combined_peak_5543	36	*	4.72962	6.38244	3.60216	275	Non-methylated	1
chr2	3278317	3278825	HepG2_STARR_combined_peak_5544	46	*	5.49961	7.51917	4.62187	233	Non-methylated	1
chr2	3536046	3536565	HepG2_STARR_combined_peak_5545	34	*	4.78842	6.22579	3.46125	246	Non-methylated	2
chr2	3660463	3661241	HepG2_STARR_combined_peak_5546	203	*	13.2096	23.8862	20.3605	331	Non-methylated	3
chr2	3739145	3739823	HepG2_STARR_combined_peak_5547	199	*	12.9672	23.5123	19.9997	390	Non-methylated	1
chr2	3807695	3808264	HepG2_STARR_combined_peak_5548	82	*	7.32093	11.4048	8.23741	340	Non-methylated	1
chr2	3859014	3859575	HepG2_STARR_combined_peak_5549	67	*	6.5075	9.80993	6.7248	339	Non-methylated	1
chr2	4020191	4020789	HepG2_STARR_combined_peak_5550	66	*	6.60598	9.66847	6.61698	351	Non-methylated	4
chr2	4780629	4781179	HepG2_STARR_combined_peak_5551	82	*	7.32093	11.4048	8.23741	250	Non-methylated	4
chr2	4794387	4795118	HepG2_STARR_combined_peak_5552	39	*	4.88062	6.77952	3.91847	404	Non-methylated	4
chr2	5090084	5090600	HepG2_STARR_combined_peak_5553	22	*	3.85651	4.82591	2.24263	227	Non-methylated	4
chr2	5165044	5165587	HepG2_STARR_combined_peak_5554	15	*	3.25375	4.01758	1.5044	241	Non-methylated	4
chr2	5748676	5749584	HepG2_STARR_combined_peak_5555	374	*	20.3897	41.2918	37.4862	414	Non-methylated	4
chr2	5791128	5791971	HepG2_STARR_combined_peak_5556	269	*	16.0562	30.5791	26.9365	439	Non-methylated	4
chr2	5803220	5804060	HepG2_STARR_combined_peak_5557	82	*	7.32093	11.4048	8.23741	541	Non-methylated	4
chr2	5934964	5935510	HepG2_STARR_combined_peak_5558	36	*	4.74187	6.4132	3.63065	314	Non-methylated	1
chr2	5978015	5979007	HepG2_STARR_combined_peak_5559	838	*	37.6426	88.1115	83.8528	478	Non-methylated	1
chr2	7180411	7181032	HepG2_STARR_combined_peak_5560	98	*	8.13437	13.0452	9.80741	332	Non-methylated	1
chr2	7204014	7204619	HepG2_STARR_combined_peak_5561	15	*	3.2027	3.88192	1.5044	311	Non-methylated	1
chr2	7356771	7357506	HepG2_STARR_combined_peak_5562	115	*	9.14396	14.8391	11.5387	392	Non-methylated	1
chr2	7599114	7599721	HepG2_STARR_combined_peak_5563	45	*	5.37181	7.44627	4.55359	219	Non-methylated	1
chr2	7612780	7613456	HepG2_STARR_combined_peak_5564	93	*	7.96497	12.5867	9.38227	390	Non-methylated	1
chr2	7825388	7826156	HepG2_STARR_combined_peak_5565	195	*	12.794	23.0397	19.5357	389	Non-methylated	1
chr2	7980043	7980540	HepG2_STARR_combined_peak_5566	47	*	5.45455	7.64382	4.73814	215	Non-methylated	1
chr2	8139035	8139598	HepG2_STARR_combined_peak_5567	96	*	8.05534	12.8274	9.61377	278	Non-methylated	3
chr2	8343697	8344364	HepG2_STARR_combined_peak_5568	75	*	7.05255	10.6975	7.57941	309	Non-methylated	1
chr2	8437369	8437873	HepG2_STARR_combined_peak_5569	20	*	3.74239	4.56832	2.01406	432	Non-methylated	1
chr2	8609354	8610092	HepG2_STARR_combined_peak_5570	251	*	15.3069	28.7815	25.1703	296	Non-methylated	3
chr2	8633523	8634316	HepG2_STARR_combined_peak_5571	230	*	14.3829	26.5936	23.0202	421	Non-methylated	3
chr2	8678569	8679248	HepG2_STARR_combined_peak_5572	239	*	14.7787	27.5425	23.948	292	Non-methylated	2
chr2	8715620	8716143	HepG2_STARR_combined_peak_5573	14	*	3.17852	3.82014	1.46346	246	Non-methylated	1
chr2	8894695	8895881	HepG2_STARR_combined_peak_5574	64	*	6.5374	9.52284	6.48021	529	Non-methylated	1
chr2	8902477	8903054	HepG2_STARR_combined_peak_5575	54	*	5.92934	8.39525	5.40762	258	Non-methylated	1
chr2	9140630	9141161	HepG2_STARR_combined_peak_5576	21	*	3.79439	4.68341	2.11847	252	Non-methylated	3
chr2	9234457	9235550	HepG2_STARR_combined_peak_5577	678	*	31.0761	71.958	67.8298	481	Non-methylated	3
chr2	9287432	9287972	HepG2_STARR_combined_peak_5578	57	*	6.15654	8.7593	5.75791	404	Non-methylated	1
chr2	10092072	10092802	HepG2_STARR_combined_peak_5579	99	*	8.32903	13.1619	9.92142	386	Non-methylated	1
chr2	10283223	10283799	HepG2_STARR_combined_peak_5580	80	*	7.36364	11.1618	8.02408	250	Non-methylated	3
chr2	10297146	10297855	HepG2_STARR_combined_peak_5581	63	*	6.36699	9.43196	6.39474	373	Non-methylated	1
chr2	10526183	10526760	HepG2_STARR_combined_peak_5582	52	*	5.81102	8.14271	5.20109	278	Non-methylated	1
chr2	10575622	10576589	HepG2_STARR_combined_peak_5583	453	*	23.4782	49.2742	45.3719	495	Non-methylated	1
chr2	10579562	10580252	HepG2_STARR_combined_peak_5584	25	*	4.00338	5.18848	2.55588	304	Non-methylated	1
chr2	10904874	10905381	HepG2_STARR_combined_peak_5585	15	*	3.4529	3.98377	1.5044	408	Non-methylated	1
chr2	10935907	10936920	HepG2_STARR_combined_peak_5586	2521	*	90.4583	257.288	252.103	522	Non-methylated	3
chr2	11190369	11190960	HepG2_STARR_combined_peak_5587	52	*	5.69406	8.2659300000000009	5.28352	304	Non-methylated	1
chr2	11631351	11632035	HepG2_STARR_combined_peak_5588	280	*	16.4904	31.6639	28.0014	328	Non-methylated	1
chr2	11829972	11830910	HepG2_STARR_combined_peak_5589	309	*	17.7399	34.679	30.9712	466	Non-methylated	3
chr2	12057407	12057978	HepG2_STARR_combined_peak_5590	66	*	6.63809	9.73762	6.68157	298	Non-methylated	1
chr2	12778105	12778632	HepG2_STARR_combined_peak_5591	48	*	5.50368	7.76496	4.85211	285	Non-methylated	3
chr2	13634703	13635311	HepG2_STARR_combined_peak_5592	26	*	4.06718	5.35945	2.64909	185	Non-methylated	4
chr2	13681686	13682539	HepG2_STARR_combined_peak_5593	334	*	18.7091	37.2164	33.4678	452	Non-methylated	4
chr2	13696511	13697261	HepG2_STARR_combined_peak_5594	165	*	11.3881	19.9863	16.5425	430	Non-methylated	4
chr2	14517345	14517912	HepG2_STARR_combined_peak_5595	26	*	4.06718	5.35945	2.64909	6	Non-methylated	4
chr2	14628791	14629507	HepG2_STARR_combined_peak_5596	211	*	13.5405	24.7302	21.192	393	Non-methylated	1
chr2	14846445	14847019	HepG2_STARR_combined_peak_5597	26	*	4.06718	5.35945	2.64909	296	Non-methylated	1
chr2	14863252	14863946	HepG2_STARR_combined_peak_5598	89	*	7.79222	12.1486	8.95822	312	Non-methylated	1
chr2	15154099	15154659	HepG2_STARR_combined_peak_5599	24	*	3.95156	5.05601	2.44349	329	Non-methylated	1
chr2	15579553	15580157	HepG2_STARR_combined_peak_5600	70	*	6.83746	10.1826	7.08498	250	Non-methylated	1
chr2	15733717	15734442	HepG2_STARR_combined_peak_5601	134	*	10.0224	16.7663	13.4095	278	Non-methylated	1
chr2	16681048	16681559	HepG2_STARR_combined_peak_5602	130	*	9.76124	16.4462	13.0952	440	Non-methylated	1
chr2	17104065	17104688	HepG2_STARR_combined_peak_5603	26	*	4.0426	5.2925	2.64575	111	Non-methylated	1
chr2	17194228	17194770	HepG2_STARR_combined_peak_5604	29	*	4.41074	5.65091	2.927	189	Non-methylated	1
chr2	17302966	17303517	HepG2_STARR_combined_peak_5605	57	*	6.07775	8.72685	5.72624	327	Non-methylated	1
chr2	17355588	17356190	HepG2_STARR_combined_peak_5606	114	*	8.94781	14.7269	11.4289	199	Non-methylated	1
chr2	17390407	17391056	HepG2_STARR_combined_peak_5607	15	*	3.25375	4.01758	1.5044	241	Non-methylated	1
chr2	17815466	17816217	HepG2_STARR_combined_peak_5608	204	*	13.2298	23.9361	20.4097	364	Non-methylated	1
chr2	18322045	18322725	HepG2_STARR_combined_peak_5609	15	*	3.25375	4.01758	1.5044	340	Non-methylated	1
chr2	19211129	19211665	HepG2_STARR_combined_peak_5610	15	*	3.25375	4.01758	1.5044	285	Non-methylated	1
chr2	19228584	19229468	HepG2_STARR_combined_peak_5611	406	*	21.2149	44.5274	40.6835	355	Non-methylated	1
chr2	19380331	19381040	HepG2_STARR_combined_peak_5612	208	*	13.4006	24.3664	20.8339	396	Non-methylated	1
chr2	19488098	19488916	HepG2_STARR_combined_peak_5613	243	*	14.9588	27.9959	24.3959	326	Non-methylated	1
chr2	19505524	19506030	HepG2_STARR_combined_peak_5614	21	*	3.79859	4.69287	2.12544	261	Non-methylated	3
chr2	19611530	19612416	HepG2_STARR_combined_peak_5615	650	*	30.9343	69.188	65.0836	485	Non-methylated	1
chr2	19654407	19655133	HepG2_STARR_combined_peak_5616	170	*	11.744	20.5216	17.0693	427	Non-methylated	1
chr2	19764752	19765482	HepG2_STARR_combined_peak_5617	124	*	9.50835	15.7647	12.4433	309	Non-methylated	1
chr2	19786283	19786985	HepG2_STARR_combined_peak_5618	100	*	8.38937	13.3017	10.0584	322	Non-methylated	1
chr2	19790345	19790930	HepG2_STARR_combined_peak_5619	29	*	4.42138	5.6735	2.94903	263	Non-methylated	1
chr2	19832137	19832905	HepG2_STARR_combined_peak_5620	39	*	4.88062	6.77952	3.91847	357	Non-methylated	1
chr2	20105914	20106546	HepG2_STARR_combined_peak_5621	64	*	6.5374	9.52284	6.48021	466	Non-methylated	1
chr2	20578955	20579840	HepG2_STARR_combined_peak_5622	304	*	17.4331	34.126	30.4255	512	Non-methylated	3
chr2	20593097	20594106	HepG2_STARR_combined_peak_5623	1292	*	51.9899	133.808	129.261	427	Non-methylated	3
chr2	20914004	20914608	HepG2_STARR_combined_peak_5624	32	*	4.56462	5.98868	3.24265	450	Non-methylated	1
chr2	21361904	21362608	HepG2_STARR_combined_peak_5625	208	*	13.4006	24.3664	20.8339	331	Non-methylated	1
chr2	21610217	21610760	HepG2_STARR_combined_peak_5626	79	*	7.18722	11.0422	7.90953	218	Non-methylated	1
chr2	22055700	22056309	HepG2_STARR_combined_peak_5627	39	*	4.88062	6.77952	3.91847	349	Non-methylated	3
chr2	22536253	22536755	HepG2_STARR_combined_peak_5628	25	*	3.99876	5.17647	2.54608	86	Non-methylated	4
chr2	22766882	22767491	HepG2_STARR_combined_peak_5629	67	*	6.50079	9.79127	6.7248	363	Non-methylated	4
chr2	23077562	23078062	HepG2_STARR_combined_peak_5630	52	*	5.69406	8.2659300000000009	5.28352	233	Non-methylated	1
chr2	23360606	23361398	HepG2_STARR_combined_peak_5631	237	*	14.6037	27.3041	23.7199	362	Non-methylated	1
chr2	23654471	23655392	HepG2_STARR_combined_peak_5632	319	*	18.1364	35.6968	31.971	479	Non-methylated	1
chr2	24083993	24084738	HepG2_STARR_combined_peak_5633	209	*	13.4726	24.4694	20.9354	381	Non-methylated	2
chr2	24269115	24269741	HepG2_STARR_combined_peak_5634	52	*	5.69406	8.2659300000000009	5.28352	331	Non-methylated	1
chr2	24566178	24566678	HepG2_STARR_combined_peak_5635	24	*	4.14348	5.11543	2.49539	357	Non-methylated	1
chr2	24865514	24866067	HepG2_STARR_combined_peak_5636	39	*	4.87436	6.76223	3.91847	127	Non-methylated	1
chr2	25128989	25129580	HepG2_STARR_combined_peak_5637	13	*	3.12165	3.68036	1.35786	288	Non-methylated	1
chr2	25388155	25388824	HepG2_STARR_combined_peak_5638	22	*	3.88122	4.88427	2.2938	334	Non-methylated	1
chr2	25755854	25756480	HepG2_STARR_combined_peak_5639	15	*	3.25375	4.01758	1.5044	309	Non-methylated	1
chr2	25997300	25998172	HepG2_STARR_combined_peak_5640	532	*	26.4935	57.2116	53.2227	590	Non-methylated	3
chr2	26080150	26081110	HepG2_STARR_combined_peak_5641	110	*	8.80742	14.343	11.0699	421	Non-methylated	1
chr2	26463273	26463788	HepG2_STARR_combined_peak_5642	39	*	5.07498	6.79318	3.93183	195	Non-methylated	1
chr2	27436974	27437474	HepG2_STARR_combined_peak_5643	14	*	3.1637	3.78298	1.437	267	Non-methylated	1
chr2	27705987	27706692	HepG2_STARR_combined_peak_5644	146	*	10.6243	18.0402	14.6534	363	Non-methylated	1
chr2	27798923	27799924	HepG2_STARR_combined_peak_5645	746	*	33.8432	78.8631	74.6765	461	Non-methylated	1
chr2	27875441	27876021	HepG2_STARR_combined_peak_5646	52	*	5.69406	8.2659300000000009	5.28352	284	Non-methylated	1
chr2	27978045	27978550	HepG2_STARR_combined_peak_5647	13	*	3.11689	3.669	1.34858	350	Non-methylated	1
chr2	28172186	28173032	HepG2_STARR_combined_peak_5648	302	*	17.4111	33.9007	30.2025	344	Non-methylated	3
chr2	28283717	28284257	HepG2_STARR_combined_peak_5649	78	*	7.15727	10.9639	7.83506	381	Non-methylated	1
chr2	28356074	28356631	HepG2_STARR_combined_peak_5650	15	*	3.48273	4.04029	1.52656	280	Non-methylated	1
chr2	28409031	28409718	HepG2_STARR_combined_peak_5651	42	*	5.26129	7.07424	4.20211	206	Non-methylated	3
chr2	28445817	28446411	HepG2_STARR_combined_peak_5652	71	*	6.87186	10.2623	7.16175	332	Non-methylated	1
chr2	28473047	28473732	HepG2_STARR_combined_peak_5653	52	*	5.81573	8.15259	5.20998	346	Non-methylated	1
chr2	28544761	28545493	HepG2_STARR_combined_peak_5654	73	*	7.00137	10.4112	7.30548	345	Non-methylated	3
chr2	28583690	28584667	HepG2_STARR_combined_peak_5655	2347	*	84.2598	239.878	234.784	452	Non-methylated	1
chr2	28621475	28622000	HepG2_STARR_combined_peak_5656	39	*	5.06056	6.76333	3.91847	208	Non-methylated	3
chr2	29108086	29108735	HepG2_STARR_combined_peak_5657	165	*	11.3881	19.9863	16.5425	317	Non-methylated	1
chr2	29130294	29130834	HepG2_STARR_combined_peak_5658	67	*	6.50079	9.79127	6.7248	216	Non-methylated	1
chr2	29965982	29966793	HepG2_STARR_combined_peak_5659	170	*	11.744	20.5216	17.0693	414	Non-methylated	1
chr2	30231279	30231819	HepG2_STARR_combined_peak_5660	42	*	5.20857	7.07744	4.20487	217	Non-methylated	1
chr2	30270887	30271533	HepG2_STARR_combined_peak_5661	35	*	4.70291	6.31612	3.54235	314	Non-methylated	1
chr2	30292917	30293596	HepG2_STARR_combined_peak_5662	42	*	5.20857	7.07744	4.20487	306	Non-methylated	1
chr2	30410429	30410950	HepG2_STARR_combined_peak_5663	22	*	3.85651	4.82591	2.24263	356	Non-methylated	1
chr2	31695896	31696668	HepG2_STARR_combined_peak_5664	388	*	20.9273	42.7094	38.889	392	Non-methylated	4
chr2	31812023	31812777	HepG2_STARR_combined_peak_5665	166	*	11.5397	20.0837	16.6383	367	Non-methylated	1
chr2	32231775	32232554	HepG2_STARR_combined_peak_5666	46	*	5.39911	7.5106	4.61383	441	Non-methylated	1
chr2	32289072	32289665	HepG2_STARR_combined_peak_5667	82	*	7.32093	11.4048	8.23741	270	Non-methylated	1
chr2	32329281	32329807	HepG2_STARR_combined_peak_5668	51	*	5.62793	8.08572	5.14801	266	Non-methylated	3
chr2	32771946	32772510	HepG2_STARR_combined_peak_5669	14	*	3.19901	3.87239	1.49956	284	Non-methylated	1
chr2	32865346	32865949	HepG2_STARR_combined_peak_5670	94	*	8.12548	12.706	9.49651	347	Non-methylated	1
chr2	33000898	33001520	HepG2_STARR_combined_peak_5671	74	*	7.00401	10.5777	7.4653	240	Non-methylated	1
chr2	33023049	33023758	HepG2_STARR_combined_peak_5672	159	*	11.1801	19.4176	15.9945	382	Non-methylated	1
chr2	33056429	33057267	HepG2_STARR_combined_peak_5673	40	*	5.1212	6.88991	4.02482	465	Non-methylated	1
chr2	33069808	33070325	HepG2_STARR_combined_peak_5674	53	*	5.90052	8.33284	5.34725	412	Non-methylated	1
chr2	33275496	33276311	HepG2_STARR_combined_peak_5675	476	*	24.311	51.5512	47.623	402	Non-methylated	1
chr2	33355997	33356500	HepG2_STARR_combined_peak_5676	23	*	3.91622	4.96862	2.36696	326	Non-methylated	1
chr2	33797285	33798051	HepG2_STARR_combined_peak_5677	63	*	6.3389	9.35948	6.32653	432	Non-methylated	1
chr2	33821882	33822577	HepG2_STARR_combined_peak_5678	15	*	3.25375	4.01758	1.5044	323	Non-methylated	1
chr2	33863308	33863916	HepG2_STARR_combined_peak_5679	70	*	6.80341	10.1046	7.00965	290	Non-methylated	1
chr2	33894255	33894934	HepG2_STARR_combined_peak_5680	92	*	7.91412	12.4549	9.25473	522	Non-methylated	1
chr2	34104997	34105606	HepG2_STARR_combined_peak_5681	61	*	6.26595	9.17558	6.1528	172	Non-methylated	1
chr2	34432224	34432845	HepG2_STARR_combined_peak_5682	82	*	7.32093	11.4048	8.23741	310	Non-methylated	4
chr2	35251141	35251755	HepG2_STARR_combined_peak_5683	26	*	4.06718	5.35945	2.64909	286	Non-methylated	4
chr2	35927278	35927777	HepG2_STARR_combined_peak_5684	26	*	4.06718	5.35945	2.64909	261	Non-methylated	1
chr2	36561232	36562027	HepG2_STARR_combined_peak_5685	113	*	8.91971	14.6484	11.3664	410	Non-methylated	1
chr2	36659730	36660508	HepG2_STARR_combined_peak_5686	299	*	17.3003	33.6403	29.9457	421	Non-methylated	3
chr2	37189720	37190387	HepG2_STARR_combined_peak_5687	71	*	6.84693	10.2044	7.10618	326	Non-methylated	1
chr2	37347511	37348084	HepG2_STARR_combined_peak_5688	37	*	4.78773	6.53054	3.73683	275	Non-methylated	1
chr2	37613642	37614198	HepG2_STARR_combined_peak_5689	14	*	3.18848	3.84541	1.48068	300	Non-methylated	1
chr2	37629227	37630119	HepG2_STARR_combined_peak_5690	233	*	14.45	26.881	23.3039	463	Non-methylated	1
chr2	37689146	37689679	HepG2_STARR_combined_peak_5691	24	*	3.9312	5.0054	2.40014	458	Non-methylated	1
chr2	38026736	38027509	HepG2_STARR_combined_peak_5692	130	*	9.76124	16.4462	13.0952	294	Non-methylated	1
chr2	38076437	38077543	HepG2_STARR_combined_peak_5693	441	*	22.8991	48.0536	44.1638	549	Non-methylated	1
chr2	38397463	38398101	HepG2_STARR_combined_peak_5694	46	*	5.49961	7.51917	4.62187	347	Non-methylated	1
chr2	38491837	38492523	HepG2_STARR_combined_peak_5695	49	*	5.53218	7.83663	4.91869	298	Non-methylated	1
chr2	38642900	38643443	HepG2_STARR_combined_peak_5696	15	*	3.4357	3.95151	1.5044	188	Non-methylated	1
chr2	38751026	38751711	HepG2_STARR_combined_peak_5697	87	*	7.77323	11.9663	8.7823	371	Non-methylated	2
chr2	38865183	38865722	HepG2_STARR_combined_peak_5698	51	*	5.63428	8.10272	5.16308	208	Non-methylated	1
chr2	38907628	38908255	HepG2_STARR_combined_peak_5699	74	*	6.97717	10.5124	7.40216	316	Non-methylated	3
chr2	39120993	39121572	HepG2_STARR_combined_peak_5700	129	*	9.82714	16.3071	12.9703	349	Non-methylated	2
chr2	39216664	39217211	HepG2_STARR_combined_peak_5701	90	*	7.83243	12.2481	9.05482	361	Non-methylated	1
chr2	39411555	39412146	HepG2_STARR_combined_peak_5702	50	*	5.56892	7.93067	5.00471	333	Non-methylated	3
chr2	39585819	39586486	HepG2_STARR_combined_peak_5703	110	*	8.79728	14.316	11.0437	386	Non-methylated	1
chr2	39996548	39997143	HepG2_STARR_combined_peak_5704	52	*	5.6792	8.22481	5.27626	397	Non-methylated	1
chr2	40122204	40122764	HepG2_STARR_combined_peak_5705	15	*	3.25375	4.01758	1.5044	299	Non-methylated	1
chr2	40746038	40746558	HepG2_STARR_combined_peak_5706	67	*	6.5075	9.80993	6.7248	390	Non-methylated	1
chr2	40970737	40971482	HepG2_STARR_combined_peak_5707	165	*	11.3881	19.9863	16.5425	408	Non-methylated	1
chr2	41038353	41038933	HepG2_STARR_combined_peak_5708	82	*	7.32093	11.4048	8.23741	232	Non-methylated	1
chr2	41052694	41053232	HepG2_STARR_combined_peak_5709	67	*	6.5075	9.80993	6.7248	106	Non-methylated	1
chr2	41378426	41379048	HepG2_STARR_combined_peak_5710	95	*	8.02569	12.7475	9.53755	269	Non-methylated	1
chr2	41625763	41626360	HepG2_STARR_combined_peak_5711	38	*	4.82557	6.63005	3.82504	275	Non-methylated	1
chr2	41722703	41723248	HepG2_STARR_combined_peak_5712	76	*	7.08576	10.7807	7.65881	199	Non-methylated	1
chr2	41894868	41895385	HepG2_STARR_combined_peak_5713	41	*	5.18817	7.03309	4.16169	388	Non-methylated	1
chr2	42795714	42796605	HepG2_STARR_combined_peak_5714	183	*	12.3259	21.8531	18.3669	469	Non-methylated	2
chr2	42924805	42925383	HepG2_STARR_combined_peak_5715	52	*	5.84372	8.21155	5.26404	189	Non-methylated	2
chr2	42978163	42980107	HepG2_STARR_combined_peak_5716	254	*	15.2891	29.1003	25.484	380	Non-methylated	3
chr2	43193984	43194522	HepG2_STARR_combined_peak_5717	43	*	5.29154	7.26168	4.37936	304	Non-methylated	3
chr2	43634757	43635294	HepG2_STARR_combined_peak_5718	26	*	4.03512	5.2724	2.62889	298	Non-methylated	3
chr2	43916958	43917570	HepG2_STARR_combined_peak_5719	26	*	4.06718	5.35945	2.64909	146	Non-methylated	1
chr2	44791169	44791680	HepG2_STARR_combined_peak_5720	36	*	4.76655	6.47592	3.68737	201	Non-methylated	1
chr2	45121141	45121856	HepG2_STARR_combined_peak_5721	22	*	3.85184	4.815	2.2343	406	Non-methylated	1
chr2	45237960	45238499	HepG2_STARR_combined_peak_5722	61	*	6.37066	9.17981	6.15689	318	Non-methylated	1
chr2	45849147	45850046	HepG2_STARR_combined_peak_5723	318	*	18.108	35.5979	31.873	576	Non-methylated	1
chr2	46229362	46229932	HepG2_STARR_combined_peak_5724	47	*	5.57537	7.66602	4.75898	361	Non-methylated	3
chr2	46416943	46417467	HepG2_STARR_combined_peak_5725	48	*	5.48955	7.72979	4.8184	330	Non-methylated	3
chr2	46434767	46435646	HepG2_STARR_combined_peak_5726	601	*	29.0145	64.1944	60.1384	457	Non-methylated	3
chr2	46690775	46691424	HepG2_STARR_combined_peak_5727	98	*	8.13437	13.0452	9.80741	361	Non-methylated	1
chr2	47076674	47077524	HepG2_STARR_combined_peak_5728	508	*	25.4851	54.7988	50.8342	413	Non-methylated	3
chr2	47191631	47192378	HepG2_STARR_combined_peak_5729	209	*	13.4265	24.5111	20.9762	402	Non-methylated	3
chr2	47771294	47772116	HepG2_STARR_combined_peak_5730	49	*	5.67597	7.8656	4.94545	388	Non-methylated	1
chr2	48221745	48222254	HepG2_STARR_combined_peak_5731	52	*	5.6792	8.22481	5.27626	295	Non-methylated	3
chr2	48284553	48285637	HepG2_STARR_combined_peak_5732	1785	*	68.6458	183.334	178.528	565	Non-methylated	1
chr2	48840795	48841819	HepG2_STARR_combined_peak_5733	993	*	42.6632	103.747	99.3784	532	Non-methylated	4
chr2	48916276	48916821	HepG2_STARR_combined_peak_5734	32	*	4.55327	5.96289	3.21968	267	Non-methylated	1
chr2	48927221	48927786	HepG2_STARR_combined_peak_5735	44	*	5.34478	7.38338	4.49435	304	Non-methylated	1
chr2	50848061	50848805	HepG2_STARR_combined_peak_5736	24	*	3.97212	5.10795	2.48867	352	Non-methylated	1
chr2	51150478	51151309	HepG2_STARR_combined_peak_5737	78	*	7.14982	10.9445	7.81665	617	Non-methylated	4
chr2	51256539	51257090	HepG2_STARR_combined_peak_5738	52	*	5.69406	8.2659300000000009	5.28352	381	Non-methylated	4
chr2	52007486	52008194	HepG2_STARR_combined_peak_5739	71	*	6.84693	10.2044	7.10618	415	Non-methylated	4
chr2	52934225	52934857	HepG2_STARR_combined_peak_5740	39	*	4.88062	6.77952	3.91847	269	Non-methylated	4
chr2	53258289	53259615	HepG2_STARR_combined_peak_5741	106	*	8.7236	13.9343	10.6736	1043	Non-methylated	1
chr2	53617154	53617802	HepG2_STARR_combined_peak_5742	82	*	7.32093	11.4048	8.23741	296	Non-methylated	1
chr2	54115744	54117288	HepG2_STARR_combined_peak_5743	219	*	13.8284	25.5166	21.9583	1209	Non-methylated	2
chr2	54124674	54125191	HepG2_STARR_combined_peak_5744	39	*	4.88062	6.77952	3.91847	237	Non-methylated	3
chr2	54274388	54275162	HepG2_STARR_combined_peak_5745	114	*	8.94781	14.7269	11.4289	452	Non-methylated	1
chr2	54532892	54533447	HepG2_STARR_combined_peak_5746	37	*	4.774	6.49506	3.70343	326	Non-methylated	3
chr2	54545589	54546315	HepG2_STARR_combined_peak_5747	180	*	12.1054	21.5346	18.0635	394	Non-methylated	3
chr2	54572089	54572776	HepG2_STARR_combined_peak_5748	212	*	13.5688	24.8053	21.2659	369	Non-methylated	3
chr2	54629747	54630479	HepG2_STARR_combined_peak_5749	177	*	12.0056	21.197	17.7323	358	Non-methylated	3
chr2	54742420	54742925	HepG2_STARR_combined_peak_5750	23	*	3.89611	4.91989	2.32459	193	Non-methylated	3
chr2	54888086	54888651	HepG2_STARR_combined_peak_5751	52	*	5.69406	8.2659300000000009	5.28352	268	Non-methylated	1
chr2	55099873	55100428	HepG2_STARR_combined_peak_5752	52	*	5.69406	8.2659300000000009	5.28352	189	Non-methylated	1
chr2	55115848	55116603	HepG2_STARR_combined_peak_5753	47	*	5.46987	7.68127	4.774	371	Non-methylated	1
chr2	55594472	55595039	HepG2_STARR_combined_peak_5754	39	*	4.88062	6.77952	3.91847	264	Non-methylated	1
chr2	55842941	55843695	HepG2_STARR_combined_peak_5755	57	*	6.10832	8.79747	5.79375	393	Non-methylated	1
chr2	55992352	55993062	HepG2_STARR_combined_peak_5756	194	*	12.7773	22.9951	19.4919	349	Non-methylated	1
chr2	56378731	56379696	HepG2_STARR_combined_peak_5757	183	*	12.2016	21.8023	18.3171	515	Non-methylated	1
chr2	56449025	56449526	HepG2_STARR_combined_peak_5758	85	*	7.6267	11.7523	8.57494	214	Non-methylated	1
chr2	56534208	56534988	HepG2_STARR_combined_peak_5759	238	*	14.6419	27.4116	23.8185	330	Non-methylated	1
chr2	56845821	56846664	HepG2_STARR_combined_peak_5760	628	*	30.0972	66.8972	62.8137	434	Non-methylated	4
chr2	57396382	57397821	HepG2_STARR_combined_peak_5761	63	*	6.47773	9.41999	6.3845	1111	Non-methylated	4
chr2	57881936	57882861	HepG2_STARR_combined_peak_5762	238	*	14.6419	27.4116	23.8185	419	Non-methylated	1
chr2	58204244	58205014	HepG2_STARR_combined_peak_5763	67	*	6.5075	9.80993	6.7248	312	Non-methylated	3
chr2	58734142	58734863	HepG2_STARR_combined_peak_5764	183	*	12.2016	21.8023	18.3171	314	Non-methylated	1
chr2	59236581	59237275	HepG2_STARR_combined_peak_5765	114	*	8.93859	14.701	11.4166	364	Non-methylated	1
chr2	60480178	60480880	HepG2_STARR_combined_peak_5766	102	*	8.46551	13.4816	10.234	327	Non-methylated	3
chr2	60714493	60715043	HepG2_STARR_combined_peak_5767	61	*	6.26595	9.17558	6.1528	263	Non-methylated	1
chr2	61017889	61018477	HepG2_STARR_combined_peak_5768	57	*	6.07103	8.71145	5.71216	169	Non-methylated	2
chr2	61151324	61151833	HepG2_STARR_combined_peak_5769	19	*	3.68449	4.44425	1.90299	382	Non-methylated	1
chr2	61277497	61278448	HepG2_STARR_combined_peak_5770	3615	*	124.456	367.245	361.579	462	Non-methylated	1
chr2	61947122	61947727	HepG2_STARR_combined_peak_5771	26	*	4.04046	5.28673	2.64238	292	Non-methylated	1
chr2	61959697	61960262	HepG2_STARR_combined_peak_5772	67	*	6.5075	9.80993	6.7248	320	Non-methylated	1
chr2	62327793	62328299	HepG2_STARR_combined_peak_5773	25	*	4.01995	5.23201	2.59329	276	Non-methylated	1
chr2	62569901	62570494	HepG2_STARR_combined_peak_5774	82	*	7.32093	11.4048	8.23741	220	Non-methylated	3
chr2	62577736	62578631	HepG2_STARR_combined_peak_5775	640	*	30.5465	68.1858	64.0935	438	Non-methylated	3
chr2	63408528	63409198	HepG2_STARR_combined_peak_5776	120	*	9.36255	15.3957	12.0833	313	Non-methylated	1
chr2	63975528	63976366	HepG2_STARR_combined_peak_5777	34	*	4.65145	6.1913	3.42841	448	Non-methylated	1
chr2	64831162	64831819	HepG2_STARR_combined_peak_5778	91	*	7.93352	12.2959	9.10123	314	Non-methylated	1
chr2	65068640	65069337	HepG2_STARR_combined_peak_5779	58	*	6.18706	8.81801	5.81336	298	Non-methylated	3
chr2	65070270	65070875	HepG2_STARR_combined_peak_5780	84	*	7.59637	11.6146	8.44066	340	Non-methylated	3
chr2	65129723	65130464	HepG2_STARR_combined_peak_5781	31	*	4.53561	5.92303	3.18169	198	Non-methylated	2
chr2	65190480	65191012	HepG2_STARR_combined_peak_5782	34	*	4.66934	6.23427	3.46845	252	Non-methylated	1
chr2	65208599	65209321	HepG2_STARR_combined_peak_5783	52	*	5.69406	8.2659300000000009	5.28352	374	Non-methylated	1
chr2	65319625	65320522	HepG2_STARR_combined_peak_5784	244	*	14.9092	28.042	24.4412	456	Non-methylated	1
chr2	65538098	65538710	HepG2_STARR_combined_peak_5785	109	*	8.76833	14.2395	10.9699	274	Non-methylated	1
chr2	65576714	65577428	HepG2_STARR_combined_peak_5786	243	*	14.9588	27.9959	24.3959	459	Non-methylated	1
chr2	66240542	66241153	HepG2_STARR_combined_peak_5787	37	*	4.77898	6.5079	3.71501	449	Non-methylated	1
chr2	66322196	66322901	HepG2_STARR_combined_peak_5788	15	*	3.25375	4.01758	1.5044	363	Non-methylated	1
chr2	66567790	66568599	HepG2_STARR_combined_peak_5789	15	*	3.25375	4.01758	1.5044	432	Non-methylated	1
chr2	67730549	67731161	HepG2_STARR_combined_peak_5790	14	*	3.17687	3.81596	1.46125	176	Non-methylated	1
chr2	67871716	67872348	HepG2_STARR_combined_peak_5791	144	*	10.5306	17.8247	14.4426	374	Non-methylated	1
chr2	68420312	68420861	HepG2_STARR_combined_peak_5792	43	*	5.29154	7.26168	4.37936	222	Non-methylated	1
chr2	68849351	68850062	HepG2_STARR_combined_peak_5793	128	*	9.79239	16.2275	12.8935	458	Non-methylated	1
chr2	68908289	68909015	HepG2_STARR_combined_peak_5794	18	*	3.65233	4.37705	1.84054	367	Non-methylated	1
chr2	69007610	69008121	HepG2_STARR_combined_peak_5795	46	*	5.42669	7.57642	4.67516	184	Non-methylated	1
chr2	69177961	69178637	HepG2_STARR_combined_peak_5796	44	*	5.31803	7.32187	4.43646	365	Non-methylated	3
chr2	69216483	69217007	HepG2_STARR_combined_peak_5797	45	*	5.379	7.46315	4.56969	346	Non-methylated	3
chr2	69253736	69254353	HepG2_STARR_combined_peak_5798	126	*	9.58297	15.96	12.6337	362	Non-methylated	1
chr2	69517224	69517912	HepG2_STARR_combined_peak_5799	197	*	12.8638	23.2278	19.7197	410	Non-methylated	1
chr2	69946416	69947128	HepG2_STARR_combined_peak_5800	336	*	18.8213	37.3577	33.6076	326	Non-methylated	3
chr2	69975933	69976533	HepG2_STARR_combined_peak_5801	18	*	3.66999	4.41381	1.87414	116	Non-methylated	1
chr2	70086225	70086861	HepG2_STARR_combined_peak_5802	32	*	4.68483	6.03235	3.28299	300	Non-methylated	2
chr2	70524804	70525547	HepG2_STARR_combined_peak_5803	108	*	8.82147	14.1444	10.8778	408	Non-methylated	3
chr2	70596507	70597539	HepG2_STARR_combined_peak_5804	953	*	41.1039	99.6919	95.3501	569	Non-methylated	1
chr2	71131443	71132134	HepG2_STARR_combined_peak_5805	87	*	7.71301	11.9563	8.77275	349	Non-methylated	2
chr2	71531613	71532217	HepG2_STARR_combined_peak_5806	79	*	7.30465	11.0351	7.90299	235	Non-methylated	1
chr2	71558929	71559430	HepG2_STARR_combined_peak_5807	46	*	5.52463	7.56736	4.6678	197	Non-methylated	3
chr2	71742756	71743457	HepG2_STARR_combined_peak_5808	81	*	7.41167	11.2664	8.12313	337	Non-methylated	1
chr2	71831162	71831848	HepG2_STARR_combined_peak_5809	86	*	7.67401	11.8634	8.68248	248	Non-methylated	1
chr2	71880697	71881549	HepG2_STARR_combined_peak_5810	583	*	28.2476	62.4156	58.3771	364	Non-methylated	3
chr2	72131942	72132837	HepG2_STARR_combined_peak_5811	239	*	14.6609	27.534300000000002	23.9399	482	Non-methylated	1
chr2	72422494	72423266	HepG2_STARR_combined_peak_5812	151	*	10.8534	18.5859	15.1791	337	Non-methylated	1
chr2	72478169	72478749	HepG2_STARR_combined_peak_5813	15	*	3.21596	3.91645	1.5044	274	Non-methylated	1
chr2	72721392	72722019	HepG2_STARR_combined_peak_5814	52	*	5.69406	8.2659300000000009	5.28352	299	Non-methylated	3
chr2	72768950	72769484	HepG2_STARR_combined_peak_5815	26	*	4.06718	5.35945	2.64909	261	Non-methylated	1
chr2	72817803	72818336	HepG2_STARR_combined_peak_5816	45	*	5.379	7.46315	4.56969	323	Non-methylated	1
chr2	72853005	72853537	HepG2_STARR_combined_peak_5817	14	*	3.1835	3.83272	1.47105	54	Non-methylated	1
chr2	72893622	72894638	HepG2_STARR_combined_peak_5818	465	*	23.4797	50.5137	46.5949	589	Non-methylated	1
chr2	73031720	73032804	HepG2_STARR_combined_peak_5819	68	*	6.7363	9.95333	6.86347	712	Non-methylated	3
chr2	73390756	73391308	HepG2_STARR_combined_peak_5820	39	*	4.88062	6.77952	3.91847	262	Non-methylated	1
chr2	74198795	74199492	HepG2_STARR_combined_peak_5821	144	*	10.4961	17.8026	14.4218	420	Non-methylated	2
chr2	74292638	74293187	HepG2_STARR_combined_peak_5822	29	*	4.43208	5.6963	2.96992	256	Non-methylated	1
chr2	74740647	74741174	HepG2_STARR_combined_peak_5823	35	*	4.69327	6.29245	3.52158	209	Non-methylated	3
chr2	74837118	74837684	HepG2_STARR_combined_peak_5824	29	*	4.40399	5.63666	2.91328	277	Non-methylated	2
chr2	74917561	74918229	HepG2_STARR_combined_peak_5825	156	*	11.0386	19.049	15.6336	303	Non-methylated	3
chr2	75238734	75239636	HepG2_STARR_combined_peak_5826	647	*	30.8054	68.8188	64.7219	404	Non-methylated	1
chr2	75712253	75712917	HepG2_STARR_combined_peak_5827	28	*	4.38279	5.59214	2.87106	286	Non-methylated	2
chr2	76305468	76306072	HepG2_STARR_combined_peak_5828	39	*	4.88062	6.77952	3.91847	279	Non-methylated	1
chr2	76864304	76864907	HepG2_STARR_combined_peak_5829	26	*	4.06718	5.35945	2.64909	291	Non-methylated	1
chr2	77160859	77161548	HepG2_STARR_combined_peak_5830	161	*	11.2559	19.6208	16.193	385	Non-methylated	1
chr2	77590880	77591434	HepG2_STARR_combined_peak_5831	47	*	5.47548	7.69505	4.78684	360	Non-methylated	1
chr2	77646535	77647133	HepG2_STARR_combined_peak_5832	39	*	4.88062	6.77952	3.91847	365	Non-methylated	1
chr2	77754087	77754838	HepG2_STARR_combined_peak_5833	67	*	6.5075	9.80993	6.7248	271	Non-methylated	1
chr2	77844540	77845050	HepG2_STARR_combined_peak_5834	15	*	3.25375	4.01758	1.5044	439	Non-methylated	1
chr2	78541452	78541977	HepG2_STARR_combined_peak_5835	52	*	5.69406	8.2659300000000009	5.28352	405	Non-methylated	2
chr2	78967172	78967825	HepG2_STARR_combined_peak_5836	98	*	8.13437	13.0452	9.80741	327	Non-methylated	1
chr2	79296938	79297534	HepG2_STARR_combined_peak_5837	24	*	3.9778	5.12244	2.49968	323	Non-methylated	1
chr2	79534529	79535061	HepG2_STARR_combined_peak_5838	26	*	4.06718	5.35945	2.64909	296	Non-methylated	1
chr2	79809964	79810541	HepG2_STARR_combined_peak_5839	37	*	4.77336	6.49342	3.7019	95	Non-methylated	1
chr2	79954900	79955600	HepG2_STARR_combined_peak_5840	23	*	3.9211	4.98057	2.37716	441	Non-methylated	1
chr2	80312010	80312886	HepG2_STARR_combined_peak_5841	453	*	23.4973	49.2777	45.3749	446	Non-methylated	1
chr2	80421242	80421817	HepG2_STARR_combined_peak_5842	26	*	4.06718	5.35945	2.64909	276	Non-methylated	4
chr2	80540052	80540610	HepG2_STARR_combined_peak_5843	26	*	4.06718	5.35945	2.64909	329	Non-methylated	4
chr2	80706698	80707629	HepG2_STARR_combined_peak_5844	26	*	4.05657	5.33036	2.64909	444	Non-methylated	4
chr2	80926148	80926817	HepG2_STARR_combined_peak_5845	154	*	11.01	18.8761	15.4639	265	Non-methylated	4
chr2	81256854	81257381	HepG2_STARR_combined_peak_5846	26	*	4.06718	5.35945	2.64909	412	Non-methylated	1
chr2	81558072	81558909	HepG2_STARR_combined_peak_5847	15	*	3.25375	4.01758	1.5044	371	Non-methylated	4
chr2	81658013	81658899	HepG2_STARR_combined_peak_5848	293	*	17.0553	33.001	29.3201	455	Non-methylated	4
chr2	81985510	81986294	HepG2_STARR_combined_peak_5849	84	*	7.58879	11.6644	8.48967	521	Non-methylated	1
chr2	82055639	82056136	HepG2_STARR_combined_peak_5850	15	*	3.25375	4.01758	1.5044	251	Non-methylated	4
chr2	82841100	82841634	HepG2_STARR_combined_peak_5851	39	*	4.88062	6.77952	3.91847	280	Non-methylated	1
chr2	83103497	83104170	HepG2_STARR_combined_peak_5852	98	*	8.13437	13.0452	9.80741	339	Non-methylated	4
chr2	83181499	83182117	HepG2_STARR_combined_peak_5853	27	*	4.32041	5.46346	2.74853	77	Non-methylated	1
chr2	83245308	83245850	HepG2_STARR_combined_peak_5854	35	*	4.72384	6.36799	3.589	349	Non-methylated	4
chr2	83665781	83666340	HepG2_STARR_combined_peak_5855	39	*	4.88062	6.77952	3.91847	322	Non-methylated	4
chr2	83822824	83823765	HepG2_STARR_combined_peak_5856	137	*	10.2265	17.1516	13.7864	429	Non-methylated	4
chr2	83874117	83874657	HepG2_STARR_combined_peak_5857	36	*	4.74187	6.4132	3.63065	214	Non-methylated	4
chr2	84562842	84563377	HepG2_STARR_combined_peak_5858	15	*	3.25375	4.01758	1.5044	243	Non-methylated	1
chr2	84613072	84613584	HepG2_STARR_combined_peak_5859	51	*	5.62793	8.08572	5.14801	76	Non-methylated	1
chr2	84903479	84904050	HepG2_STARR_combined_peak_5860	72	*	6.90661	10.3438	7.24021	160	Non-methylated	2
chr2	84919788	84920475	HepG2_STARR_combined_peak_5861	142	*	10.4273	17.5916	14.2154	258	Non-methylated	1
chr2	84946171	84947057	HepG2_STARR_combined_peak_5862	624	*	29.8935	66.5713	62.4945	383	Non-methylated	3
chr2	85146503	85147109	HepG2_STARR_combined_peak_5863	38	*	4.84215	6.67446	3.8654	353	Non-methylated	1
chr2	85354427	85354968	HepG2_STARR_combined_peak_5864	16	*	3.53107	4.1335	1.615	284	Non-methylated	2
chr2	85772038	85772765	HepG2_STARR_combined_peak_5865	73	*	7.04584	10.5	7.39104	438	Non-methylated	3
chr2	85960946	85961731	HepG2_STARR_combined_peak_5866	127	*	9.68535	16.0372	12.7084	341	Non-methylated	1
chr2	86069573	86070442	HepG2_STARR_combined_peak_5867	682	*	31.2732	72.3564	68.2258	427	Non-methylated	1
chr2	86086059	86086576	HepG2_STARR_combined_peak_5868	52	*	5.66415	8.18353	5.2378	227	Non-methylated	1
chr2	86661183	86661737	HepG2_STARR_combined_peak_5869	51	*	5.62793	8.08572	5.14801	399	Non-methylated	1
chr2	86694668	86695825	HepG2_STARR_combined_peak_5870	1167	*	49.0434	121.201	116.723	554	Non-methylated	4
chr2	86854808	86855361	HepG2_STARR_combined_peak_5871	67	*	6.5075	9.80993	6.7248	384	Non-methylated	1
chr2	87455073	87455664	HepG2_STARR_combined_peak_5872	67	*	6.5075	9.80993	6.7248	320	Non-methylated	1
chr2	88191372	88191919	HepG2_STARR_combined_peak_5873	45	*	5.38986	7.48871	4.59437	338	Non-methylated	1
chr2	88210267	88210888	HepG2_STARR_combined_peak_5874	31	*	4.53561	5.92303	3.18169	290	Non-methylated	3
chr2	88290993	88291702	HepG2_STARR_combined_peak_5875	34	*	4.65145	6.1913	3.42841	180	Non-methylated	1
chr2	88503831	88504953	HepG2_STARR_combined_peak_5876	210	*	13.5017	24.6283	21.0919	726	Non-methylated	1
chr2	88518958	88519516	HepG2_STARR_combined_peak_5877	20	*	3.73863	4.56014	2.00798	285	Non-methylated	1
chr2	88538043	88539004	HepG2_STARR_combined_peak_5878	761	*	34.9778	80.3769	76.1766	443	Non-methylated	1
chr2	88573633	88574239	HepG2_STARR_combined_peak_5879	15	*	3.25375	4.01758	1.5044	303	Non-methylated	1
chr2	89117527	89118066	HepG2_STARR_combined_peak_5880	39	*	4.88062	6.77952	3.91847	276	Non-methylated	1
chr2	89829035	89830661	HepG2_STARR_combined_peak_5881	121	*	9.39991	15.4836	12.1697	428	Non-methylated	4
chr2	91656810	91657428	HepG2_STARR_combined_peak_5884	114	*	8.94781	14.7269	11.4289	360	Non-methylated	1
chr2	94577178	94577703	HepG2_STARR_combined_peak_5887	26	*	4.06718	5.35945	2.64909	372	Non-methylated	1
chr2	94583073	94583733	HepG2_STARR_combined_peak_5888	314	*	17.8956	35.215	31.4944	405	Non-methylated	1
chr2	94804297	94804872	HepG2_STARR_combined_peak_5889	52	*	5.69406	8.2659300000000009	5.28352	308	Non-methylated	1
chr2	94852919	94853463	HepG2_STARR_combined_peak_5890	26	*	4.06718	5.35945	2.64909	533	Non-methylated	1
chr2	95390383	95391026	HepG2_STARR_combined_peak_5891	86	*	7.69713	11.8135	8.63446	265	Non-methylated	3
chr2	96402454	96402962	HepG2_STARR_combined_peak_5892	55	*	6.00978	8.57278	5.5796	272	Non-methylated	1
chr2	96427747	96428454	HepG2_STARR_combined_peak_5893	139	*	10.3166	17.347	13.9771	297	Non-methylated	1
chr2	96556949	96557455	HepG2_STARR_combined_peak_5894	16	*	3.5665	4.20315	1.67954	89	Non-methylated	3
chr2	97360359	97360914	HepG2_STARR_combined_peak_5895	34	*	4.67533	6.24876	3.4807	192	Non-methylated	1
chr2	97869353	97869851	HepG2_STARR_combined_peak_5896	38	*	5.02486	6.69007	3.88031	123	Non-methylated	3
chr2	97958973	97959529	HepG2_STARR_combined_peak_5897	15	*	3.25375	4.01758	1.5044	336	Non-methylated	1
chr2	98732485	98733006	HepG2_STARR_combined_peak_5898	47	*	5.45455	7.64382	4.73814	258	Non-methylated	2
chr2	98934200	98934737	HepG2_STARR_combined_peak_5899	32	*	4.58748	6.04111	3.291	288	Non-methylated	1
chr2	99040423	99041556	HepG2_STARR_combined_peak_5900	3168	*	110.798	322.319	316.851	551	Non-methylated	4
chr2	99609694	99610427	HepG2_STARR_combined_peak_5901	113	*	8.91025	14.6222	11.3407	360	Non-methylated	1
chr2	99753312	99753828	HepG2_STARR_combined_peak_5902	14	*	3.16565	3.78783	1.4373	228	Non-methylated	1
chr2	99821587	99822145	HepG2_STARR_combined_peak_5903	81	*	7.29795	11.3409	8.19465	233	Non-methylated	1
chr2	100630837	100631410	HepG2_STARR_combined_peak_5904	38	*	5.02486	6.69007	3.88031	278	Non-methylated	1
chr2	100780338	100781358	HepG2_STARR_combined_peak_5905	1071	*	44.8571	111.561	107.145	546	Non-methylated	3
chr2	101002054	101002610	HepG2_STARR_combined_peak_5906	22	*	3.99794	4.84505	2.26013	276	Non-methylated	2
chr2	101124656	101125628	HepG2_STARR_combined_peak_5907	693	*	32.4869	73.4819	69.3436	584	Non-methylated	3
chr2	101239220	101240011	HepG2_STARR_combined_peak_5908	324	*	18.3194	36.1489	32.418	398	Non-methylated	3
chr2	101566429	101567199	HepG2_STARR_combined_peak_5909	181	*	12.2166	21.5923	18.1194	398	Non-methylated	3
chr2	101703815	101704543	HepG2_STARR_combined_peak_5910	276	*	16.2687	31.2709	27.6129	373	Non-methylated	3
chr2	102065669	102066212	HepG2_STARR_combined_peak_5911	60	*	6.20996	9.03842	6.02323	245	Non-methylated	3
chr2	102147767	102148493	HepG2_STARR_combined_peak_5912	133	*	10.0047	16.7238	13.368	405	Non-methylated	3
chr2	102258310	102259141	HepG2_STARR_combined_peak_5913	162	*	11.3594	19.708	16.2791	411	Non-methylated	1
chr2	102304111	102304678	HepG2_STARR_combined_peak_5914	15	*	3.25375	4.01758	1.5044	308	Non-methylated	1
chr2	102469943	102470514	HepG2_STARR_combined_peak_5915	15	*	3.25375	4.01758	1.5044	284	Non-methylated	1
chr2	102486565	102487197	HepG2_STARR_combined_peak_5916	35	*	4.70532	6.32208	3.54748	532	Non-methylated	1
chr2	102660414	102661109	HepG2_STARR_combined_peak_5917	120	*	9.35066	15.3663	12.0546	325	Non-methylated	1
chr2	102914959	102915553	HepG2_STARR_combined_peak_5918	302	*	17.4139	33.9081	30.2099	380	Non-methylated	4
chr2	102935404	102936018	HepG2_STARR_combined_peak_5919	84	*	7.55934	11.5969	8.42343	403	Non-methylated	1
chr2	102983685	102984362	HepG2_STARR_combined_peak_5920	117	*	9.20882	15.0227	11.7185	340	Non-methylated	1
chr2	103435050	103435610	HepG2_STARR_combined_peak_5921	47	*	5.46149	7.66073	4.75415	196	Non-methylated	1
chr2	103637421	103638359	HepG2_STARR_combined_peak_5922	672	*	31.724	71.3471	67.2227	544	Non-methylated	4
chr2	104337677	104338515	HepG2_STARR_combined_peak_5923	333	*	18.6602	37.0786	33.3367	379	Non-methylated	1
chr2	104388184	104388772	HepG2_STARR_combined_peak_5924	26	*	4.02449	5.24403	2.60368	263	Non-methylated	1
chr2	104703172	104703805	HepG2_STARR_combined_peak_5925	65	*	6.42731	9.59095	6.54463	584	Non-methylated	1
chr2	104918878	104919537	HepG2_STARR_combined_peak_5926	39	*	4.86659	6.74088	3.91847	204	Non-methylated	1
chr2	104969451	104970060	HepG2_STARR_combined_peak_5927	133	*	10.0333	16.7428	13.3865	335	Non-methylated	1
chr2	105404169	105404715	HepG2_STARR_combined_peak_5928	52	*	5.84372	8.21155	5.26404	244	Non-methylated	1
chr2	105455481	105456057	HepG2_STARR_combined_peak_5929	109	*	8.76147	14.2215	10.9522	248	Non-methylated	1
chr2	105918905	105919935	HepG2_STARR_combined_peak_5930	819	*	36.2081	86.1925	81.9495	515	Non-methylated	3
chr2	106126840	106127447	HepG2_STARR_combined_peak_5931	66	*	6.46617	9.69594	6.64232	290	Non-methylated	3
chr2	106161612	106162462	HepG2_STARR_combined_peak_5932	440	*	22.9666	47.8923	44.0041	470	Non-methylated	1
chr2	106283120	106283724	HepG2_STARR_combined_peak_5933	54	*	5.92934	8.39525	5.40762	473	Non-methylated	3
chr2	106706143	106706684	HepG2_STARR_combined_peak_5934	26	*	4.06718	5.35945	2.64909	303	Non-methylated	1
chr2	107392635	107393402	HepG2_STARR_combined_peak_5935	44	*	5.33869	7.36931	4.48218	433	Non-methylated	1
chr2	108364389	108365168	HepG2_STARR_combined_peak_5936	491	*	24.9518	53.0968	49.1504	398	Non-methylated	1
chr2	108388007	108388567	HepG2_STARR_combined_peak_5937	67	*	6.5075	9.80993	6.7248	129	Non-methylated	1
chr2	108404426	108404991	HepG2_STARR_combined_peak_5938	26	*	4.04046	5.28673	2.64238	192	Non-methylated	1
chr2	108445134	108445827	HepG2_STARR_combined_peak_5939	288	*	16.8274	32.529	28.8548	363	Non-methylated	1
chr2	108841586	108842216	HepG2_STARR_combined_peak_5940	62	*	6.29845	9.25677	6.22977	325	Non-methylated	1
chr2	109139888	109140444	HepG2_STARR_combined_peak_5941	62	*	6.30291	9.268	6.24083	229	Non-methylated	1
chr2	109279152	109279763	HepG2_STARR_combined_peak_5942	111	*	8.96832	14.4681	11.1915	289	Non-methylated	1
chr2	109487052	109487773	HepG2_STARR_combined_peak_5943	178	*	12.0614	21.3115	17.8444	332	Non-methylated	1
chr2	109495487	109496253	HepG2_STARR_combined_peak_5944	84	*	7.55872	11.5954	8.42288	721	Non-methylated	1
chr2	109558331	109558938	HepG2_STARR_combined_peak_5945	114	*	8.94781	14.7269	11.4289	381	Non-methylated	3
chr2	109999294	109999863	HepG2_STARR_combined_peak_5946	130	*	9.76124	16.4462	13.0952	412	Non-methylated	1
chr2	110101282	110101821	HepG2_STARR_combined_peak_5947	36	*	4.90096	6.44251	3.65663	264	Non-methylated	1
chr2	110371543	110372092	HepG2_STARR_combined_peak_5948	39	*	4.88062	6.77952	3.91847	214	Non-methylated	1
chr2	110805405	110806131	HepG2_STARR_combined_peak_5949	238	*	14.7025	27.4014	23.8156	348	Non-methylated	1
chr2	111032412	111033344	HepG2_STARR_combined_peak_5950	768	*	34.619	81.074	76.8692	428	Non-methylated	1
chr2	111659117	111660101	HepG2_STARR_combined_peak_5951	55	*	5.98782	8.52382	5.53153	441	Non-methylated	1
chr2	111682632	111683145	HepG2_STARR_combined_peak_5952	70	*	6.87451	10.1622	7.06607	290	Non-methylated	1
chr2	111698638	111699459	HepG2_STARR_combined_peak_5953	387	*	20.8949	42.5866	38.7686	438	Non-methylated	1
chr2	111975017	111975645	HepG2_STARR_combined_peak_5954	131	*	9.92603	16.5371	13.1842	275	Non-methylated	1
chr2	113240656	113241430	HepG2_STARR_combined_peak_5955	256	*	15.192	29.2751	25.6563	338	Non-methylated	3
chr2	113330009	113330600	HepG2_STARR_combined_peak_5956	39	*	4.88062	6.77952	3.91847	295	Non-methylated	1
chr2	113374676	113375192	HepG2_STARR_combined_peak_5957	25	*	3.99709	5.17211	2.54412	134	Non-methylated	1
chr2	113584992	113585894	HepG2_STARR_combined_peak_5958	114	*	8.94781	14.7269	11.4289	500	Non-methylated	2
chr2	113613802	113614715	HepG2_STARR_combined_peak_5959	130	*	9.76124	16.4462	13.0952	425	Non-methylated	1
chr2	113703827	113704507	HepG2_STARR_combined_peak_5960	97	*	8.23326	12.9444	9.72605	404	Non-methylated	1
chr2	113783699	113784336	HepG2_STARR_combined_peak_5961	15	*	3.25375	4.01758	1.5044	320	Non-methylated	1
chr2	113977674	113978800	HepG2_STARR_combined_peak_5962	4855	*	156.502	491.871	485.506	526	Non-methylated	3
chr2	114022155	114022721	HepG2_STARR_combined_peak_5963	67	*	6.49742	9.78191	6.72415	373	Non-methylated	1
chr2	114065663	114066266	HepG2_STARR_combined_peak_5964	26	*	4.04582	5.30117	2.64909	378	Non-methylated	1
chr2	114076726	114077505	HepG2_STARR_combined_peak_5965	97	*	8.23326	12.9444	9.72605	426	Non-methylated	1
chr2	114797342	114798070	HepG2_STARR_combined_peak_5966	45	*	5.37181	7.44627	4.55359	351	Non-methylated	1
chr2	115555294	115555852	HepG2_STARR_combined_peak_5967	26	*	4.06718	5.35945	2.64909	284	Non-methylated	4
chr2	115632176	115632744	HepG2_STARR_combined_peak_5968	15	*	3.25375	4.01758	1.5044	329	Non-methylated	4
chr2	115804994	115805584	HepG2_STARR_combined_peak_5969	32	*	4.58124	6.02674	3.27765	450	Non-methylated	4
chr2	116060933	116061433	HepG2_STARR_combined_peak_5970	25	*	4.0139	5.21606	2.58101	260	Non-methylated	4
chr2	116642057	116642626	HepG2_STARR_combined_peak_5971	26	*	4.06718	5.35945	2.64909	360	Non-methylated	4
chr2	116931062	116931572	HepG2_STARR_combined_peak_5972	26	*	4.06718	5.35945	2.64909	122	Non-methylated	4
chr2	116988160	116988670	HepG2_STARR_combined_peak_5973	26	*	4.06718	5.35945	2.64909	371	Non-methylated	4
chr2	117026521	117027288	HepG2_STARR_combined_peak_5974	15	*	3.2162	3.91707	1.5044	403	Non-methylated	4
chr2	117070647	117071151	HepG2_STARR_combined_peak_5975	45	*	5.3655	7.43152	4.54055	275	Non-methylated	4
chr2	117140883	117141475	HepG2_STARR_combined_peak_5976	15	*	3.25375	4.01758	1.5044	332	Non-methylated	4
chr2	117262006	117262773	HepG2_STARR_combined_peak_5977	60	*	6.23377	9.09636	6.07796	367	Non-methylated	4
chr2	117285115	117285695	HepG2_STARR_combined_peak_5978	15	*	3.25375	4.01758	1.5044	110	Non-methylated	1
chr2	117513966	117514831	HepG2_STARR_combined_peak_5979	225	*	14.1715	26.1485	22.5819	438	Non-methylated	1
chr2	118115416	118116436	HepG2_STARR_combined_peak_5980	79	*	7.19778	11.07	7.93575	542	Non-methylated	3
chr2	118123254	118124061	HepG2_STARR_combined_peak_5981	284	*	16.6656	32.0988	28.431	398	Non-methylated	1
chr2	118142398	118143063	HepG2_STARR_combined_peak_5982	26	*	4.06718	5.35945	2.64909	371	Non-methylated	1
chr2	118250578	118251114	HepG2_STARR_combined_peak_5983	65	*	6.41887	9.5684	6.52332	103	Non-methylated	1
chr2	118443518	118444149	HepG2_STARR_combined_peak_5984	165	*	11.3881	19.9863	16.5425	266	Non-methylated	1
chr2	118486017	118486939	HepG2_STARR_combined_peak_5985	26	*	4.06718	5.35945	2.64909	485	Non-methylated	1
chr2	118583761	118584386	HepG2_STARR_combined_peak_5986	14	*	3.15961	3.77281	1.42912	461	Non-methylated	1
chr2	118954014	118954615	HepG2_STARR_combined_peak_5987	87	*	7.70368	11.934	8.75154	316	Non-methylated	1
chr2	119003804	119004385	HepG2_STARR_combined_peak_5988	31	*	4.53561	5.92303	3.18169	492	Non-methylated	1
chr2	119050223	119050815	HepG2_STARR_combined_peak_5989	39	*	4.88062	6.77952	3.91847	403	Non-methylated	1
chr2	119111472	119112375	HepG2_STARR_combined_peak_5990	1918	*	72.8727	196.707	191.825	373	Non-methylated	1
chr2	119218144	119219029	HepG2_STARR_combined_peak_5991	233	*	14.3714	26.957	23.378	386	Non-methylated	3
chr2	119805907	119806437	HepG2_STARR_combined_peak_5992	15	*	3.25375	4.01758	1.5044	263	Non-methylated	1
chr2	120194842	120195513	HepG2_STARR_combined_peak_5993	39	*	4.88062	6.77952	3.91847	384	Non-methylated	1
chr2	120398954	120399771	HepG2_STARR_combined_peak_5994	558	*	27.0868	59.8915	55.8775	432	Non-methylated	3
chr2	120502837	120503336	HepG2_STARR_combined_peak_5995	40	*	5.1335	6.91594	4.05031	393	Non-methylated	1
chr2	120934723	120936261	HepG2_STARR_combined_peak_5996	162	*	11.3594	19.708	16.2791	1062	Non-methylated	3
chr2	121683647	121684372	HepG2_STARR_combined_peak_5997	295	*	17.0822	33.2329	29.5431	306	Non-methylated	4
chr2	121922604	121923126	HepG2_STARR_combined_peak_5998	15	*	3.24181	3.98519	1.5044	259	Non-methylated	1
chr2	122469233	122469744	HepG2_STARR_combined_peak_5999	15	*	3.21959	3.92599	1.5044	271	Non-methylated	1
chr2	122519534	122520563	HepG2_STARR_combined_peak_6000	1183	*	49.6197	122.813	118.325	513	Non-methylated	4
chr2	122543734	122544358	HepG2_STARR_combined_peak_6001	96	*	8.07025	12.8679	9.65266	311	Non-methylated	1
chr2	122713197	122713977	HepG2_STARR_combined_peak_6002	165	*	11.3881	19.9863	16.5425	355	Non-methylated	4
chr2	122808351	122808965	HepG2_STARR_combined_peak_6003	81	*	7.26322	11.2456	8.10352	321	Non-methylated	4
chr2	123093280	123093870	HepG2_STARR_combined_peak_6004	39	*	4.88062	6.77952	3.91847	475	Non-methylated	4
chr2	123513469	123514010	HepG2_STARR_combined_peak_6005	34	*	4.66934	6.23427	3.46845	216	Non-methylated	4
chr2	123685526	123686302	HepG2_STARR_combined_peak_6006	96	*	8.08272	12.902	9.6854	350	Non-methylated	4
chr2	123826122	123826899	HepG2_STARR_combined_peak_6007	113	*	9.06149	14.6791	11.396	447	Non-methylated	4
chr2	124204959	124205628	HepG2_STARR_combined_peak_6008	25	*	4.01995	5.23201	2.59329	22	Non-methylated	4
chr2	124927945	124928472	HepG2_STARR_combined_peak_6009	57	*	6.10136	8.78131	5.77904	187	Non-methylated	1
chr2	125105235	125105858	HepG2_STARR_combined_peak_6010	15	*	3.25375	4.01758	1.5044	287	Non-methylated	4
chr2	125423051	125423558	HepG2_STARR_combined_peak_6011	82	*	7.32093	11.4048	8.23741	199	Non-methylated	4
chr2	125450750	125451689	HepG2_STARR_combined_peak_6012	436	*	22.7762	47.4863	43.6017	566	Non-methylated	4
chr2	125942107	125942709	HepG2_STARR_combined_peak_6013	51	*	5.79722	8.11389	5.17381	336	Non-methylated	4
chr2	125978674	125979220	HepG2_STARR_combined_peak_6014	24	*	3.95706	5.06983	2.45431	267	Non-methylated	4
chr2	126804425	126804927	HepG2_STARR_combined_peak_6015	49	*	5.70247	7.91912	4.99555	119	Non-methylated	1
chr2	126874699	126875705	HepG2_STARR_combined_peak_6016	694	*	32.5375	73.5888	69.4449	511	Non-methylated	1
chr2	127064695	127065270	HepG2_STARR_combined_peak_6017	48	*	5.62369	7.7612	4.84911	226	Non-methylated	1
chr2	127645151	127645685	HepG2_STARR_combined_peak_6018	49	*	5.6945	7.90297	4.98063	273	Non-methylated	1
chr2	127830850	127831409	HepG2_STARR_combined_peak_6019	56	*	6.02609	8.6094	5.61388	257	Non-methylated	1
chr2	128042635	128043262	HepG2_STARR_combined_peak_6020	95	*	8.0399	12.7856	9.57318	391	Non-methylated	4
chr2	128170001	128170657	HepG2_STARR_combined_peak_6021	93	*	7.95667	12.565	9.36135	377	Non-methylated	3
chr2	128313398	128313951	HepG2_STARR_combined_peak_6022	28	*	4.35309	5.53044	2.81315	491	Non-methylated	3
chr2	129143950	129144547	HepG2_STARR_combined_peak_6023	44	*	5.34478	7.38338	4.49435	246	Non-methylated	1
chr2	129318691	129319261	HepG2_STARR_combined_peak_6024	43	*	5.29154	7.26168	4.37936	272	Non-methylated	1
chr2	129728130	129728744	HepG2_STARR_combined_peak_6025	84	*	7.55124	11.5784	8.40599	349	Non-methylated	1
chr2	130190235	130190751	HepG2_STARR_combined_peak_6026	37	*	4.80531	6.57647	3.77737	182	Non-methylated	1
chr2	131024969	131025508	HepG2_STARR_combined_peak_6027	48	*	5.51789	7.80057	4.88447	239	Non-methylated	1
chr2	131299519	131300147	HepG2_STARR_combined_peak_6028	15	*	3.25375	4.01758	1.5044	318	Non-methylated	1
chr2	131668717	131669502	HepG2_STARR_combined_peak_6029	110	*	8.80742	14.343	11.0699	349	Non-methylated	1
chr2	131923736	131924270	HepG2_STARR_combined_peak_6030	39	*	4.88062	6.77952	3.91847	271	Non-methylated	1
chr2	131978851	131979737	HepG2_STARR_combined_peak_6031	219	*	13.8284	25.5166	21.9583	471	Non-methylated	1
chr2	132139309	132140083	HepG2_STARR_combined_peak_6032	374	*	20.3359	41.2739	37.4683	471	Non-methylated	1
chr2	132278867	132279369	HepG2_STARR_combined_peak_6033	35	*	4.85615	6.35536	3.5786	198	Non-methylated	4
chr2	132478938	132479606	HepG2_STARR_combined_peak_6034	14	*	3.19015	3.84966	1.48454	317	Non-methylated	4
chr2	132542907	132543978	HepG2_STARR_combined_peak_6035	1984	*	74.8162	203.323	198.409	467	Non-methylated	4
chr2	132803954	132804511	HepG2_STARR_combined_peak_6036	106	*	8.66037	13.9609	10.6991	258	Non-methylated	4
chr2	132956340	132956893	HepG2_STARR_combined_peak_6037	66	*	6.60598	9.66847	6.61698	372	Non-methylated	4
chr2	133039242	133039812	HepG2_STARR_combined_peak_6038	14	*	3.16565	3.78783	1.4373	296	Non-methylated	4
chr2	133102211	133102775	HepG2_STARR_combined_peak_6039	67	*	6.5075	9.80993	6.7248	374	Non-methylated	4
chr2	133576677	133577299	HepG2_STARR_combined_peak_6040	52	*	5.6579	8.16652	5.22221	292	Non-methylated	1
chr2	133817904	133818768	HepG2_STARR_combined_peak_6041	665	*	31.4577	70.6728	66.5593	504	Non-methylated	1
chr2	134432101	134432634	HepG2_STARR_combined_peak_6042	42	*	5.20857	7.07744	4.20487	143	Non-methylated	3
chr2	134549103	134549821	HepG2_STARR_combined_peak_6043	50	*	5.58276	7.96657	5.039	368	Non-methylated	1
chr2	134590435	134591460	HepG2_STARR_combined_peak_6044	814	*	36.6499	85.6613	81.4212	533	Non-methylated	4
chr2	134817918	134818423	HepG2_STARR_combined_peak_6045	52	*	5.69406	8.2659300000000009	5.28352	271	Non-methylated	1
chr2	135041532	135042118	HepG2_STARR_combined_peak_6046	14	*	3.14923	3.7472	1.40714	238	Non-methylated	1
chr2	135125430	135126033	HepG2_STARR_combined_peak_6047	52	*	5.69406	8.2659300000000009	5.28352	301	Non-methylated	1
chr2	135470014	135470523	HepG2_STARR_combined_peak_6048	52	*	5.69406	8.2659300000000009	5.28352	129	Non-methylated	1
chr2	135580436	135580946	HepG2_STARR_combined_peak_6049	15	*	3.25375	4.01758	1.5044	284	Non-methylated	1
chr2	135772534	135773055	HepG2_STARR_combined_peak_6050	49	*	5.56097	7.91015	4.98696	254	Non-methylated	1
chr2	136003917	136004485	HepG2_STARR_combined_peak_6051	14	*	3.14496	3.73676	1.40138	269	Non-methylated	1
chr2	136128740	136129275	HepG2_STARR_combined_peak_6052	108	*	8.80798	14.1152	10.849	379	Non-methylated	1
chr2	136375318	136376229	HepG2_STARR_combined_peak_6053	219	*	13.9017	25.476	21.9255	467	Non-methylated	1
chr2	136657253	136657797	HepG2_STARR_combined_peak_6054	26	*	4.03512	5.2724	2.62889	293	Non-methylated	1
chr2	136758894	136759495	HepG2_STARR_combined_peak_6055	28	*	4.38279	5.59214	2.87106	218	Non-methylated	1
chr2	137031507	137032395	HepG2_STARR_combined_peak_6056	477	*	24.4031	51.705	47.7704	417	Non-methylated	1
chr2	137179685	137180255	HepG2_STARR_combined_peak_6057	15	*	3.25375	4.01758	1.5044	290	Non-methylated	1
chr2	137458636	137459363	HepG2_STARR_combined_peak_6058	165	*	11.3881	19.9863	16.5425	336	Non-methylated	1
chr2	137963922	137964781	HepG2_STARR_combined_peak_6059	218	*	13.8666	25.3909	21.8421	372	Non-methylated	2
chr2	138644606	138645369	HepG2_STARR_combined_peak_6060	215	*	13.6678	25.0715	21.5278	378	Non-methylated	1
chr2	139410478	139410990	HepG2_STARR_combined_peak_6061	35	*	4.69327	6.29245	3.52158	329	Non-methylated	1
chr2	139538653	139539200	HepG2_STARR_combined_peak_6062	15	*	3.2504	4.00844	1.5044	284	Non-methylated	1
chr2	139679737	139680299	HepG2_STARR_combined_peak_6063	25	*	3.9929	5.16127	2.53388	283	Non-methylated	1
chr2	139864462	139865419	HepG2_STARR_combined_peak_6064	606	*	29.2822	64.6774	60.617	557	Non-methylated	4
chr2	140695034	140695545	HepG2_STARR_combined_peak_6065	38	*	4.84215	6.67446	3.8654	280	Non-methylated	1
chr2	141890336	141890863	HepG2_STARR_combined_peak_6066	15	*	3.25375	4.01758	1.5044	278	Non-methylated	1
chr2	142180775	142181449	HepG2_STARR_combined_peak_6067	14	*	3.16565	3.78783	1.4373	242	Non-methylated	1
chr2	142546295	142547169	HepG2_STARR_combined_peak_6068	130	*	9.87634	16.4208	13.0812	497	Non-methylated	1
chr2	142599403	142600121	HepG2_STARR_combined_peak_6069	98	*	8.13437	13.0452	9.80741	310	Non-methylated	1
chr2	143255129	143255730	HepG2_STARR_combined_peak_6070	15	*	3.25375	4.01758	1.5044	286	Non-methylated	1
chr2	144020003	144020653	HepG2_STARR_combined_peak_6071	89	*	7.79222	12.1486	8.95822	281	Non-methylated	4
chr2	144198059	144198659	HepG2_STARR_combined_peak_6072	112	*	8.89099	14.5691	11.2894	231	Non-methylated	1
chr2	144254682	144255482	HepG2_STARR_combined_peak_6073	83	*	7.52188	11.5117	8.34055	369	Non-methylated	4
chr2	144942667	144943258	HepG2_STARR_combined_peak_6074	36	*	4.72962	6.38244	3.60216	399	Non-methylated	1
chr2	145782837	145783373	HepG2_STARR_combined_peak_6075	22	*	3.87621	4.87234	2.28342	232	Non-methylated	1
chr2	145880248	145881069	HepG2_STARR_combined_peak_6076	32	*	4.55831	5.97432	3.22911	328	Non-methylated	1
chr2	145959469	145960143	HepG2_STARR_combined_peak_6077	36	*	4.76655	6.47592	3.68737	449	Non-methylated	4
chr2	146696943	146697893	HepG2_STARR_combined_peak_6078	1502	*	60.1943	154.941	150.28	422	Non-methylated	4
chr2	146720551	146721150	HepG2_STARR_combined_peak_6079	42	*	5.27167	7.09313	4.21927	381	Non-methylated	4
chr2	147416049	147416694	HepG2_STARR_combined_peak_6080	67	*	6.50079	9.79127	6.7248	291	Non-methylated	1
chr2	147603057	147603615	HepG2_STARR_combined_peak_6081	14	*	3.14923	3.7472	1.40714	278	Non-methylated	1
chr2	147664900	147665674	HepG2_STARR_combined_peak_6082	463	*	23.8668	50.2349	46.3183	372	Non-methylated	1
chr2	147777124	147777679	HepG2_STARR_combined_peak_6083	15	*	3.25375	4.01758	1.5044	289	Non-methylated	1
chr2	147927080	147927647	HepG2_STARR_combined_peak_6084	25	*	4.0139	5.21606	2.58101	237	Non-methylated	3
chr2	147995092	147995659	HepG2_STARR_combined_peak_6085	31	*	4.53561	5.92303	3.18169	261	Non-methylated	1
chr2	148253651	148254236	HepG2_STARR_combined_peak_6086	97	*	8.24518	12.9712	9.75222	311	Non-methylated	4
chr2	148259310	148260206	HepG2_STARR_combined_peak_6087	324	*	18.12	36.1898	32.4584	499	Non-methylated	1
chr2	148273031	148273605	HepG2_STARR_combined_peak_6088	26	*	4.06718	5.35945	2.64909	163	Non-methylated	1
chr2	149049064	149049644	HepG2_STARR_combined_peak_6089	25	*	4.00338	5.18848	2.55588	295	Non-methylated	1
chr2	149422151	149422822	HepG2_STARR_combined_peak_6090	39	*	4.88062	6.77952	3.91847	382	Non-methylated	1
chr2	149989428	149989987	HepG2_STARR_combined_peak_6091	61	*	6.27377	9.19501	6.17146	237	Non-methylated	4
chr2	150293657	150294191	HepG2_STARR_combined_peak_6092	52	*	5.69406	8.2659300000000009	5.28352	230	Non-methylated	4
chr2	150586752	150587327	HepG2_STARR_combined_peak_6093	130	*	9.73577	16.3749	13.037	255	Non-methylated	1
chr2	150644266	150644795	HepG2_STARR_combined_peak_6094	54	*	5.9672	8.47817	5.4878	233	Non-methylated	1
chr2	151296693	151297307	HepG2_STARR_combined_peak_6095	36	*	4.74187	6.4132	3.63065	428	Non-methylated	1
chr2	151676293	151676795	HepG2_STARR_combined_peak_6096	26	*	4.06718	5.35945	2.64909	252	Non-methylated	1
chr2	152175666	152176287	HepG2_STARR_combined_peak_6097	39	*	5.08464	6.81327	3.9515	346	Non-methylated	2
chr2	152389103	152389683	HepG2_STARR_combined_peak_6098	38	*	4.82938	6.64022	3.83414	53	Non-methylated	1
chr2	152405154	152405784	HepG2_STARR_combined_peak_6099	82	*	7.32093	11.4048	8.23741	258	Non-methylated	3
chr2	152485811	152486728	HepG2_STARR_combined_peak_6100	111	*	8.83058	14.405	11.1302	442	Non-methylated	3
chr2	152503734	152504267	HepG2_STARR_combined_peak_6101	26	*	4.063	5.34794	2.64909	289	Non-methylated	1
chr2	152701039	152701931	HepG2_STARR_combined_peak_6102	1458	*	58.6912	150.502	145.866	352	Non-methylated	1
chr2	153186576	153187142	HepG2_STARR_combined_peak_6103	20	*	3.76094	4.60895	2.05048	272	Non-methylated	1
chr2	153592855	153593775	HepG2_STARR_combined_peak_6104	669	*	31.6124	71.073	66.9568	455	Non-methylated	4
chr2	153834635	153835205	HepG2_STARR_combined_peak_6105	52	*	5.69406	8.2659300000000009	5.28352	295	Non-methylated	1
chr2	154125815	154126318	HepG2_STARR_combined_peak_6106	52	*	5.6579	8.16652	5.22221	254	Non-methylated	1
chr2	154346407	154346912	HepG2_STARR_combined_peak_6107	52	*	5.69406	8.2659300000000009	5.28352	218	Non-methylated	1
chr2	154989356	154990080	HepG2_STARR_combined_peak_6108	26	*	4.06718	5.35945	2.64909	651	Non-methylated	1
chr2	155118381	155119053	HepG2_STARR_combined_peak_6109	39	*	4.88062	6.77952	3.91847	417	Non-methylated	1
chr2	155600623	155601206	HepG2_STARR_combined_peak_6110	76	*	7.19529	10.805	7.68237	177	Non-methylated	4
chr2	157031920	157032549	HepG2_STARR_combined_peak_6111	67	*	6.5075	9.80993	6.7248	354	Non-methylated	1
chr2	157150672	157151326	HepG2_STARR_combined_peak_6112	26	*	4.06718	5.35945	2.64909	206	Non-methylated	1
chr2	157341493	157342087	HepG2_STARR_combined_peak_6113	15	*	3.24526	3.9945	1.5044	425	Non-methylated	1
chr2	157885890	157886439	HepG2_STARR_combined_peak_6114	26	*	4.06718	5.35945	2.64909	308	Non-methylated	1
chr2	158695691	158696212	HepG2_STARR_combined_peak_6115	96	*	8.08272	12.902	9.6854	324	Non-methylated	4
chr2	158755323	158755872	HepG2_STARR_combined_peak_6116	24	*	3.96902	5.10007	2.48206	303	Non-methylated	1
chr2	158946444	158946966	HepG2_STARR_combined_peak_6117	26	*	4.06718	5.35945	2.64909	471	Non-methylated	1
chr2	161123084	161123818	HepG2_STARR_combined_peak_6118	216	*	13.7194	25.2127	21.6668	358	Non-methylated	3
chr2	162088014	162088679	HepG2_STARR_combined_peak_6119	26	*	4.03619	5.27526	2.63163	293	Non-methylated	3
chr2	162235440	162236043	HepG2_STARR_combined_peak_6120	79	*	7.20607	11.092	7.95689	252	Non-methylated	1
chr2	162613375	162613964	HepG2_STARR_combined_peak_6121	26	*	4.06718	5.35945	2.64909	274	Non-methylated	1
chr2	162926542	162927045	HepG2_STARR_combined_peak_6122	52	*	5.66415	8.18353	5.2378	127	Non-methylated	1
chr2	163914259	163914887	HepG2_STARR_combined_peak_6123	67	*	6.67051	9.80812	6.7248	303	Non-methylated	1
chr2	163943356	163943980	HepG2_STARR_combined_peak_6124	61	*	6.26595	9.17558	6.1528	305	Non-methylated	1
chr2	163953134	163954145	HepG2_STARR_combined_peak_6125	1038	*	44.693	108.243	103.849	434	Non-methylated	1
chr2	164268835	164269351	HepG2_STARR_combined_peak_6126	37	*	4.79148	6.54031	3.74494	424	Non-methylated	1
chr2	164514196	164515211	HepG2_STARR_combined_peak_6127	479	*	24.4996	51.8895	47.9534	454	Non-methylated	4
chr2	165074728	165075288	HepG2_STARR_combined_peak_6128	62	*	6.38299	9.24974	6.22421	302	Non-methylated	1
chr2	165725298	165726024	HepG2_STARR_combined_peak_6129	98	*	8.13437	13.0452	9.80741	319	Non-methylated	1
chr2	165956380	165956899	HepG2_STARR_combined_peak_6130	38	*	4.9931	6.62564	3.82092	252	Non-methylated	1
chr2	166007055	166007608	HepG2_STARR_combined_peak_6131	26	*	4.03512	5.2724	2.62889	267	Non-methylated	1
chr2	166134231	166134757	HepG2_STARR_combined_peak_6132	52	*	5.6579	8.16652	5.22221	330	Non-methylated	3
chr2	166464086	166464630	HepG2_STARR_combined_peak_6133	26	*	4.06718	5.35945	2.64909	395	Non-methylated	1
chr2	166721787	166722388	HepG2_STARR_combined_peak_6134	37	*	4.79148	6.54031	3.74494	208	Non-methylated	4
chr2	166723606	166724149	HepG2_STARR_combined_peak_6135	55	*	5.98782	8.52382	5.53153	297	Non-methylated	4
chr2	167140534	167141299	HepG2_STARR_combined_peak_6136	314	*	17.8956	35.215	31.4944	497	Non-methylated	1
chr2	167438171	167438758	HepG2_STARR_combined_peak_6137	75	*	7.02191	10.6216	7.50656	237	Non-methylated	1
chr2	167651553	167652082	HepG2_STARR_combined_peak_6138	34	*	4.65145	6.1913	3.42841	295	Non-methylated	1
chr2	167844721	167845362	HepG2_STARR_combined_peak_6139	52	*	5.69406	8.2659300000000009	5.28352	371	Non-methylated	1
chr2	167940789	167941336	HepG2_STARR_combined_peak_6140	47	*	5.44756	7.62683	4.72312	394	Non-methylated	1
chr2	168284707	168285204	HepG2_STARR_combined_peak_6141	39	*	4.8756	6.76563	3.91847	229	Non-methylated	1
chr2	168452375	168453452	HepG2_STARR_combined_peak_6142	207	*	13.3799	24.3134	20.7822	600	Non-methylated	1
chr2	168656498	168657159	HepG2_STARR_combined_peak_6143	15	*	3.25375	4.01758	1.5044	278	Non-methylated	1
chr2	169011285	169012743	HepG2_STARR_combined_peak_6144	79	*	7.18722	11.0422	7.90953	989	Non-methylated	1
chr2	169842053	169842610	HepG2_STARR_combined_peak_6145	24	*	3.97212	5.10795	2.48867	229	Non-methylated	1
chr2	170156662	170157656	HepG2_STARR_combined_peak_6146	541	*	26.8434	58.1388	54.1385	582	Non-methylated	1
chr2	170175399	170175921	HepG2_STARR_combined_peak_6147	52	*	5.69406	8.2659300000000009	5.28352	321	Non-methylated	1
chr2	170221353	170222334	HepG2_STARR_combined_peak_6148	387	*	20.8723	42.5592	38.7413	500	Non-methylated	1
chr2	170321307	170321875	HepG2_STARR_combined_peak_6149	126	*	9.59703	15.9973	12.6695	328	Non-methylated	1
chr2	170503652	170504353	HepG2_STARR_combined_peak_6150	36	*	4.76283	6.46641	3.67897	511	Non-methylated	1
chr2	170537212	170537784	HepG2_STARR_combined_peak_6151	26	*	4.06718	5.35945	2.64909	262	Non-methylated	1
chr2	170914846	170915410	HepG2_STARR_combined_peak_6152	47	*	5.57537	7.66602	4.75898	223	Non-methylated	4
chr2	171244276	171245277	HepG2_STARR_combined_peak_6153	1111	*	47.1793	115.56	111.116	541	Non-methylated	1
chr2	171360840	171361501	HepG2_STARR_combined_peak_6154	15	*	3.25375	4.01758	1.5044	331	Non-methylated	1
chr2	171430790	171431687	HepG2_STARR_combined_peak_6155	431	*	22.6262	47.0209	43.1465	432	Non-methylated	2
chr2	171754016	171754596	HepG2_STARR_combined_peak_6156	15	*	3.25375	4.01758	1.5044	295	Non-methylated	1
chr2	172015623	172016293	HepG2_STARR_combined_peak_6157	39	*	4.88062	6.77952	3.91847	327	Non-methylated	1
chr2	172096797	172097424	HepG2_STARR_combined_peak_6158	13	*	3.12724	3.69379	1.37024	462	Non-methylated	2
chr2	172126907	172128176	HepG2_STARR_combined_peak_6159	26	*	4.06718	5.35945	2.64909	391	Non-methylated	1
chr2	172159619	172160172	HepG2_STARR_combined_peak_6160	23	*	3.91206	4.95849	2.35974	261	Non-methylated	1
chr2	172252652	172253950	HepG2_STARR_combined_peak_6161	667	*	31.2818	70.8301	66.7153	720	Non-methylated	1
chr2	172587304	172587903	HepG2_STARR_combined_peak_6162	69	*	6.76969	10.0282	6.93604	439	Non-methylated	1
chr2	172666373	172666974	HepG2_STARR_combined_peak_6163	79	*	7.18722	11.0422	7.90953	306	Non-methylated	1
chr2	173281772	173282421	HepG2_STARR_combined_peak_6164	96	*	8.07025	12.8679	9.65266	226	Non-methylated	1
chr2	173287949	173288624	HepG2_STARR_combined_peak_6165	14	*	3.16565	3.78783	1.4373	333	Non-methylated	1
chr2	173291148	173292025	HepG2_STARR_combined_peak_6166	219	*	13.8284	25.5166	21.9583	448	Non-methylated	1
chr2	173300131	173301065	HepG2_STARR_combined_peak_6167	579	*	28.0699	62.017	57.9824	445	Non-methylated	4
chr2	173966392	173967057	HepG2_STARR_combined_peak_6168	124	*	9.49694	15.7353	12.4147	449	Non-methylated	2
chr2	174051555	174052342	HepG2_STARR_combined_peak_6169	451	*	23.3178	49.0019	45.1026	375	Non-methylated	3
chr2	174063765	174064410	HepG2_STARR_combined_peak_6170	39	*	4.86918	6.74797	3.91847	312	Non-methylated	1
chr2	174219427	174219927	HepG2_STARR_combined_peak_6171	67	*	6.5075	9.80993	6.7248	466	Non-methylated	1
chr2	174708876	174709477	HepG2_STARR_combined_peak_6172	28	*	4.34792	5.51979	2.80258	323	Non-methylated	1
chr2	174772219	174773483	HepG2_STARR_combined_peak_6173	14	*	3.18101	3.82642	1.46822	831	Non-methylated	1
chr2	175062626	175063609	HepG2_STARR_combined_peak_6174	469	*	24.1197	50.9153	46.9935	591	Non-methylated	3
chr2	176562158	176562666	HepG2_STARR_combined_peak_6175	31	*	4.53561	5.92303	3.18169	159	Non-methylated	1
chr2	176863164	176863747	HepG2_STARR_combined_peak_6176	15	*	3.25375	4.01758	1.5044	289	Non-methylated	1
chr2	177169851	177170846	HepG2_STARR_combined_peak_6177	805	*	36.2848	84.7982	80.5667	501	Non-methylated	3
chr2	177187602	177188137	HepG2_STARR_combined_peak_6178	62	*	6.30616	9.27621	6.2482	206	Non-methylated	3
chr2	177263331	177264186	HepG2_STARR_combined_peak_6179	523	*	26.1266	56.3086	52.3263	221	Non-methylated	2
chr2	177264743	177265329	HepG2_STARR_combined_peak_6180	44	*	5.31803	7.32187	4.43646	350	Non-methylated	2
chr2	177418934	177419667	HepG2_STARR_combined_peak_6181	52	*	5.69406	8.2659300000000009	5.28352	532	Non-methylated	1
chr2	177466171	177466747	HepG2_STARR_combined_peak_6182	52	*	5.87986	8.2434	5.28352	193	Non-methylated	1
chr2	177474301	177474893	HepG2_STARR_combined_peak_6183	52	*	5.69406	8.2659300000000009	5.28352	257	Non-methylated	1
chr2	177836184	177836902	HepG2_STARR_combined_peak_6184	100	*	8.38937	13.3017	10.0584	340	Non-methylated	4
chr2	178747681	178748397	HepG2_STARR_combined_peak_6185	112	*	8.89099	14.5691	11.2894	367	Non-methylated	1
chr2	178799085	178799582	HepG2_STARR_combined_peak_6186	38	*	4.82394	6.62572	3.82092	208	Non-methylated	1
chr2	179239021	179239744	HepG2_STARR_combined_peak_6187	67	*	6.49051	9.76278	6.70537	390	Non-methylated	3
chr2	179272459	179273007	HepG2_STARR_combined_peak_6188	24	*	3.9778	5.12244	2.49968	261	Non-methylated	3
chr2	179344328	179344831	HepG2_STARR_combined_peak_6189	74	*	6.97717	10.5124	7.40216	297	Non-methylated	3
chr2	179460232	179461113	HepG2_STARR_combined_peak_6190	362	*	19.889	40.0507	36.2654	452	Non-methylated	1
chr2	180414789	180415329	HepG2_STARR_combined_peak_6191	26	*	4.06718	5.35945	2.64909	284	Non-methylated	1
chr2	180935010	180935537	HepG2_STARR_combined_peak_6192	15	*	3.25375	4.01758	1.5044	256	Non-methylated	1
chr2	180979231	180979948	HepG2_STARR_combined_peak_6193	290	*	16.9481	32.7392	29.0619	376	Non-methylated	2
chr2	181791076	181791816	HepG2_STARR_combined_peak_6194	79	*	7.19778	11.07	7.93575	410	Non-methylated	3
chr2	182435650	182436241	HepG2_STARR_combined_peak_6195	39	*	4.88062	6.77952	3.91847	352	Non-methylated	1
chr2	183546042	183546994	HepG2_STARR_combined_peak_6196	44	*	5.31215	7.30846	4.42452	360	Non-methylated	1
chr2	183893098	183893612	HepG2_STARR_combined_peak_6197	26	*	4.23994	5.30227	2.64909	276	Non-methylated	1
chr2	184530693	184531222	HepG2_STARR_combined_peak_6198	48	*	5.4827	7.71286	4.80268	264	Non-methylated	4
chr2	184596939	184597644	HepG2_STARR_combined_peak_6199	95	*	8.0399	12.7856	9.57318	301	Non-methylated	1
chr2	184963361	184964210	HepG2_STARR_combined_peak_6200	15	*	3.21112	3.9038	1.5044	296	Non-methylated	4
chr2	185058486	185059212	HepG2_STARR_combined_peak_6201	15	*	3.25375	4.01758	1.5044	385	Non-methylated	1
chr2	185133191	185133815	HepG2_STARR_combined_peak_6202	66	*	6.63208	9.72462	6.66957	168	Non-methylated	1
chr2	185219715	185220367	HepG2_STARR_combined_peak_6203	67	*	6.50079	9.79127	6.7248	412	Non-methylated	1
chr2	185373036	185373557	HepG2_STARR_combined_peak_6204	22	*	3.83701	4.78055	2.20304	313	Non-methylated	1
chr2	185384582	185385272	HepG2_STARR_combined_peak_6205	66	*	6.46617	9.69594	6.64232	352	Non-methylated	1
chr2	185407476	185408168	HepG2_STARR_combined_peak_6206	51	*	5.62793	8.08572	5.14801	370	Non-methylated	1
chr2	185567732	185568654	HepG2_STARR_combined_peak_6207	1183	*	49.6197	122.813	118.325	460	Non-methylated	1
chr2	185668682	185669276	HepG2_STARR_combined_peak_6208	85	*	7.59718	11.6838	8.50767	215	Non-methylated	1
chr2	186442972	186443475	HepG2_STARR_combined_peak_6209	35	*	4.69946	6.30764	3.53452	184	Non-methylated	1
chr2	186493121	186493639	HepG2_STARR_combined_peak_6210	36	*	4.76655	6.47592	3.68737	260	Non-methylated	1
chr2	186544242	186544873	HepG2_STARR_combined_peak_6211	114	*	8.94781	14.7269	11.4289	340	Non-methylated	3
chr2	187599604	187600248	HepG2_STARR_combined_peak_6212	52	*	5.69406	8.2659300000000009	5.28352	314	Non-methylated	1
chr2	188142428	188143171	HepG2_STARR_combined_peak_6213	98	*	8.13437	13.0452	9.80741	347	Non-methylated	1
chr2	188199486	188200089	HepG2_STARR_combined_peak_6214	98	*	8.13437	13.0452	9.80741	314	Non-methylated	1
chr2	188298723	188299679	HepG2_STARR_combined_peak_6215	3114	*	109.814	316.861	311.415	430	Non-methylated	1
chr2	188381391	188381958	HepG2_STARR_combined_peak_6216	52	*	5.69406	8.2659300000000009	5.28352	356	Non-methylated	1
chr2	188569340	188569994	HepG2_STARR_combined_peak_6217	25	*	4.0139	5.21606	2.58101	362	Non-methylated	1
chr2	188891283	188891873	HepG2_STARR_combined_peak_6218	58	*	6.13921	8.86965	5.86265	154	Non-methylated	4
chr2	189128444	189128945	HepG2_STARR_combined_peak_6219	15	*	3.25375	4.01758	1.5044	280	Non-methylated	1
chr2	189533381	189533913	HepG2_STARR_combined_peak_6220	52	*	5.66415	8.18353	5.2378	140	Non-methylated	1
chr2	189534577	189535411	HepG2_STARR_combined_peak_6221	158	*	11.1219	19.2644	15.8446	406	Non-methylated	1
chr2	189541866	189542471	HepG2_STARR_combined_peak_6222	114	*	9.10178	14.7542	11.4557	394	Non-methylated	1
chr2	190173537	190174390	HepG2_STARR_combined_peak_6223	218	*	13.7997	25.4356	21.8859	444	Non-methylated	1
chr2	190204802	190205344	HepG2_STARR_combined_peak_6224	15	*	3.25375	4.01758	1.5044	258	Non-methylated	1
chr2	190229670	190230332	HepG2_STARR_combined_peak_6225	15	*	3.25375	4.01758	1.5044	313	Non-methylated	1
chr2	190278743	190280215	HepG2_STARR_combined_peak_6226	55	*	5.98782	8.52382	5.53153	625	Non-methylated	1
chr2	190334296	190334987	HepG2_STARR_combined_peak_6227	114	*	8.94781	14.7269	11.4289	410	Non-methylated	3
chr2	190880560	190881156	HepG2_STARR_combined_peak_6228	38	*	4.9931	6.62564	3.82092	241	Non-methylated	2
chr2	191020867	191021419	HepG2_STARR_combined_peak_6229	56	*	6.05597	8.67707	5.67872	297	Non-methylated	2
chr2	191311517	191312129	HepG2_STARR_combined_peak_6230	26	*	4.04582	5.30117	2.64909	273	Non-methylated	1
chr2	191471980	191472518	HepG2_STARR_combined_peak_6231	51	*	5.6447	8.13075	5.19023	249	Non-methylated	1
chr2	191637504	191638461	HepG2_STARR_combined_peak_6232	636	*	30.3507	67.6926	63.6038	471	Non-methylated	3
chr2	191866630	191867470	HepG2_STARR_combined_peak_6233	409	*	21.7059	44.8221	40.9751	387	Non-methylated	3
chr2	191874859	191875412	HepG2_STARR_combined_peak_6234	15	*	3.21596	3.91645	1.5044	271	Non-methylated	1
chr2	191922226	191922761	HepG2_STARR_combined_peak_6235	41	*	5.18817	7.03309	4.16169	282	Non-methylated	1
chr2	192508447	192509033	HepG2_STARR_combined_peak_6236	58	*	6.11664	8.81682	5.81244	302	Non-methylated	1
chr2	192544592	192545197	HepG2_STARR_combined_peak_6237	50	*	5.56892	7.93067	5.00471	272	Non-methylated	1
chr2	192828257	192828776	HepG2_STARR_combined_peak_6238	50	*	5.72923	7.97356	5.04574	296	Non-methylated	1
chr2	193427931	193428770	HepG2_STARR_combined_peak_6239	82	*	7.32093	11.4048	8.23741	512	Non-methylated	3
chr2	194020753	194021380	HepG2_STARR_combined_peak_6240	55	*	5.9965	8.54312	5.55032	284	Non-methylated	4
chr2	194761156	194761681	HepG2_STARR_combined_peak_6241	15	*	3.21112	3.9038	1.5044	270	Non-methylated	1
chr2	194762939	194763499	HepG2_STARR_combined_peak_6242	13	*	3.11689	3.669	1.34858	161	Non-methylated	1
chr2	194840638	194841350	HepG2_STARR_combined_peak_6243	15	*	3.25375	4.01758	1.5044	325	Non-methylated	1
chr2	194974190	194975004	HepG2_STARR_combined_peak_6244	39	*	4.88062	6.77952	3.91847	370	Non-methylated	4
chr2	195026266	195026948	HepG2_STARR_combined_peak_6245	53	*	5.90052	8.33284	5.34725	290	Non-methylated	1
chr2	195516169	195516737	HepG2_STARR_combined_peak_6246	20	*	3.76094	4.60895	2.05048	14	Non-methylated	1
chr2	196309617	196310133	HepG2_STARR_combined_peak_6247	22	*	3.86159	4.83782	2.25333	151	Non-methylated	1
chr2	197024089	197024763	HepG2_STARR_combined_peak_6248	71	*	6.84693	10.2044	7.10618	251	Non-methylated	1
chr2	197046452	197047035	HepG2_STARR_combined_peak_6249	15	*	3.25375	4.01758	1.5044	314	Non-methylated	1
chr2	197159383	197160246	HepG2_STARR_combined_peak_6250	143	*	10.4088	17.7452	14.365	451	Non-methylated	1
chr2	197309623	197310189	HepG2_STARR_combined_peak_6251	13	*	3.13297	3.70761	1.37775	380	Non-methylated	1
chr2	198242802	198243417	HepG2_STARR_combined_peak_6252	24	*	3.93653	5.01858	2.40994	271	Non-methylated	1
chr2	198758398	198758928	HepG2_STARR_combined_peak_6253	22	*	3.87138	4.86091	2.27468	92	Non-methylated	1
chr2	198822940	198823685	HepG2_STARR_combined_peak_6254	112	*	8.98174	14.4982	11.2205	384	Non-methylated	1
chr2	198869248	198869815	HepG2_STARR_combined_peak_6255	66	*	6.63809	9.73762	6.68157	296	Non-methylated	1
chr2	199530567	199531217	HepG2_STARR_combined_peak_6256	15	*	3.25375	4.01758	1.5044	317	Non-methylated	1
chr2	200172544	200173073	HepG2_STARR_combined_peak_6257	14	*	3.14902	3.74669	1.40714	257	Non-methylated	1
chr2	200175277	200175780	HepG2_STARR_combined_peak_6258	59	*	6.24362	8.92785	5.91877	126	Non-methylated	1
chr2	200221034	200221592	HepG2_STARR_combined_peak_6259	39	*	4.88062	6.77952	3.91847	409	Non-methylated	3
[truncated: 15,912 more rows]

## Sheet: RPE1 STARR peaks
Supplementary Data 3: RPE1 non-methylated STARR-seq peaks in MACS2 narrowpeak format, hg38 genome annotation, last column is the assigned cluster for each peak.
[truncated: 6,477 more rows]

[truncated: 6 more sheets: STARR TE enrichment, AME output, Fig. 3b, Predicted gene targets, STARR-seq Read statistics, Data sources, gRNAs and PCR primers]
