# Supplementary material for: Transposable elements as tissue-specific enhancers in cancers of endodermal lineage
Source: Nat Commun. 2023 Sep 1;14:5313. doi: 10.1038/s41467-023-41081-4 (PMC10474299; doi:10.1038/s41467-023-41081-4)
Supplement: Supplementary file 6 — Source Data [file 41467_2023_41081_MOESM6_ESM.zip]

Archive with 6 entries (5 files):
- Source Data/
- Source Data/fig_2a_source_data.tsv
- Source Data/Inventory of Source data files.docx
- Source Data/source_data.xlsx
- Source Data/Supplementary_Figures_3a_left_panel_source_data.tsv
- Source Data/Supplementary_Figures_3a_right_panel_source_data.tsv
