# Supplementary material for: Transposable elements as tissue-specific enhancers in cancers of endodermal lineage
Source: Nat Commun. 2023 Sep 1;14:5313. doi: 10.1038/s41467-023-41081-4 (PMC10474299; doi:10.1038/s41467-023-41081-4)
Supplement: Supplementary file 6 — Source Data [file 41467_2023_41081_MOESM6_ESM.zip › Source Data/source_data.xlsx]

## Sheet: Figure 1b
overlap	n
GP5D	3081
HepG2	1993
GP5D&HepG2	607
GP5D&TE	9500
HepG2&TE	7149
GP5D&HepG2&TE	2202

## Sheet: Figure 1c
Cell line	class	obs_exp	p_adj	sym
GP5d	DNA	0.7437682	1.000000e+00	ns
GP5d	LINE	0.6267082	1.000000e+00	ns
GP5d	LTR	2.3714952	0.000000e+00	****
GP5d	Non_TE	1.0285517	4.331607e-04	***
GP5d	SINE	0.6549393	1.000000e+00	ns
HepG2	DNA	0.8408946	1.000000e+00	ns
HepG2	LINE	0.5810364	1.000000e+00	ns
HepG2	LTR	2.8701679	0.000000e+00	****
HepG2	Non_TE	0.9680466	1.000000e+00	ns

## Sheet: Figure 1d
lineage	sig	p_adj	gp5d_obs_exp	hepg2_obs_exp
Amniota	sig	6.966019e-03	1.6260841	0.0000000
Boreotheria	insig	1.000000e+00	0.6791545	0.3295897
Catarrhini	sig	3.078736e-271	4.8951718	0.0000000
Euarchontoglires	insig	1.000000e+00	0.4902715	0.3078449
Euteleostomi	insig	1.000000e+00	0.0000000	0.0000000
Eutheria	insig	1.000000e+00	0.6598012	0.5099456
Haplorrhini	insig	4.384248e-01	1.2819143	0.0000000
Hominidae	sig	3.929782e-30	2.9261427	0.0000000
Hominoidea	sig	1.274746e-12	1.4049029	0.0000000
Human	insig	1.271258e-02	1.5524860	0.0000000
Mammalia	insig	1.000000e+00	0.7019034	0.5459248
Primates	insig	1.000000e+00	0.8028551	0.5663412
Simiiformes	sig	9.833900e-230	3.3205913	0.0000000
Tetrapoda	insig	7.068233e-01	1.1809164	0.0000000
Theria	insig	1.000000e+00	0.5924050	0.5413356
Amniota	insig	5.934478e-01	0.0000000	0.9172782
Catarrhini	sig	3.495044e-234	0.0000000	4.0080416
Haplorrhini	insig	1.000000e+00	0.0000000	0.6409572
Hominidae	sig	2.706703e-08	0.0000000	1.5556708
Hominoidea	sig	3.001942e-193	0.0000000	2.5305705
Human	sig	8.866981e-04	0.0000000	1.4728713
Simiiformes	sig	3.485750e-234	0.0000000	2.9005955
Tetrapoda	insig	1.415432e-01	0.0000000	1.6532829

## Sheet: Figure 2a
Provided in a separate text file (fig_2a) due to the large size of the source data.

## Sheet: Figure 2b
motif	1	2	3	4	5
AC0049: BACH1/BACH2/BATF/BATF3/BATF::JUN/BNC2/FOS/FOS::JUN/FOS::JUNB/FOS::JUND/FOSB::JUNB/FOSL1/FOSL1::JUN/FOSL1::JUNB/FOSL1::JUND/FOSL2/FOSL2::JUN/FOSL2::JUNB/FOSL2::JUND/JDP2/JUN::JUNB/JUNB/JUND/NFE2	1.9128662478278935	0.12344105833279126	0.6155911069466027	-0.014645097140326727	0.11838023107273747
AC0215: ZNF384	1.4560855778584858	0.5137577071746288	1.5220527247506241	0.6683777720030376	0.9312461121776416
AC0253: SOX10/SOX4/SRY	0.18335022111146426	0.22724595605198866	0.08382212046511178	0.7856156801018956	0.25117110938053305
AC0382: ZNF416	0.017463928100374396	0	0.6042596762692721	0.8458395239120448	0.5564627164692555
AC0475: TP53/TP63/TP73	0.12004558202449613	0.03680980162364255	1.5189224994780262	3.0971024068603907	2.9181343787930722
AC0523: KLF11/KLF16/KLF2/KLF3/KLF6/KLF9/SP3/SP8/SP9	0.981878817941292	0.7210577852336223	0.7501257789668169	0.11497885306361591	0.33797059387065354
AC0524: KLF1/KLF10/KLF12/KLF14/KLF15/KLF4/KLF5/KLF7/SP1/SP2/SP4	1.0939626592630038	1.839937142217115	0.7889712369596938	0.19802831112027303	0.536796301271318
AC0525: MAZ/PATZ1/SP5/ZNF148/ZNF281	0.5556147538739421	0.8709752548724168	0.507816120471937	0.13717123301285702	0.2100286496178558
AC0571: PRDM9	1.4626907237762599	1.3064085489187685	1.2193511418955483	0.5320130760691565	0.8434519836980814
AC0579: ZNF93	0.20942516634269986	1.3558665346169243	0.14762427343090648	0	0.07374118659567132
AC0619: ZNF135	0.8532198719334011	0.08074612340015695	1.520590440130804	0.629059124632288	0.9116060643226923
AC0620: ZNF460	1.2456902426906846	0.3228987063448202	1.5188125517352025	0.9343487062450274	1.0931249007736734
AC0640: EHF/ELF1/ELF2/ELF3/ELF4/ELK1/ELK1::HOXA1/ELK1::HOXB13/ELK1::SREBF2/ELK3/ELK4/ERF/ERF::FOXI1/ERF::HOXB13/ETS1/ETS2/ETV1/ETV2/ETV2::DRGX/ETV3/ETV4/ETV5/ETV5::DRGX/ETV6/ETV7/FEV/FLI1/FLI1::DRGX/FOXJ2::ELF1/GABPA/HOXB2::ELK1/SPDEF/ZBTB7A	0.4897191253380355	0.7779138063895524	0.21733323410510355	0.07324454471943223	0.20307083517111538
AC0511: YY2/ZFP42	0	1.9346622362277297	0.08514339264420426	0	0

## Sheet: Figure 2c
subf	cluster	obs_exp	p_adj	sig	lab
AluJb|Alu|SINE	1	0.1484891231717277	1	insig	NA
AluSz6|Alu|SINE	1	0.28390271600264977	1	insig	NA
AluSz|Alu|SINE	1	0.11895792854593758	1	insig	NA
HERV17-int|ERV1|LTR	1	20.771513353115726	4.1637342235107975e-12	LTR	HERV17-int
HERVE-int|ERV1|LTR	1	7.228915662650603	0.24920376581411471	insig	NA
HERVK11D-int|ERVK|LTR	1	46.15384615384615	0.002550316205494207	LTR	HERVK11D-int
L1M1|L1|LINE	1	0.6438113632705618	1	insig	NA
L1MB7|L1|LINE	1	0.3675119441381845	1	insig	NA
L1MD1|L1|LINE	1	0.9466708740927737	1	insig	NA
L1MD2|L1|LINE	1	0.7814535035165407	1	insig	NA
L1ME3Cz|L1|LINE	1	1.083815028901734	1	insig	NA
L1PA16|L1|LINE	1	0.3587658454915092	1	insig	NA
L1PA3|L1|LINE	1	0.2084056964223689	1	insig	NA
L1PB1|L1|LINE	1	3.34518084883964	9.602933873799421e-7	insig	NA
L1PBa1|L1|LINE	1	25.1937984496124	3.7563326688636466e-12	LINE	L1PBa1
L1PBa|L1|LINE	1	3.7037037037037037	0.1034719840801524	insig	NA
L2a|L2|LINE	1	0.894919168591224	1	insig	NA
L2b|L2|LINE	1	1.3019985678015753	1	insig	NA
L2c|L2|LINE	1	0.9985672730430252	1	insig	NA
L2|L2|LINE	1	0.33000577510106427	1	insig	NA
L4_A_Mam|RTE-X|LINE	1	3.1545741324921135	0.7470236160469689	insig	NA
LTR10B1|ERV1|LTR	1	75	8.384511240869496e-4	LTR	LTR10B1
LTR10C|ERV1|LTR	1	39.603960396039604	8.574440022675956e-9	LTR	LTR10C
LTR10F|ERV1|LTR	1	27.972027972027973	0.001022189518684821	LTR	LTR10F
LTR14B|ERVK|LTR	1	26.785714285714285	0.010797751493285063	insig	NA
LTR14C|ERVK|LTR	1	88.88888888888889	1.7340269661291804e-5	LTR	LTR14C
LTR18A|ERVL|LTR	1	60	0.0012429542223663752	LTR	LTR18A
LTR18B|ERVL|LTR	1	54.6875	1.3069601871858192e-8	LTR	LTR18B
LTR22A|ERVK|LTR	1	170.2127659574468	1.4784048933572336e-13	LTR	LTR22A
LTR2|ERV1|LTR	1	17.301038062283737	9.494216958187103e-4	LTR	LTR2
LTR33|ERVL|LTR	1	1.5856236786469344	1	insig	NA
LTR7C|ERV1|LTR	1	33.70786516853933	0.005787433471319029	LTR	LTR7C
LTR8B|ERV1|LTR	1	5.050505050505051	0.5517861272290479	insig	NA
LTR8|ERV1|LTR	1	7.377049180327869	4.820673313865134e-4	insig	NA
MER11A|ERVK|LTR	1	46.82779456193353	7.904078197682638e-38	LTR	MER11A
MER11B|ERVK|LTR	1	44.943820224719104	7.65786744426636e-19	LTR	MER11B
MER11C|ERVK|LTR	1	12.345679012345679	4.129022834928403e-5	LTR	MER11C
MER11D|ERVK|LTR	1	28.98550724637681	9.494216958187103e-4	LTR	MER11D
MER21C|ERVL|LTR	1	1.514386673397274	1	insig	NA
MER39|ERV1|LTR	1	3.6319612590799033	0.8390309177698506	insig	NA
MER51A|ERV1|LTR	1	10.380622837370243	0.1034719840801524	insig	NA
MIR3|MIR|SINE	1	0.8444927011702257	1	insig	NA
MIRb|MIR|SINE	1	0.668660918528946	1	insig	NA
MIRc|MIR|SINE	1	1.3967780985194151	1	insig	NA
MIR|MIR|SINE	1	0.9182334936598163	1	insig	NA
MLT1C|ERVL-MaLR|LTR	1	1.0231225700838962	1	insig	NA
MamRTE1|RTE-BovB|LINE	1	3.7986704653371324	0.5517861272290479	insig	NA
Non_TE	1	1.39469113923438	7.052960799410075e-91	insig	NA
L1PB1|L1|LINE	2	0.8556759840273817	1	insig	NA
Non_TE	2	1.8665752309110002	1.1658818870290852e-203	insig	NA
AluJb|Alu|SINE	3	1.1018816748601457	0.8570862333022354	insig	NA
AluJo|Alu|SINE	3	1.0968587185033973	1	insig	NA
AluJr4|Alu|SINE	3	1.3199426111908177	0.7574608619295967	insig	NA
AluJr|Alu|SINE	3	1.139349096563187	0.7926396378066558	insig	NA
AluSc5|Alu|SINE	3	1.0421319041238648	1	insig	NA
AluSc8|Alu|SINE	3	0.479031485433088	1	insig	NA
AluSc|Alu|SINE	3	0.7475290013566267	1	insig	NA
AluSg4|Alu|SINE	3	0.4012841091492777	1	insig	NA
AluSg7|Alu|SINE	3	0.5628729032984353	1	insig	NA
AluSg|Alu|SINE	3	0.9073952714624187	1	insig	NA
AluSp|Alu|SINE	3	1.3942907463124679	0.04362358255699321	insig	NA
AluSq2|Alu|SINE	3	0.7144051437170348	1	insig	NA
AluSq|Alu|SINE	3	0.6909144746582441	1	insig	NA
AluSx1|Alu|SINE	3	0.5234024330282796	1	insig	NA
AluSx3|Alu|SINE	3	0.6389368091495751	1	insig	NA
AluSx4|Alu|SINE	3	0.254993625159371	1	insig	NA
AluSx|Alu|SINE	3	0.9399600516978028	1	insig	NA
AluSz6|Alu|SINE	3	1.024787036443989	1	insig	NA
AluSz|Alu|SINE	3	0.8028904054596547	1	insig	NA
AluYc|Alu|SINE	3	1.3679890560875514	1	insig	NA
AluYh3|Alu|SINE	3	1.3723696248856359	1	insig	NA
AluYk3|Alu|SINE	3	2.53592561284869	0.7610688320367484	insig	NA
AluYm1|Alu|SINE	3	1.346153846153846	1	insig	NA
AluY|Alu|SINE	3	0.7912561844061665	1	insig	NA
AmnSINE1|5S-Deu-L2|SINE	3	4.149377593360996	0.1743086417175575	insig	NA
Charlie15b|hAT-Charlie|DNA	3	3.194888178913738	0.33513425651886664	insig	NA
Charlie1a|hAT-Charlie|DNA	3	0.38114597890992247	1	insig	NA
Charlie25|hAT-Charlie|DNA	3	2.2761760242792106	0.8606993550019194	insig	NA
Charlie29a|hAT-Charlie|DNA	3	1.9697964543663822	1	insig	NA
Charlie7|hAT-Charlie|DNA	3	1.3231013495633765	1	insig	NA
Charlie9|hAT-Charlie|DNA	3	5	0.2320988733662572	insig	NA
ERV3-16A3_I-int|ERVL|LTR	3	0.5471742359102635	1	insig	NA
ERVL-B4-int|ERVL|LTR	3	1.6859852476290833	0.3021111738926235	insig	NA
ERVL-E-int|ERVL|LTR	3	0.8286876600873889	1	insig	NA
FLAM_A|Alu|SINE	3	1.1167836630504149	1	insig	NA
FLAM_C|Alu|SINE	3	1.062887511071745	1	insig	NA
FRAM|Alu|SINE	3	1.2761613067891782	1	insig	NA
FordPrefect|hAT-Tip100|DNA	3	2.843601895734597	0.6331504322891139	insig	NA
HAL1ME|L1|LINE	3	0.5339028296849974	1	insig	NA
HAL1|L1|LINE	3	0.8356255005048571	1	insig	NA
HERV-Fc1_LTR1|ERV1|LTR	3	210.5263157894737	1.4438353937824817e-7	LTR	HERV-Fc1_LTR1
HERV16-int|ERVL|LTR	3	1.4732965009208103	1	insig	NA
HERV17-int|ERV1|LTR	3	5.211726384364821	3.6212780993874107e-6	insig	NA
HERV3-int|ERV1|LTR	3	7.9016681299385425	6.507169350901878e-5	insig	NA
HERVE-int|ERV1|LTR	3	8.086253369272237	4.0761353832038367e-8	insig	NA
HERVIP10F-int|ERV1|LTR	3	3.115264797507788	0.23622142392630452	insig	NA
HERVIP10FH-int|ERV1|LTR	3	4.2979942693409745	0.04163220325730038	insig	NA
HERVK11D-int|ERVK|LTR	3	11.673151750972762	0.03240892197054698	insig	NA
HERVK14-int|ERVK|LTR	3	4.410143329658213	0.14857775131932308	insig	NA
HERVL-int|ERVL|LTR	3	3.5285285285285286	2.1863686957921863e-11	insig	NA
HERVL18-int|ERVL|LTR	3	2.0964360587002098	0.9758421422740315	insig	NA
HSMAR2|TcMar-Mariner|DNA	3	25.025278058645096	3.496046716646897e-97	DNA	HSMAR2
L1HS|L1|LINE	3	2.4424000651306685	2.6988064097859237e-4	insig	NA
L1M1|L1|LINE	3	1.7804154302670623	7.805035889868991e-4	insig	NA
L1M2|L1|LINE	3	0.3672998215972295	1	insig	NA
L1M4b|L1|LINE	3	1.0410641989589358	1	insig	NA
L1M4|L1|LINE	3	0.8393866020984665	1	insig	NA
L1M5|L1|LINE	3	0.3997093023255814	1	insig	NA
L1M6|L1|LINE	3	1.0185028008827024	1	insig	NA
L1M7|L1|LINE	3	0.7258649891120251	1	insig	NA
L1MA10|L1|LINE	3	0.4688965301656768	1	insig	NA
L1MA1|L1|LINE	3	0.4010963299685808	1	insig	NA
L1MA2|L1|LINE	3	0.8488964346349746	1	insig	NA
L1MA3|L1|LINE	3	0.8041009146647904	1	insig	NA
L1MA4A|L1|LINE	3	0.38586626977564636	1	insig	NA
L1MA4|L1|LINE	3	0.3610597102495825	1	insig	NA
L1MA5A|L1|LINE	3	0.4549590536851683	1	insig	NA
L1MA6|L1|LINE	3	0.2580423189403062	1	insig	NA
L1MA7|L1|LINE	3	0.27497078435416233	1	insig	NA
L1MA8|L1|LINE	3	0.6632653061224489	1	insig	NA
L1MA9|L1|LINE	3	0.4564286215855628	1	insig	NA
L1MB1|L1|LINE	3	0.6943239021003298	1	insig	NA
L1MB2|L1|LINE	3	1.1099600414385082	1	insig	NA
L1MB3|L1|LINE	3	0.5810125111360731	1	insig	NA
L1MB4|L1|LINE	3	0.6923076923076923	1	insig	NA
L1MB5|L1|LINE	3	0.9600877794541215	1	insig	NA
L1MB7|L1|LINE	3	0.8637386797885148	1	insig	NA
L1MB8|L1|LINE	3	0.5006739842095128	1	insig	NA
L1MC1|L1|LINE	3	0.500858614768174	1	insig	NA
L1MC2|L1|LINE	3	0.42083999663328003	1	insig	NA
L1MC3|L1|LINE	3	0.23124951823017034	1	insig	NA
L1MC4a|L1|LINE	3	0.28115554930765446	1	insig	NA
L1MC4|L1|LINE	3	0.4256851894299093	1	insig	NA
L1MC5a|L1|LINE	3	0.7179543822830949	1	insig	NA
L1MC5|L1|LINE	3	0.3580165881019154	1	insig	NA
L1MCa|L1|LINE	3	0.8120178643930166	1	insig	NA
L1MCb|L1|LINE	3	1.387604070305273	1	insig	NA
L1MCc|L1|LINE	3	0.9858044164037855	1	insig	NA
L1MC|L1|LINE	3	0.4678362573099415	1	insig	NA
L1MD1|L1|LINE	3	0.5425200054252001	1	insig	NA
L1MD2|L1|LINE	3	0.4949678270912391	1	insig	NA
L1MDa|L1|LINE	3	0.21052631578947367	1	insig	NA
L1MD|L1|LINE	3	0.5982053838484547	1	insig	NA
L1ME1|L1|LINE	3	0.4216547197829395	1	insig	NA
L1ME2|L1|LINE	3	0.5836859769444038	1	insig	NA
L1ME3A|L1|LINE	3	0.3731343283582089	1	insig	NA
L1ME3B|L1|LINE	3	0.664073617303861	1	insig	NA
L1ME3Cz|L1|LINE	3	0.46093569946992397	1	insig	NA
L1ME3G|L1|LINE	3	0.32909892713749755	1	insig	NA
L1ME3|L1|LINE	3	0.652954619653934	1	insig	NA
L1ME4a|L1|LINE	3	0.3343363423604146	1	insig	NA
L1ME4b|L1|LINE	3	0.40563837339012265	1	insig	NA
L1ME4c|L1|LINE	3	0.599250936329588	1	insig	NA
L1ME5|L1|LINE	3	0.8576329331046312	1	insig	NA
L1MEc|L1|LINE	3	0.5939727397774165	1	insig	NA
L1MEd|L1|LINE	3	0.5961029767892403	1	insig	NA
L1MEf|L1|LINE	3	0.5211294296001516	1	insig	NA
L1MEg|L1|LINE	3	0.9651112290691503	1	insig	NA
L1MEi|L1|LINE	3	0.663239927043608	1	insig	NA
L1P1|L1|LINE	3	1.2049402550456874	1	insig	NA
L1P2|L1|LINE	3	0.3896609949344071	1	insig	NA
L1P3|L1|LINE	3	0.6180469715698393	1	insig	NA
L1P4|L1|LINE	3	0.8185985592665357	1	insig	NA
L1PA10|L1|LINE	3	0.4999166805532411	1	insig	NA
L1PA11|L1|LINE	3	0.6157635467980296	1	insig	NA
L1PA13|L1|LINE	3	0.7481949796116868	1	insig	NA
L1PA14|L1|LINE	3	0.4790648653827729	1	insig	NA
L1PA15-16|L1|LINE	3	6.659056316590563	3.9359918352154467e-16	insig	NA
L1PA15|L1|LINE	3	0.49295774647887325	1	insig	NA
L1PA16|L1|LINE	3	1.3208026416052834	0.2883298985724513	insig	NA
L1PA17|L1|LINE	3	0.6379876048122494	1	insig	NA
L1PA2|L1|LINE	3	1.992261939134954	3.6212780993874107e-6	insig	NA
L1PA3|L1|LINE	3	1.4012481220385993	0.014045568435341459	insig	NA
L1PA4|L1|LINE	3	0.47947976445556567	1	insig	NA
L1PA5|L1|LINE	3	0.35072336694432266	1	insig	NA
L1PA6|L1|LINE	3	0.28117890646967103	1	insig	NA
L1PA7|L1|LINE	3	0.2986348122866894	1	insig	NA
L1PA8|L1|LINE	3	0.329937724254547	1	insig	NA
L1PB1|L1|LINE	3	3.4846907336973842	1.4740915458181612e-38	insig	NA
L1PB2|L1|LINE	3	1.123876123876124	1	insig	NA
L1PB3|L1|LINE	3	0.8046670690002011	1	insig	NA
L1PB4|L1|LINE	3	0.5237658766531361	1	insig	NA
L1PBa1|L1|LINE	3	16.936671575846834	8.241294041412759e-38	LINE	L1PBa1
L1PBa|L1|LINE	3	3.5083872382414207	8.252517611919139e-8	insig	NA
L1PB|L1|LINE	3	0.9096422073984233	1	insig	NA
L1PREC2|L1|LINE	3	0.35993881040223163	1	insig	NA
L2a|L2|LINE	3	0.6009769071426745	1	insig	NA
L2b|L2|LINE	3	0.8692449355432781	1	insig	NA
L2c|L2|LINE	3	0.7658095490559925	1	insig	NA
L2|L2|LINE	3	0.8238264949764492	1	insig	NA
L3|CR1|LINE	3	0.7106881315082039	1	insig	NA
L4_A_Mam|RTE-X|LINE	3	1.0258163788681827	1	insig	NA
LOR1-int|ERV1|LTR	3	1.1094674556213018	1	insig	NA
LTR104_Mam|Gypsy|LTR	3	3.7257824143070044	0.13855394344766253	insig	NA
LTR10A|ERV1|LTR	3	70.8502024291498	1.0556292069425162e-49	LTR	LTR10A
LTR10B1|ERV1|LTR	3	58.82352941176471	3.9359918352154467e-16	LTR	LTR10B1
LTR10B2|ERV1|LTR	3	46.875	1.4438353937824817e-7	LTR	LTR10B2
LTR10C|ERV1|LTR	3	79.47019867549669	9.498980876573633e-106	LTR	LTR10C
LTR10D|ERV1|LTR	3	49.3421052631579	5.041090349738481e-19	LTR	LTR10D
LTR10E|ERV1|LTR	3	30.660377358490567	6.050156547795829e-14	LTR	LTR10E
LTR10F|ERV1|LTR	3	91.98813056379821	5.1052182808375644e-95	LTR	LTR10F
LTR12C|ERV1|LTR	3	3.9357429718875503	1.4229023903687184e-13	insig	NA
LTR12D|ERV1|LTR	3	2.710027100271003	0.4788269840313778	insig	NA
LTR14B|ERVK|LTR	3	38.59649122807018	1.2741011555506543e-25	LTR	LTR14B
LTR14C|ERVK|LTR	3	79.09604519774011	1.5953925942081355e-20	LTR	LTR14C
LTR16A1|ERVL|LTR	3	2.507163323782235	0.23622142392630452	insig	NA
LTR16A2|ERVL|LTR	3	2.1367521367521367	0.7797667499832324	insig	NA
LTR16C|ERVL|LTR	3	0.764642911760208	1	insig	NA
LTR17|ERV1|LTR	3	2.900232018561485	0.2883298985724513	insig	NA
LTR18A|ERVL|LTR	3	91.6030534351145	9.514129484912173e-37	LTR	LTR18A
LTR18B|ERVL|LTR	3	30.508474576271187	3.517128592953817e-19	LTR	LTR18B
LTR22A|ERVK|LTR	3	29.520295202952028	1.662209858832928e-8	LTR	LTR22A
LTR22B1|ERVK|LTR	3	19.607843137254903	0.0010963389928011454	LTR	LTR22B1
LTR22B2|ERVK|LTR	3	72.72727272727273	7.696761607881081e-6	LTR	LTR22B2
LTR22C0|ERVK|LTR	3	15.463917525773196	0.015635651713810976	insig	NA
LTR22E|ERVK|LTR	3	17.964071856287426	0.010783508087466788	insig	NA
LTR24B|ERV1|LTR	3	6.593406593406593	0.1305827718213298	insig	NA
LTR2752|ERV1|LTR	3	3.9215686274509802	0.364474343901705	insig	NA
LTR27C|ERV1|LTR	3	16.0857908847185	5.626197652926657e-5	LTR	LTR27C
LTR27|ERV1|LTR	3	14.634146341463415	0.018044740962444045	insig	NA
LTR28C|ERV1|LTR	3	3.783102143757881	0.37937877380635787	insig	NA
LTR2C|ERV1|LTR	3	16.39344262295082	3.3353936278317714e-4	LTR	LTR2C
LTR2|ERV1|LTR	3	16.090104585679807	3.9359918352154467e-16	LTR	LTR2
LTR30|ERV1|LTR	3	11.029411764705882	0.03702284479210837	insig	NA
LTR33C|ERVL|LTR	3	6.666666666666666	0.005490502597583071	insig	NA
LTR33|ERVL|LTR	3	0.5955926146515783	1	insig	NA
LTR36|ERV1|LTR	3	4.451038575667655	0.2883298985724513	insig	NA
LTR39|ERV1|LTR	3	2.4110910186859553	0.6146992481174147	insig	NA
LTR3A|ERVK|LTR	3	10.909090909090908	0.03769336414497542	insig	NA
LTR3B|ERVK|LTR	3	26.548672566371682	0.003640910147212287	LTR	LTR3B
LTR3|ERVK|LTR	3	23.62204724409449	0.005036382585567171	LTR	LTR3
LTR41|ERVL|LTR	3	3.003003003003003	0.37937877380635787	insig	NA
LTR45B|ERV1|LTR	3	5.9405940594059405	0.15571871918486285	insig	NA
LTR49-int|ERV1|LTR	3	1.0438413361169103	1	insig	NA
LTR4|ERV1|LTR	3	57.14285714285714	1.1365325647431225e-10	LTR	LTR4
LTR50|ERVL|LTR	3	1.1415525114155252	1	insig	NA
LTR58|ERV1|LTR	3	48.07692307692308	2.281026838233745e-6	LTR	LTR58
LTR5B|ERVK|LTR	3	8.634222919937205	2.6932560647525142e-6	insig	NA
LTR5_Hs|ERVK|LTR	3	2.8915662650602405	0.19702504835258686	insig	NA
LTR67B|ERVL|LTR	3	1.1769321302471558	1	insig	NA
LTR71A|ERV1|LTR	3	13.274336283185841	0.023160512486272863	insig	NA
LTR76|ERV1|LTR	3	14.409221902017292	5.921344804578584e-4	LTR	LTR76
LTR78|ERV1|LTR	3	1.2733446519524618	1	insig	NA
LTR79|ERVL|LTR	3	1.0960906101571062	1	insig	NA
LTR7B|ERV1|LTR	3	25	1.657796993855918e-28	LTR	LTR7B
LTR7C|ERV1|LTR	3	83.15098468271334	1.6379169873437462e-56	LTR	LTR7C
LTR7Y|ERV1|LTR	3	180.42813455657492	2.770126834060709e-107	LTR	LTR7Y
LTR7|ERV1|LTR	3	14.184397163120568	4.6732640430634465e-36	LTR	LTR7
LTR88a|Gypsy?|LTR	3	5.813953488372093	0.16315703719329988	insig	NA
LTR88b|Gypsy?|LTR	3	13.671875	2.0923779841096874e-10	LTR	LTR88b
LTR88c|Gypsy?|LTR	3	21.31782945736434	3.445943779314118e-10	LTR	LTR88c
LTR8A|ERV1|LTR	3	2.0903010033444818	0.6454446503363664	insig	NA
LTR8B|ERV1|LTR	3	6.6596565019277945	7.41511950934803e-9	insig	NA
LTR8|ERV1|LTR	3	7.023230686115613	1.1115351333527601e-18	insig	NA
LTR9B|ERV1|LTR	3	4.519774011299435	0.14167079637695762	insig	NA
LTR9|ERV1|LTR	3	2023-02-03	0.33513425651886664	insig	NA
MARNA|TcMar-Mariner|DNA	3	1.4326647564469914	1	insig	NA
MER103C|hAT-Charlie|DNA	3	1.0076582023377672	1	insig	NA
MER113|hAT-Charlie|DNA	3	1.4214641080312722	1	insig	NA
MER115|hAT-Tip100|DNA	3	2.05761316872428	0.6737525683222431	insig	NA
MER11A|ERVK|LTR	3	56.41838351822504	1.29258463732888e-235	LTR	MER11A
MER11B|ERVK|LTR	3	31.645569620253163	5.817223065627327e-54	LTR	MER11B
MER11C|ERVK|LTR	3	9.331259720062208	1.2472222370729101e-17	insig	NA
MER11D|ERVK|LTR	3	18.34862385321101	2.3040682213185468e-10	LTR	MER11D
MER20|hAT-Charlie|DNA	3	0.36202371255317223	1	insig	NA
MER21A|ERVL|LTR	3	2.210759027266028	0.45209095302574376	insig	NA
MER21C|ERVL|LTR	3	0.9211283822682785	1	insig	NA
MER2|TcMar-Tigger|DNA	3	1.2815583749839805	1	insig	NA
MER31A|ERV1|LTR	3	8.666666666666666	2.0054457839595418e-7	insig	NA
MER31B|ERV1|LTR	3	5.312868949232586	0.0012272684036290784	insig	NA
MER39B|ERV1|LTR	3	4.237288135593221	0.02310166411416084	insig	NA
MER39|ERV1|LTR	3	1.7825311942959001	0.6933996265033087	insig	NA
MER4-int|ERV1|LTR	3	0.49529470034670625	1	insig	NA
MER41-int|ERV1|LTR	3	0.683526999316473	1	insig	NA
MER41A|ERV1|LTR	3	1.7147756501857674	0.8548207694567869	insig	NA
MER41B|ERV1|LTR	3	1.5228426395939088	1	insig	NA
MER41C|ERV1|LTR	3	4.362050163576881	0.15248665418400661	insig	NA
MER44B|TcMar-Tigger|DNA	3	1.6597510373443982	1	insig	NA
MER44C|TcMar-Tigger|DNA	3	2.642007926023778	0.5041232504048349	insig	NA
MER45R|hAT-Tip100|DNA	3	4.511278195488722	0.28515265575245213	insig	NA
MER48|ERV1|LTR	3	15.56420233463035	0.0024796758237973057	LTR	MER48
MER49|ERV1|LTR	3	2.0010005002501248	0.8548207694567869	insig	NA
MER4A1|ERV1|LTR	3	1.095290251916758	1	insig	NA
MER4B|ERV1|LTR	3	1.569242840329541	1	insig	NA
MER50B|ERV1|LTR	3	2.67379679144385	0.6942456080326427	insig	NA
MER50C|ERV1|LTR	3	44.64285714285714	3.0681486379467927e-6	LTR	MER50C
MER50|ERV1|LTR	3	1.5440041173443129	1	insig	NA
MER51A|ERV1|LTR	3	2.808988764044944	0.4476981845577862	insig	NA
MER52-int|ERV1|LTR	3	1.7113519680547633	1	insig	NA
MER52D|ERV1|LTR	3	1.4932802389248383	1	insig	NA
MER57A-int|ERV1|LTR	3	0.8715862870424171	1	insig	NA
MER57B1|ERV1|LTR	3	9.85663082437276	7.590708266485088e-7	insig	NA
MER57B2|ERV1|LTR	3	4.566210045662101	0.0661957533018162	insig	NA
MER57C1|ERV1|LTR	3	16.216216216216218	0.014045568435341459	insig	NA
MER57C2|ERV1|LTR	3	6.578947368421052	0.1305827718213298	insig	NA
MER57E1|ERV1|LTR	3	6.369426751592357	0.13926530011971056	insig	NA
MER58A|hAT-Charlie|DNA	3	0.7783831869231624	1	insig	NA
MER5A1|hAT-Charlie|DNA	3	1.2044967880085653	1	insig	NA
MER5A|hAT-Charlie|DNA	3	0.8059016799950406	1	insig	NA
MER5B|hAT-Charlie|DNA	3	0.2840640090900483	1	insig	NA
MER61C|ERV1|LTR	3	182.08955223880596	4.6299863814348316e-111	LTR	MER61C
MER61D|ERV1|LTR	3	190.8831908831909	2.9657491169657834e-123	LTR	MER61D
MER61E|ERV1|LTR	3	66.98564593301435	4.6615214449686487e-39	LTR	MER61E
MER61F|ERV1|LTR	3	27.77777777777778	2.7489802723381286e-6	LTR	MER61F
MER68|ERVL|LTR	3	1.4684287812041115	1	insig	NA
MER70B|ERVL|LTR	3	6.134969325153374	0.14857775131932308	insig	NA
MER72B|ERV1|LTR	3	12.244897959183673	0.028706183148159526	insig	NA
MER74A|ERVL|LTR	3	1.8726591760299625	0.9562138209893097	insig	NA
MER76|ERVL|LTR	3	5.091649694501019	0.04362358255699321	insig	NA
MER77|ERVL|LTR	3	1.539250897896357	1	insig	NA
MER81|hAT-Blackjack|DNA	3	3.2813781788351104	0.319418369385018	insig	NA
MER83B-int|ERV1|LTR	3	5.617977528089887	0.1750090902156746	insig	NA
MER89|ERV1|LTR	3	1.9267822736030829	1	insig	NA
MER91A|hAT-Tip100|DNA	3	1.8315018315018317	1	insig	NA
MER92B|ERV1|LTR	3	3.1185031185031185	0.5452666366065256	insig	NA
MER9a1|ERVK|LTR	3	14.311270125223611	3.2344316590091213e-6	LTR	MER9a1
MER9a2|ERVK|LTR	3	10.416666666666668	0.002427317311327391	LTR	MER9a2
MER9a3|ERVK|LTR	3	7.6502732240437155	8.74898657426e-4	insig	NA
MIR1_Amn|MIR|SINE	3	1.5790660951951274	0.9198000043379672	insig	NA
MIR3|MIR|SINE	3	0.8952065756992106	1	insig	NA
MIRb|MIR|SINE	3	0.7787911876164172	1	insig	NA
MIRc|MIR|SINE	3	0.8801156723455084	1	insig	NA
MIR|MIR|SINE	3	0.6230590251073317	1	insig	NA
MLT1A0|ERVL-MaLR|LTR	3	0.3304692663582287	1	insig	NA
MLT1A1-int|ERVL-MaLR|LTR	3	2.3828435266084194	0.823292105818326	insig	NA
MLT1A1|ERVL-MaLR|LTR	3	0.5508883073956755	1	insig	NA
MLT1A|ERVL-MaLR|LTR	3	0.6514657980456026	1	insig	NA
MLT1B|ERVL-MaLR|LTR	3	1.2206624868223936	1	insig	NA
MLT1C|ERVL-MaLR|LTR	3	1.1696958790714413	1	insig	NA
MLT1D|ERVL-MaLR|LTR	3	0.4928941099153865	1	insig	NA
MLT1E1A|ERVL-MaLR|LTR	3	1.701093560145808	0.7848198917355985	insig	NA
MLT1E2|ERVL-MaLR|LTR	3	0.9316191540898081	1	insig	NA
MLT1F1|ERVL-MaLR|LTR	3	1.694915254237288	0.8606993550019194	insig	NA
MLT1F2|ERVL-MaLR|LTR	3	1.0355987055016183	1	insig	NA
MLT1F|ERVL-MaLR|LTR	3	1.1668611435239207	1	insig	NA
MLT1G1|ERVL-MaLR|LTR	3	1.1665888940737286	1	insig	NA
MLT1G3|ERVL-MaLR|LTR	3	1.2718600953895072	1	insig	NA
MLT1G|ERVL-MaLR|LTR	3	2.224340641881157	0.3585988799108342	insig	NA
MLT1H2|ERVL-MaLR|LTR	3	6.261911244214539	3.5298771166691185e-10	insig	NA
MLT1H|ERVL-MaLR|LTR	3	10.771992818671455	4.3373269404646905e-69	LTR	MLT1H
MLT1I|ERVL-MaLR|LTR	3	1.0692645835808483	1	insig	NA
MLT1J2|ERVL-MaLR|LTR	3	0.7417022065640646	1	insig	NA
MLT1J|ERVL-MaLR|LTR	3	1.0570026425066064	1	insig	NA
MLT1K|ERVL-MaLR|LTR	3	0.9541984732824427	1	insig	NA
MLT1L|ERVL-MaLR|LTR	3	0.5520591807441757	1	insig	NA
MLT1N2|ERVL-MaLR|LTR	3	1.0834236186348862	1	insig	NA
MLT1O|ERVL-MaLR|LTR	3	1.2543116964565695	1	insig	NA
MLT2A1|ERVL|LTR	3	0.7739938080495357	1	insig	NA
MLT2A2|ERVL|LTR	3	1.6117478510028653	0.7491615676481513	insig	NA
MLT2B1|ERVL|LTR	3	1.2172854534388313	1	insig	NA
MLT2B3|ERVL|LTR	3	1.1457378551787352	1	insig	NA
MLT2B4|ERVL|LTR	3	0.6454388984509467	1	insig	NA
MLT2C1|ERVL|LTR	3	1.3434841021047916	1	insig	NA
MLT2D|ERVL|LTR	3	1.0111223458038423	1	insig	NA
MLT2F|ERVL|LTR	3	1.3667425968109341	1	insig	NA
MSTA-int|ERVL-MaLR|LTR	3	0.5683432793407218	1	insig	NA
MSTA|ERVL-MaLR|LTR	3	0.8850732398105943	1	insig	NA
MSTB|ERVL-MaLR|LTR	3	0.5956517422813461	1	insig	NA
MSTD|ERVL-MaLR|LTR	3	0.5006257822277848	1	insig	NA
MamGypLTR1a|Gypsy|LTR	3	3.5377358490566038	0.4391619078311184	insig	NA
MamGypsy2-I|Gypsy|LTR	3	1.3094718463553034	1	insig	NA
MamRTE1|RTE-BovB|LINE	3	1.876172607879925	0.4447628009544474	insig	NA
Non_TE	3	0.9073651893487387	1	insig	NA
PABL_A-int|ERV1|LTR	3	2.798507462686567	0.6435341982549706	insig	NA
PABL_A|ERV1|LTR	3	5.4288816503800215	0.035426111620456155	insig	NA
THE1A|ERVL-MaLR|LTR	3	1.835985312117503	0.4788269840313778	insig	NA
THE1B-int|ERVL-MaLR|LTR	3	0.7393084622383985	1	insig	NA
THE1B|ERVL-MaLR|LTR	3	0.8521043272080616	1	insig	NA
THE1C-int|ERVL-MaLR|LTR	3	0.4329629095107519	1	insig	NA
THE1C|ERVL-MaLR|LTR	3	0.864902266043937	1	insig	NA
THE1D-int|ERVL-MaLR|LTR	3	0.7647208768799388	1	insig	NA
THE1D|ERVL-MaLR|LTR	3	1.1628702373623367	1	insig	NA
Tigger15a|TcMar-Tigger|DNA	3	1.5460729746444033	1	insig	NA
Tigger1|TcMar-Tigger|DNA	3	0.5041817426893647	1	insig	NA
Tigger2|TcMar-Tigger|DNA	3	1.015228426395939	1	insig	NA
Tigger3b|TcMar-Tigger|DNA	3	0.26001040041601664	1	insig	NA
Tigger4|TcMar-Tigger|DNA	3	1.0741138560687433	1	insig	NA
HSMAR2|TcMar-Mariner|DNA	4	56.33802816901409	1.2791455950462755e-4	DNA	HSMAR2
LTR10B1|ERV1|LTR	4	5000	6.874829795056625e-65	LTR	LTR10B1
LTR10B2|ERV1|LTR	4	9000	5.500323217133626e-63	LTR	LTR10B2
LTR10C|ERV1|LTR	4	333.3333333333333	5.072090788117637e-14	LTR	LTR10C
LTR10D|ERV1|LTR	4	750	5.072090788117637e-14	LTR	LTR10D
LTR10E|ERV1|LTR	4	4000	1.770024906727146e-101	LTR	LTR10E
MER11B|ERVK|LTR	4	90.9090909090909	6.728488437919566e-4	LTR	MER11B
MER61C|ERV1|LTR	4	2200	2.0082444561567983e-31	LTR	MER61C
MER61E|ERV1|LTR	4	8400	3.668861009896011e-147	LTR	MER61E
MLT1H|ERVL-MaLR|LTR	4	17.937219730941703	0.00736836025605699	LTR	MLT1H
Non_TE	4	0.5299710493426777	1	insig	NA
AluJr|Alu|SINE	5	0.36932167918256803	1	insig	NA
AmnSINE1|5S-Deu-L2|SINE	5	36.36363636363637	2.452284878361178e-4	SINE	AmnSINE1
ERVL-E-int|ERVL|LTR	5	2.8715003589375447	0.9404377332661109	insig	NA
HAL1|L1|LINE	5	1.2763241863433312	1	insig	NA
HSMAR2|TcMar-Mariner|DNA	5	47.51131221719457	3.6082591404548913e-26	DNA	HSMAR2
L1M1|L1|LINE	5	1.484560570071259	1	insig	NA
L1M4|L1|LINE	5	1.1750881316098707	1	insig	NA
L1MA2|L1|LINE	5	1.4614541468761417	1	insig	NA
L1MA3|L1|LINE	5	0.9535918626827719	1	insig	NA
L1PA15-16|L1|LINE	5	10.830324909747292	0.0010509992746014528	LINE	L1PA15-16
L1PA16|L1|LINE	5	1.6162549064881089	1	insig	NA
L1PB1|L1|LINE	5	1.8344883815735835	1	insig	NA
L1PBa1|L1|LINE	5	10.989010989010989	0.08338928318149437	insig	NA
L1PBa|L1|LINE	5	2.8957528957528957	1	insig	NA
L2a|L2|LINE	5	0.23857807467493738	1	insig	NA
L2b|L2|LINE	5	0.41385018623258385	1	insig	NA
L2c|L2|LINE	5	0.3668042182485099	1	insig	NA
L2|L2|LINE	5	0.6631299734748011	1	insig	NA
LTR10A|ERV1|LTR	5	75.75757575757575	5.76800594860586e-7	LTR	LTR10A
LTR10B1|ERV1|LTR	5	999.9999999999999	2.020098331301104e-53	LTR	LTR10B1
LTR10B2|ERV1|LTR	5	571.4285714285714	2.888390367805405e-18	LTR	LTR10B2
LTR10C|ERV1|LTR	5	310.3448275862069	5.265565553506191e-55	LTR	LTR10C
LTR10D|ERV1|LTR	5	703.7037037037037	1.46262953141857e-45	LTR	LTR10D
LTR10E|ERV1|LTR	5	442.3076923076923	1.568744545066638e-50	LTR	LTR10E
LTR10F|ERV1|LTR	5	293.10344827586204	2.422784518812296e-34	LTR	LTR10F
LTR18A|ERVL|LTR	5	166.66666666666666	7.517139581162446e-7	LTR	LTR18A
LTR18B|ERVL|LTR	5	39.473684210526315	0.002699558718817661	LTR	LTR18B
LTR27B|ERV1|LTR	5	130.43478260869566	9.1384053518677e-5	LTR	LTR27B
LTR4|ERV1|LTR	5	166.66666666666669	4.596576199529379e-5	LTR	LTR4
LTR7C|ERV1|LTR	5	190.47619047619045	1.602260074956941e-14	LTR	LTR7C
LTR7Y|ERV1|LTR	5	222.22222222222223	5.028334469239591e-15	LTR	LTR7Y
LTR7|ERV1|LTR	5	10.471204188481675	0.023004741657554544	insig	NA
LTR88b|Gypsy?|LTR	5	47.16981132075472	5.11074936664214e-6	LTR	LTR88b
LTR88c|Gypsy?|LTR	5	75.75757575757575	5.76800594860586e-7	LTR	LTR88c
LTR8|ERV1|LTR	5	8.431703204047217	0.014061599892802085	insig	NA
MER11A|ERVK|LTR	5	89.08045977011494	5.60966155434629e-47	LTR	MER11A
MER11B|ERVK|LTR	5	133.7579617834395	2.1977197032219792e-35	LTR	MER11B
MER11C|ERVK|LTR	5	30.640668523676883	1.4693271263532174e-11	LTR	MER11C
MER31B|ERV1|LTR	5	19.704433497536943	0.0024386343016319346	LTR	MER31B
MER50C|ERV1|LTR	5	428.57142857142856	2.9983333186623786e-6	LTR	MER50C
MER61C|ERV1|LTR	5	1175	1.5898791863614842e-123	LTR	MER61C
MER61D|ERV1|LTR	5	621.6216216216217	9.513316484199731e-54	LTR	MER61D
MER61E|ERV1|LTR	5	1399.9999999999998	2.8835441786589655e-132	LTR	MER61E
MER68|ERVL|LTR	5	12.396694214876034	0.06710092702097081	insig	NA
MIRb|MIR|SINE	5	0.30186401026337634	1	insig	NA
MIRc|MIR|SINE	5	0.7798791187365959	1	insig	NA
MLT1H2|ERVL-MaLR|LTR	5	7.556675062972292	0.20480888438311046	insig	NA
MLT1H|ERVL-MaLR|LTR	5	24.324324324324323	3.6082591404548913e-26	LTR	MLT1H
MLT1J2|ERVL-MaLR|LTR	5	5.059021922428331	0.5034598649849911	insig	NA
Non_TE	5	0.8559869377741307	1	insig	NA

## Sheet: Figure 2d
subf	obs_exp_wt	obs_exp_c2	padj_fisher	fisher_sig	lab
AluJb|Alu|SINE	0.7835524161481967	0.5440696409140371	0.2975998417008548	insig	NA
AluJo|Alu|SINE	0.7936425058217855	0.41776578856276636	0.06362172335868715	insig	NA
AluJr4|Alu|SINE	0.9168095029298043	0.2303935121186987	0.10063518188459272	insig	NA
AluJr|Alu|SINE	0.8254381700952922	0.366342540742524	0.0017051309680871979	SINE	NA
AluSc5|Alu|SINE	0.6958942240779402	0.3442735827404177	1	insig	NA
AluSc8|Alu|SINE	0.3913069652639817	0.3752601234946952	1	insig	NA
AluSc|Alu|SINE	0.533862111043319	0.3067484662576687	1	insig	NA
AluSg4|Alu|SINE	0.27347310847766637	0.630053554552137	1	insig	NA
AluSg7|Alu|SINE	0.38774718883288095	0.17554638813306414	1	insig	NA
AluSg|Alu|SINE	0.6197600151496893	0.3521333411585187	1	insig	NA
AluSp|Alu|SINE	0.9736004493540537	0.4028313287679116	0.0017420105579058684	SINE	NA
AluSq10|Alu|SINE	0.38008361839604715	0.4537205081669691	1	insig	NA
AluSq2|Alu|SINE	0.5228648812573855	0.4927884615384615	1	insig	NA
AluSq4|Alu|SINE	0.36913990402362495	0.8126777732629014	1	insig	NA
AluSq|Alu|SINE	0.5411621457079078	0.46625480825271015	1	insig	NA
AluSx1|Alu|SINE	0.36997742049566096	0.4847460365796817	1	insig	NA
AluSx3|Alu|SINE	0.44043162299053074	0.45193200933992816	1	insig	NA
AluSx4|Alu|SINE	0.295980583673711	0.34258307639602603	1	insig	NA
AluSx|Alu|SINE	0.6672917733278877	0.3955774441741332	0.04317677897321238	insig	NA
AluSz6|Alu|SINE	0.782472613458529	0.5750236774455418	1	insig	NA
AluSz|Alu|SINE	0.5805332071304622	0.526790546635396	1	insig	NA
AluYa5|Alu|SINE	0.16914749661705006	1.1441647597254005	1	insig	NA
AluYa8|Alu|SINE	0	0	1	insig	NA
AluYb8|Alu|SINE	0.7285089849441476	0.28860028860028863	1	insig	NA
AluYb9|Alu|SINE	0	0	1	insig	NA
AluYc3|Alu|SINE	0	0	1	insig	NA
AluYc|Alu|SINE	0.9323140033563303	0.6406149903907752	1	insig	NA
AluYd8|Alu|SINE	3.3112582781456954	0	1	insig	NA
AluYe5|Alu|SINE	0	0	1	insig	NA
AluYe6|Alu|SINE	3.546099290780142	0	1	insig	NA
AluYf1|Alu|SINE	0	0.39047247169074584	1	insig	NA
AluYg6|Alu|SINE	0	0	1	insig	NA
AluYh3a3|Alu|SINE	0	0	1	insig	NA
AluYh3|Alu|SINE	0.9082652134423251	0.3580379520229144	1	insig	NA
AluYh7|Alu|SINE	0	0	1	insig	NA
AluYh9|Alu|SINE	0	0	1	insig	NA
AluYi6_4d|Alu|SINE	0	0	1	insig	NA
AluYi6|Alu|SINE	0	0	1	insig	NA
AluYj4|Alu|SINE	0.26288117770767616	1.243781094527363	1	insig	NA
AluYk11|Alu|SINE	4.0241448692152915	4.597701149425287	1	insig	NA
AluYk12|Alu|SINE	0	0	1	insig	NA
AluYk2|Alu|SINE	0.8382229673093042	1.8552875695732838	1	insig	NA
AluYk3|Alu|SINE	1.6565433462175594	0.6389776357827476	1	insig	NA
AluYk4|Alu|SINE	0.6321112515802781	0	1	insig	NA
AluYm1|Alu|SINE	0.94684160692547	0.463893613731251	1	insig	NA
AluY|Alu|SINE	0.5561203133409077	0.5279577633789296	1	insig	NA
Alu|Alu|SINE	1.467351430667645	0.8474576271186441	1	insig	NA
AmnSINE1|5S-Deu-L2|SINE	6.830601092896175	7.757951900698216	1	insig	NA
AmnSINE2|tRNA-Deu|SINE	2.808988764044944	0	1	insig	NA
Arthur1A|hAT-Tip100|DNA	0	1.4326647564469914	1	insig	NA
Arthur1B|hAT-Tip100|DNA	1.0040160642570282	1.1198208286674134	1	insig	NA
Arthur1C|hAT-Tip100|DNA	0	0	1	insig	NA
Arthur1|hAT-Tip100|DNA	0.5129520389843549	0.6024096385542169	1	insig	NA
BLACKJACK|hAT-Blackjack|DNA	0	0.2770850651149903	1	insig	NA
CR1-11_Crp|CR1|LINE	0	0	1	insig	NA
CR1-12_AMi|CR1|LINE	0	0	1	insig	NA
CR1-13_AMi|CR1|LINE	0	0	1	insig	NA
CR1-16_AMi|CR1|LINE	0	0	1	insig	NA
CR1-3_Croc|CR1|LINE	0	1.1655011655011656	1	insig	NA
CR1-8_Crp|CR1|LINE	0	0	1	insig	NA
CR1-L3A_Croc|CR1|LINE	0	0	1	insig	NA
CR1-L3B_Croc|CR1|LINE	0	0	1	insig	NA
CR1_Mam|CR1|LINE	0	0	1	insig	NA
Chap1_Mam|hAT-Charlie|DNA	0	0	1	insig	NA
Charlie10a|hAT-Charlie|DNA	0	0	1	insig	NA
Charlie10b|hAT-Charlie|DNA	0	0	1	insig	NA
Charlie10|hAT-Charlie|DNA	0.6397952655150352	1.4587892049598834	1	insig	NA
Charlie11|hAT-Charlie|DNA	0	0	1	insig	NA
Charlie12|hAT-Charlie|DNA	0	0	1	insig	NA
Charlie13a|hAT-Charlie|DNA	2.089864158829676	1.2903225806451613	1	insig	NA
Charlie13b|hAT-Charlie|DNA	0	0	1	insig	NA
Charlie14a|hAT-Charlie|DNA	2.2075055187637966	2.5510204081632653	1	insig	NA
Charlie15a|hAT-Charlie|DNA	0	0.532197977647685	1	insig	NA
Charlie15b|hAT-Charlie|DNA	3.1364349189754313	0.6119951040391677	1	insig	NA
Charlie16a|hAT-Charlie|DNA	0	0.7616146230007617	1	insig	NA
Charlie17a|hAT-Charlie|DNA	0	0	1	insig	NA
Charlie17b|hAT-Charlie|DNA	2025-01-01	1.5037593984962405	1	insig	NA
Charlie17|hAT-Charlie|DNA	1.3888888888888888	0	1	insig	NA
Charlie18a|hAT-Charlie|DNA	0	0	1	insig	NA
Charlie19a|hAT-Charlie|DNA	0.7490636704119851	1.7636684303350971	1	insig	NA
Charlie1a|hAT-Charlie|DNA	0.26019080659150046	0.10085728693898136	1	insig	NA
Charlie1b|hAT-Charlie|DNA	0	0.32776138970829233	1	insig	NA
Charlie1|hAT-Charlie|DNA	0.3261578604044358	0	1	insig	NA
Charlie20a|hAT-Charlie|DNA	0.9765625	0	1	insig	NA
Charlie21a|hAT-Charlie|DNA	1.8315018315018314	0	1	insig	NA
Charlie22a|hAT-Charlie|DNA	0	0	1	insig	NA
Charlie23a|hAT-Charlie|DNA	0	0	1	insig	NA
Charlie24|hAT-Charlie|DNA	0	1.6299918500407498	1	insig	NA
Charlie25|hAT-Charlie|DNA	1.4713094654242274	0.5681818181818182	1	insig	NA
Charlie26a|hAT-Charlie|DNA	0	0	1	insig	NA
Charlie29a|hAT-Charlie|DNA	1.3667425968109341	1.5568240788790866	1	insig	NA
Charlie2a|hAT-Charlie|DNA	0	0.3616636528028933	1	insig	NA
Charlie2b|hAT-Charlie|DNA	0	0.7309941520467836	1	insig	NA
Charlie30a|hAT-Charlie|DNA	4.106776180698152	5	1	insig	NA
Charlie3|hAT-Charlie|DNA	0	0	1	insig	NA
Charlie4a|hAT-Charlie|DNA	0	0.2759381898454746	1	insig	NA
Charlie4z|hAT-Charlie|DNA	0.2901073397156948	0.3365870077415012	1	insig	NA
Charlie4|hAT-Charlie|DNA	0	9.345794392523365	1	insig	NA
Charlie5|hAT-Charlie|DNA	0.33200531208499334	0.3702332469455757	1	insig	NA
Charlie6|hAT-Charlie|DNA	0	0	1	insig	NA
Charlie7a|hAT-Charlie|DNA	0	0.9165902841429882	1	insig	NA
Charlie7|hAT-Charlie|DNA	0.963020030816641	0.447427293064877	1	insig	NA
Charlie8|hAT-Charlie|DNA	0.6615944426066821	1.1446012972148034	1	insig	NA
Charlie9|hAT-Charlie|DNA	3.6144578313253013	0	1	insig	NA
Cheshire|hAT-Charlie|DNA	0.5202913631633715	0	1	insig	NA
Chompy-6_Croc|PIF-Harbinger|DNA	0	0	1	insig	NA
Chompy-7_Croc|PIF-Harbinger|DNA	0	0	1	insig	NA
DNA1_Mam|TcMar|DNA	0	0	1	insig	NA
ERV24B_Prim-int|ERV1|LTR	0	1.0989010989010988	1	insig	NA
ERV24_Prim-int|ERV1|LTR	1.7123287671232879	1.0101010101010102	1	insig	NA
ERV3-16A3_I-int|ERVL|LTR	0.44682752457551383	0.3799632702172123	1	insig	NA
ERV3-16A3_LTR|ERVL|LTR	0.6684491978609626	2.994011976047904	1	insig	NA
ERVL-B4-int|ERVL|LTR	1.2803133001958127	1.050696086157079	1	insig	NA
ERVL-E-int|ERVL|LTR	0.8442380751371886	0.7402381099253594	1	insig	NA
ERVL-int|ERVL|LTR	0.7627765064836003	0.8643042350907519	1	insig	NA
ERVL47-int|ERVL|LTR	1.7543859649122808	1.838235294117647	1	insig	NA
Eulor11|DNA|DNA	0	0	1	insig	NA
Eulor1|DNA|DNA	0	0	1	insig	NA
Eulor8|TcMar?|DNA	0	0	1	insig	NA
Eulor9A|DNA|DNA	0	0	1	insig	NA
Eulor9B|DNA|DNA	0	0	1	insig	NA
Eulor9C|DNA|DNA	0	0	1	insig	NA
FAM|Alu|SINE	0.5851375073142188	0.33852403520649965	1	insig	NA
FLAM_A|Alu|SINE	0.8926578888640928	0	0.3321271757859211	insig	NA
FLAM_C|Alu|SINE	0.8945077225833384	0.3479713271626418	1	insig	NA
FRAM|Alu|SINE	0.896700143472023	0.6098800569221386	1	insig	NA
FordPrefect_a|hAT-Tip100|DNA	0	0	1	insig	NA
FordPrefect|hAT-Tip100|DNA	2.0093770931011385	0	1	insig	NA
HAL1M8|L1|LINE	0.22466861379465292	0	1	insig	NA
HAL1ME|L1|LINE	0.47058823529411764	0.33259423503325947	1	insig	NA
HAL1b|L1|LINE	0.28054425585636134	0.31665611146295125	1	insig	NA
HAL1|L1|LINE	0.733962910407594	0.5615769079575448	1	insig	NA
HERV-Fc1-int|ERV1|LTR	0	13.157894736842106	1	insig	NA
HERV-Fc1_LTR1|ERV1|LTR	133.33333333333334	258.06451612903226	1	insig	NA
HERV-Fc1_LTR2|ERV1|LTR	400	333.33333333333337	1	insig	NA
HERV-Fc1_LTR3|ERV1|LTR	153.84615384615384	333.33333333333337	1	insig	NA
HERV-Fc2-int|ERV1|LTR	16.666666666666668	0	1	insig	NA
HERV-Fc2_LTR|ERV1|LTR	500	0	1	insig	NA
HERV15-int|ERV1|LTR	0	0	1	insig	NA
HERV16-int|ERVL|LTR	1.2909888974954815	0.3021148036253776	1	insig	NA
HERV17-int|ERV1|LTR	6.758229779812514	7.029419422025514	1	insig	NA
HERV1_I-int|ERV1|LTR	5.025125628140703	10.666666666666666	1	insig	NA
HERV1_LTRa|ERV1|LTR	0	0	1	insig	NA
HERV1_LTRb|ERV1|LTR	0	52.631578947368425	1	insig	NA
HERV1_LTRc|ERV1|LTR	0	0	1	insig	NA
HERV1_LTRd|ERV1|LTR	0	0	1	insig	NA
HERV1_LTRe|ERV1|LTR	0	0	1	insig	NA
HERV3-int|ERV1|LTR	7.481296758104738	7.623007623007623	1	insig	NA
HERV30-int|ERV1|LTR	0	0	1	insig	NA
HERV35I-int|ERV1|LTR	0	0	1	insig	NA
HERV4_I-int|ERV1|LTR	0	0	1	insig	NA
HERV9-int|ERV1|LTR	0	0	1	insig	NA
HERV9N-int|ERV1|LTR	0	0.6729475100942126	1	insig	NA
HERV9NC-int|ERV1|LTR	0	0	1	insig	NA
HERVE-int|ERV1|LTR	6.7975830815709966	7.585899152164212	1	insig	NA
HERVE_a-int|ERV1|LTR	1.314924391847469	2.3006134969325154	1	insig	NA
HERVFH19-int|ERV1|LTR	0	0	1	insig	NA
HERVFH21-int|ERV1|LTR	1.2804097311139564	1.4858841010401187	1	insig	NA
HERVH-int|ERV1|LTR	0.034795921917951216	0.08002240627375666	1	insig	NA
HERVH48-int|ERV1|LTR	0	0	1	insig	NA
HERVI-int|ERV1|LTR	1.297016861219196	1.402524544179523	1	insig	NA
HERVIP10B3-int|ERV1|LTR	0	0	1	insig	NA
HERVIP10F-int|ERV1|LTR	3.034243606415258	2.4801587301587302	1	insig	NA
HERVIP10FH-int|ERV1|LTR	3.0456852791878175	3.6319612590799033	1	insig	NA
HERVK-int|ERVK|LTR	0.39339103068450043	0	1	insig	NA
HERVK11-int|ERVK|LTR	0.5055611729019212	1.119194180190263	1	insig	NA
HERVK11D-int|ERVK|LTR	19.444444444444446	15.15151515151515	1	insig	NA
HERVK13-int|ERVK|LTR	0	2.3041474654377883	1	insig	NA
HERVK14-int|ERVK|LTR	3.1298904538341157	3.558718861209964	1	insig	NA
HERVK14C-int|ERVK|LTR	2.1929824561403506	0	1	insig	NA
HERVK22-int|ERVK|LTR	0.44052863436123346	0	1	insig	NA
HERVK3-int|ERVK|LTR	1.2224938875305624	0	1	insig	NA
HERVK9-int|ERVK|LTR	0	0.2338087444470423	1	insig	NA
HERVKC4-int|ERVK|LTR	0	0	1	insig	NA
HERVL-int|ERVL|LTR	2.704422526248807	0.6797256380152011	3.9450698034084245e-4	LTR	NA
HERVL18-int|ERVL|LTR	1.4940239043824701	0.5552470849528041	1	insig	NA
HERVL32-int|ERVL|LTR	0	2.8490028490028494	1	insig	NA
HERVL40-int|ERVL|LTR	0	0.938526513374003	1	insig	NA
HERVL66-int|ERVL|LTR	0	1.9920318725099602	1	insig	NA
HERVL74-int|ERVL|LTR	0	0	1	insig	NA
HERVP71A-int|ERV1|LTR	0	0.8748906386701663	1	insig	NA
HERVS71-int|ERV1|LTR	0.6169031462060457	0.7183908045977012	1	insig	NA
HSMAR1|TcMar-Mariner|DNA	0.4139072847682119	0	1	insig	NA
HSMAR2|TcMar-Mariner|DNA	22.045855379188712	2.2416955369879763	2.9027441444205947e-19	DNA	HSMAR2
HUERS-P1-int|ERV1|LTR	0	0	1	insig	NA
HUERS-P2-int|ERV1|LTR	0	0.998003992015968	1	insig	NA
HUERS-P3-int|ERV1|LTR	0.3450655624568668	0.7958615200955034	1	insig	NA
HUERS-P3b-int|ERV1|LTR	0.9487666034155597	4.345464421510049	1	insig	NA
Harlequin-int|ERV1|LTR	0.24449877750611249	0.28224668360146765	1	insig	NA
Kanga11a|TcMar-Tc2|DNA	0	0	1	insig	NA
Kanga1a|TcMar-Tc2|DNA	0.8643042350907519	0	1	insig	NA
Kanga1b|TcMar-Tc2|DNA	5.813953488372093	2.3041474654377883	1	insig	NA
Kanga1c|TcMar-Tc2|DNA	1.2121212121212122	0	1	insig	NA
Kanga1d|TcMar-Tc2|DNA	0	0	1	insig	NA
Kanga1|TcMar-Tc2|DNA	1.0940919037199124	2.5125628140703515	1	insig	NA
Kanga2_a|TcMar-Tc2|DNA	0.5015045135406219	0.5534034311012729	1	insig	NA
L1HS|L1|LINE	1.75284837861525	3.28154299491026	1	insig	NA
L1M1|L1|LINE	1.4830460867806665	0.5228758169934641	0.0012053926148605728	LINE	NA
L1M2a1|L1|LINE	1.8148820326678765	2.044989775051125	1	insig	NA
L1M2a|L1|LINE	0.4269854824935952	0.48332527791203483	1	insig	NA
L1M2b|L1|LINE	0	0	1	insig	NA
L1M2c|L1|LINE	0.5858230814294083	0	1	insig	NA
L1M2|L1|LINE	0.2561287961946579	0.4264210481429363	1	insig	NA
L1M3a|L1|LINE	0.5717552887364208	0	1	insig	NA
L1M3b|L1|LINE	0.9302325581395349	0.5257623554153523	1	insig	NA
L1M3c|L1|LINE	0.33932813030200204	0.7624857033930613	1	insig	NA
L1M3de|L1|LINE	1.3404825737265416	1.5540015540015542	1	insig	NA
L1M3d|L1|LINE	0	0	1	insig	NA
L1M3e|L1|LINE	0	0	1	insig	NA
L1M3f|L1|LINE	1.0402219140083218	1.1862396204033214	1	insig	NA
L1M3|L1|LINE	0.1629062474545899	0.28576871785101926	1	insig	NA
L1M4a1|L1|LINE	0.33875338753387535	0	1	insig	NA
L1M4a2|L1|LINE	0.21715526601520085	0.25290844714213456	1	insig	NA
L1M4b|L1|LINE	0.7446632467317558	0.2896312029349295	1	insig	NA
L1M4c|L1|LINE	0.3908158280410357	0.2230649118893598	1	insig	NA
L1M4|L1|LINE	0.7423904974016332	0.5180810278727593	1	insig	NA
L1M5|L1|LINE	0.30512223959723866	0.27876404824085216	1	insig	NA
L1M6B|L1|LINE	0	0	1	insig	NA
L1M6|L1|LINE	0.8204406938584153	1.0860711376595167	1	insig	NA
L1M7|L1|LINE	0.5084745762711864	0.9669309611293753	1	insig	NA
L1M8|L1|LINE	0.2986857825567503	0.34083162917518744	1	insig	NA
L1MA10|L1|LINE	0.3365870077415012	0.6527415143603134	1	insig	NA
L1MA1|L1|LINE	0.33304786373584544	0.05615453728661276	1	insig	NA
L1MA2|L1|LINE	0.7788161993769471	0.35489595095983223	0.7827680899901591	insig	NA
L1MA3|L1|LINE	0.6520422895999255	0.4082965866405357	1	insig	NA
L1MA4A|L1|LINE	0.30916679548616477	0.17995321216483712	1	insig	NA
L1MA4|L1|LINE	0.25430733040879905	0.14705341715378112	1	insig	NA
L1MA5A|L1|LINE	0.3244646333549643	0.6127450980392157	1	insig	NA
L1MA5|L1|LINE	0.13672409078479628	0.23687327279905251	1	insig	NA
L1MA6|L1|LINE	0.18146624727800628	0.2119392440833628	1	insig	NA
L1MA7|L1|LINE	0.28947749312490956	0.22614201718679333	1	insig	NA
L1MA8|L1|LINE	0.5445634416409512	0.21002226235981014	1	insig	NA
L1MA9|L1|LINE	0.37381314327011733	0.42577348850411584	1	insig	NA
L1MB1|L1|LINE	0.5593536357986327	0.28776978417266186	1	insig	NA
L1MB2|L1|LINE	0.7750736319950394	0.5917860101787193	1	insig	NA
L1MB3|L1|LINE	0.40387722132471726	0.31188597448772726	1	insig	NA
L1MB4|L1|LINE	0.5338173277104574	0.49511078103725703	1	insig	NA
L1MB5|L1|LINE	0.6673340006673341	0.5036655660641334	1	insig	NA
L1MB7|L1|LINE	0.6954102920723227	0.5277379042472347	1	insig	NA
L1MB8|L1|LINE	0.42961093359826	0.6799987636386116	1	insig	NA
L1MC1|L1|LINE	0.3775864673010119	0.4076997000495064	1	insig	NA
L1MC2|L1|LINE	0.3565274229009448	0.2049040366095212	1	insig	NA
L1MC3|L1|LINE	0.1898562516951451	0.5021025544467458	1	insig	NA
L1MC4a|L1|LINE	0.1990049751243781	0.05688929343497554	1	insig	NA
L1MC4|L1|LINE	0.3421454802582058	0.44651065059228323	1	insig	NA
L1MC5a|L1|LINE	0.5795981452859351	0.48490191756667406	1	insig	NA
L1MC5|L1|LINE	0.25224922223156476	0.14710208884966167	1	insig	NA
L1MCa|L1|LINE	0.5655042412818096	0.545048236768954	1	insig	NA
L1MCb|L1|LINE	0.9883050568275408	0.3896356906292616	1	insig	NA
L1MCc|L1|LINE	0.8355382258738338	0.8267195767195767	1	insig	NA
L1MC|L1|LINE	0.3215175628968732	0.36677058499908305	1	insig	NA
L1MD1|L1|LINE	0.5888125613346419	0.6693813800412786	1	insig	NA
L1MD2|L1|LINE	0.4677268475210477	0.2709170542285637	1	insig	NA
L1MD3|L1|LINE	0.3202049311559398	0.3691399040236249	1	insig	NA
L1MDa|L1|LINE	0.19656985601258048	0.5686988171064604	1	insig	NA
L1MDb|L1|LINE	0.40144520272982737	0.47846889952153115	1	insig	NA
L1MD|L1|LINE	0.4216147846251142	0.4078303425774878	1	insig	NA
L1ME1|L1|LINE	0.30670142616163165	0.26540452072366966	1	insig	NA
L1ME2z|L1|LINE	0	0.3658313517468447	1	insig	NA
L1ME2|L1|LINE	0.4437011502099048	0.6345429307951617	1	insig	NA
L1ME3A|L1|LINE	0.26273440835495415	0.2278682921271505	1	insig	NA
L1ME3B|L1|LINE	0.6145861786397159	0.3121585765568909	1	insig	NA
L1ME3Cz|L1|LINE	0.4802305106451097	0.4323656578134651	1	insig	NA
L1ME3C|L1|LINE	0.35530289571860013	0.20964360587002098	1	insig	NA
L1ME3D|L1|LINE	0.24630541871921185	0.2840909090909091	1	insig	NA
L1ME3E|L1|LINE	0.36800785083415116	0.43004587155963303	1	insig	NA
L1ME3F|L1|LINE	0	0.1393922497909116	1	insig	NA
L1ME3G|L1|LINE	0.32192788815305373	0.31657257426264973	1	insig	NA
L1ME3|L1|LINE	0.5065285907248986	0.3306440946964687	1	insig	NA
L1ME4a|L1|LINE	0.3139881731121461	0.23745918670228555	1	insig	NA
L1ME4b|L1|LINE	0.38553203420720594	0.5668934240362812	1	insig	NA
L1ME4c|L1|LINE	0.6129955046996322	1.0579522745973904	1	insig	NA
L1ME5|L1|LINE	0.5900865460267506	0	1	insig	NA
L1MEa|L1|LINE	0	0	1	insig	NA
L1MEb|L1|LINE	0	0.6988120195667366	1	insig	NA
L1MEc|L1|LINE	0.41547309265049964	0.35476268910118336	1	insig	NA
L1MEd|L1|LINE	0.4776816517170001	0.546630629536275	1	insig	NA
L1MEf|L1|LINE	0.36735239113010953	0.6214316231017206	1	insig	NA
L1MEg1|L1|LINE	0.693000693000693	0.8417508417508418	1	insig	NA
L1MEg2|L1|LINE	0	0	1	insig	NA
L1MEg|L1|LINE	0.6734006734006734	0.3079647380374947	1	insig	NA
L1MEh|L1|LINE	0.2168726957276079	0.2503128911138924	1	insig	NA
L1MEi|L1|LINE	0.46194710705624203	0.39645830580150654	1	insig	NA
L1MEj|L1|LINE	0.5263157894736842	0.6062443164595333	1	insig	NA
L1M|L1|LINE	0	0	1	insig	NA
L1P1|L1|LINE	0.8362952122099101	1.3762953367875648	1	insig	NA
L1P2|L1|LINE	0.27262813522355506	0.42593972952827175	1	insig	NA
L1P3b|L1|LINE	0	0	1	insig	NA
L1P3|L1|LINE	0.5230907188761023	0.26052974381241856	1	insig	NA
L1P4a|L1|LINE	0	0	1	insig	NA
L1P4b|L1|LINE	1.3531799729364005	0	1	insig	NA
L1P4c|L1|LINE	0	0	1	insig	NA
L1P4d|L1|LINE	0	0	1	insig	NA
L1P4e|L1|LINE	0	0	1	insig	NA
L1P4|L1|LINE	0.5936832106388031	0.13460761879122357	1	insig	NA
L1P5|L1|LINE	0	0	1	insig	NA
L1PA10|L1|LINE	0.38881411694332285	0.21079258010118046	1	insig	NA
L1PA11|L1|LINE	0.4844961240310077	0.2855021983669274	1	insig	NA
L1PA12|L1|LINE	0.13399437223636607	0.15527950310559005	1	insig	NA
L1PA13|L1|LINE	0.5354465624330692	0.3698224852071006	1	insig	NA
L1PA14|L1|LINE	0.34277096044423117	0.15980823012385137	1	insig	NA
L1PA15-16|L1|LINE	5.931034482758621	1.1028832519300455	1.9312715237025242e-4	LINE	NA
L1PA15|L1|LINE	0.4041935076417835	0.29291154071470415	1	insig	NA
L1PA16|L1|LINE	1.102555438977113	0.5407204059562432	0.07921482797293687	insig	NA
L1PA17|L1|LINE	0.5047318611987381	0.4360782033578022	1	insig	NA
L1PA2|L1|LINE	1.4177111156770084	3.2032409261134793	1	insig	NA
L1PA3|L1|LINE	1.0300358452474145	1.4394431007020236	1	insig	NA
L1PA4|L1|LINE	0.36025726607118264	0.62509192528313	1	insig	NA
L1PA5|L1|LINE	0.24749412201460214	0.4452999310503333	1	insig	NA
L1PA6|L1|LINE	0.19819105617815574	0.398189286612457	1	insig	NA
L1PA7|L1|LINE	0.23105592557990012	0.3721060036978034	1	insig	NA
L1PA8A|L1|LINE	0.12136658777838462	0.2821272393849626	1	insig	NA
L1PA8|L1|LINE	0.26047696225978234	0.3031834259727135	1	insig	NA
L1PB1|L1|LINE	3.207331042382589	3.4816110846013824	1	insig	NA
L1PB2|L1|LINE	0.946236559139785	1.2387736141220194	1	insig	NA
L1PB3|L1|LINE	0.7836990595611285	0.6692880448422991	1	insig	NA
L1PB4|L1|LINE	0.4679457182966776	0.4350190320826536	1	insig	NA
L1PBa1|L1|LINE	16.52452025586354	20.331560838285892	1	insig	NA
L1PBa|L1|LINE	3.320420586607637	3.7388291081524714	1	insig	NA
L1PBb|L1|LINE	1.0989010989010988	0.6510416666666666	1	insig	NA
L1PB|L1|LINE	0.6376195536663124	0.24721878862793573	1	insig	NA
L1PREC2|L1|LINE	0.2895752895752896	0.3697541135145128	1	insig	NA
L1P|L1|LINE	13.698630136986303	0	1	insig	NA
L2-1_AMi|L2|LINE	2.2197558268590454	1.1764705882352942	1	insig	NA
L2-1_Crp|L2|LINE	0	0	1	insig	NA
L2-3_AMi|L2|LINE	0	0	1	insig	NA
L2-3_Crp|L2|LINE	0.991571641051066	0	1	insig	NA
L2a|L2|LINE	0.5814005095021259	0.5724098454493418	1	insig	NA
L2b|L2|LINE	0.8606821931001978	0.58807616762523085	0.8831846078457203	insig	NA
L2c|L2|LINE	0.7305749009968592	0.5528003285213381	1	insig	NA
L2|L2|LINE	0.6756841301818091	0.5499753958375547	1	insig	NA
L3b|CR1|LINE	0.27048958615093316	0.630119722747322	1	insig	NA
L3|CR1|LINE	0.5602723785717364	0.7499812504687383	1	insig	NA
L4_A_Mam|RTE-X|LINE	1.1950286806883366	0.8423417099536712	1	insig	NA
L4_B_Mam|RTE-X|LINE	0	0.6387735547748323	1	insig	NA
L4_C_Mam|RTE-X|LINE	0.36042530185619026	0.20699648105982196	1	insig	NA
L5|RTE-X|LINE	1.310615989515072	2.9585798816568047	1	insig	NA
LFSINE_Vert|tRNA|SINE	1.4194464158977997	2.298850574712644	1	insig	NA
LOR1-int|ERV1|LTR	0.7720020586721564	0.916030534351145	1	insig	NA
LOR1a|ERV1|LTR	0.6613756613756614	4.53857791225416	1	insig	NA
LOR1b|ERV1|LTR	0	0.60790273556231	1	insig	NA
LTR06|ERV1|LTR	22.058823529411764	15.15151515151515	1	insig	NA
LTR101_Mam|ERVL|LTR	0.6313131313131313	0	1	insig	NA
LTR102_Mam|ERVL|LTR	1.1363636363636365	0	1	insig	NA
LTR103_Mam|ERV1?|LTR	0	0	1	insig	NA
LTR103b_Mam|ERV1?|LTR	0	0	1	insig	NA
LTR104_Mam|Gypsy|LTR	3.289473684210526	0.6176652254478073	1	insig	NA
LTR105_Mam|ERVL|LTR	1.2345679012345678	1.455604075691412	1	insig	NA
LTR106_Mam|LTR|LTR	2.4009603841536618	1.5384615384615383	1	insig	NA
LTR107_Mam|LTR|LTR	0	0	1	insig	NA
LTR108a_Mam|ERVL|LTR	22.22222222222222	16	1	insig	NA
LTR108b_Mam|ERVL|LTR	0	0	1	insig	NA
LTR108c_Mam|ERVL|LTR	0	17.241379310344826	1	insig	NA
LTR108d_Mam|ERVL|LTR	9.523809523809524	10.416666666666666	1	insig	NA
LTR108e_Mam|ERVL|LTR	0	0	1	insig	NA
LTR109A2|ERV1|LTR	0	32.25806451612903	1	insig	NA
LTR10A|ERV1|LTR	56.98778833107191	79.9373040752351	1	insig	NA
LTR10B1|ERV1|LTR	193.77162629757788	174.7967479674797	1	insig	NA
LTR10B2|ERV1|LTR	160	116.56441717791411	1	insig	NA
LTR10B|ERV1|LTR	0	13.986013986013987	1	insig	NA
LTR10C|ERV1|LTR	85.31157270029674	20.868113522537563	3.3367710994601274e-10	LTR	LTR10C
LTR10D|ERV1|LTR	109.62566844919786	64.22018348623853	1	insig	NA
LTR10E|ERV1|LTR	108.45295055821371	93.02325581395348	1	insig	NA
LTR10F|ERV1|LTR	90.032154340836	98.84467265725289	1	insig	NA
LTR10G|ERV1|LTR	12	4.166666666666667	1	insig	NA
LTR12B|ERV1|LTR	0	0	1	insig	NA
LTR12C|ERV1|LTR	2.802062317865949	2.7941830189877437	1	insig	NA
LTR12D|ERV1|LTR	2.072538860103627	0	1	insig	NA
LTR12E|ERV1|LTR	1.6611295681063123	1.8832391713747645	1	insig	NA
LTR12F|ERV1|LTR	1.556420233463035	3.8095238095238093	1	insig	NA
LTR12_|ERV1|LTR	0.6635700066357001	0.7374631268436578	1	insig	NA
LTR12|ERV1|LTR	0.3993610223642173	0.4608294930875576	1	insig	NA
LTR13A|ERVK|LTR	0	1.358695652173913	1	insig	NA
LTR13_|ERVK|LTR	0	0	1	insig	NA
LTR13|ERVK|LTR	0	0.475511174512601	1	insig	NA
LTR14A|ERVK|LTR	10.204081632653061	5.58659217877095	1	insig	NA
LTR14B|ERVK|LTR	31.578947368421055	3.91644908616188	0.0017420105579058684	LTR	LTR14B
LTR14C|ERVK|LTR	72.72727272727272	62.22222222222222	1	insig	NA
LTR14|ERVK|LTR	4.11522633744856	14.778325123152708	1	insig	NA
LTR15|ERV1|LTR	0	0	1	insig	NA
LTR16A1|ERVL|LTR	2.0806241872561766	1.752336448598131	1	insig	NA
LTR16A2|ERVL|LTR	2.721617418351477	1.7969451931716083	1	insig	NA
LTR16A|ERVL|LTR	0.3269042170644001	0.18871485185884126	1	insig	NA
LTR16B1|ERVL|LTR	0.5073566717402334	0	1	insig	NA
LTR16B2|ERVL|LTR	0.4452359750667854	0.5022601707684581	1	insig	NA
LTR16B|ERVL|LTR	0	0	1	insig	NA
LTR16C|ERVL|LTR	0.737074865747078	0.8708633988554366	1	insig	NA
LTR16D1|ERVL|LTR	0	0	1	insig	NA
LTR16D2|ERVL|LTR	2.331002331002331	0	1	insig	NA
LTR16D|ERVL|LTR	0	3.5211267605633805	1	insig	NA
LTR16E1|ERVL|LTR	0.8944543828264758	0.3460207612456747	1	insig	NA
LTR16E2|ERVL|LTR	0.6371455877668047	1.4224751066856332	1	insig	NA
LTR16|ERVL|LTR	0.8820286659316428	0.25833118057349524	1	insig	NA
LTR17|ERV1|LTR	2.06953642384106	3.8498556304138596	1	insig	NA
LTR18A|ERVL|LTR	85.6353591160221	121.62162162162163	1	insig	NA
LTR18B|ERVL|LTR	33.573141486810556	49.43502824858757	1	insig	NA
LTR18C|ERVL|LTR	0	39.21568627450981	1	insig	NA
LTR19-int|ERV1|LTR	0	0	1	insig	NA
LTR19A|ERV1|LTR	1.310615989515072	1.6611295681063123	1	insig	NA
LTR19B|ERV1|LTR	1.7513134851138354	3.9682539682539684	1	insig	NA
LTR19C|ERV1|LTR	3.3783783783783785	0	1	insig	NA
LTR1A1|ERV1|LTR	2.557544757033248	1.9512195121951221	1	insig	NA
LTR1A2|ERV1|LTR	0.7518796992481203	0.436871996505024	1	insig	NA
LTR1B0|ERV1|LTR	0	0	1	insig	NA
LTR1B1|ERV1|LTR	0	0	1	insig	NA
LTR1B|ERV1|LTR	0	1.1534025374855825	1	insig	NA
LTR1C1|ERV1|LTR	0	0	1	insig	NA
LTR1C3|ERV1|LTR	0	0	1	insig	NA
LTR1C|ERV1|LTR	0	5.05050505050505	1	insig	NA
LTR1D1|ERV1|LTR	0	0	1	insig	NA
LTR1D|ERV1|LTR	0.8340283569641367	3.846153846153846	1	insig	NA
LTR1E|ERV1|LTR	0	2.254791431792559	1	insig	NA
LTR1F1|ERV1|LTR	3.0349013657056143	0	1	insig	NA
LTR1F2|ERV1|LTR	0	0	1	insig	NA
LTR1F|ERV1|LTR	0	0	1	insig	NA
LTR1|ERV1|LTR	0	4.862236628849271	1	insig	NA
LTR21A|ERV1|LTR	15.706806282722512	5.9171597633136095	1	insig	NA
LTR21B|ERV1|LTR	0	0	1	insig	NA
LTR21C|ERVL|LTR	22.22222222222222	23.255813953488374	1	insig	NA
LTR22A|ERVK|LTR	42.780748663101605	38.58520900321543	1	insig	NA
LTR22B1|ERVK|LTR	18.2370820668693	11.235955056179774	1	insig	NA
LTR22B2|ERVK|LTR	95.23809523809524	45.45454545454545	1	insig	NA
LTR22B|ERVK|LTR	7.575757575757575	4.329004329004329	1	insig	NA
LTR22C0|ERVK|LTR	16.949152542372882	9.174311926605505	1	insig	NA
LTR22C2|ERVK|LTR	27.397260273972606	43.47826086956521	1	insig	NA
LTR22C|ERVK|LTR	0	0	1	insig	NA
LTR22E|ERVK|LTR	20.66115702479339	16.80672268907563	1	insig	NA
LTR22|ERVK|LTR	0	0	1	insig	NA
LTR23-int|ERV1|LTR	9.75609756097561	5.617977528089888	1	insig	NA
LTR23|ERV1|LTR	1.1135857461024499	1.2091898428053205	1	insig	NA
LTR24B|ERV1|LTR	4.373177842565597	5.093378607809847	1	insig	NA
LTR24C|ERV1|LTR	3.1201248049921997	3.571428571428571	1	insig	NA
LTR24|ERV1|LTR	1.8348623853211008	2.2075055187637966	1	insig	NA
LTR25-int|ERV1|LTR	0	2.277904328018223	1	insig	NA
LTR25|ERV1|LTR	9.029345372460497	14.634146341463415	1	insig	NA
LTR26B|ERV1|LTR	0	0	1	insig	NA
LTR26C|ERV1|LTR	0	3.9761431411530817	1	insig	NA
LTR26D|ERV1|LTR	0	0	1	insig	NA
LTR26E|ERV1|LTR	9.615384615384615	0	1	insig	NA
LTR26|ERV1|LTR	0	0	1	insig	NA
LTR2752|ERV1|LTR	4.638218923933209	2.293577981651376	1	insig	NA
LTR27B|ERV1|LTR	14.534883720930234	2.941176470588235	1	insig	NA
LTR27C|ERV1|LTR	11.516314779270633	2.1978021978021975	1	insig	NA
LTR27D|ERV1|LTR	1.8621973929236497	0	1	insig	NA
LTR27E|ERV1|LTR	3.699136868064118	0	1	insig	NA
LTR27|ERV1|LTR	15.267175572519083	0	1	insig	NA
LTR28B|ERV1|LTR	2.072538860103627	1.1918951132300357	1	insig	NA
LTR28C|ERV1|LTR	3.3840947546531304	1.0060362173038229	1	insig	NA
LTR28|ERV1|LTR	0	0	1	insig	NA
LTR29|ERV1|LTR	3.64963503649635	2.2172949002217295	1	insig	NA
LTR2B|ERV1|LTR	2.5348542458808616	3.0864197530864197	1	insig	NA
LTR2C|ERV1|LTR	12.903225806451612	15.706806282722512	1	insig	NA
LTR2|ERV1|LTR	15.194147439504784	18.38235294117647	1	insig	NA
LTR30|ERV1|LTR	7.633587786259541	19.736842105263158	1	insig	NA
LTR31|ERV1|LTR	0	0	1	insig	NA
LTR32|ERVL|LTR	1.0655301012253595	1.2113870381586918	1	insig	NA
LTR33A_|ERVL|LTR	0.8631851532153646	1.041124414367517	1	insig	NA
LTR33A|ERVL|LTR	0	0	1	insig	NA
LTR33B|ERVL|LTR	0	1.3253810470510272	1	insig	NA
LTR33C|ERVL|LTR	5.15084621044886	0.8764241893076249	1	insig	NA
LTR33|ERVL|LTR	0.7312911351263508	0.6672385854541989	1	insig	NA
LTR34|ERV1|LTR	0	0	1	insig	NA
LTR35A|ERV1|LTR	5.025125628140703	2023-05-12	1	insig	NA
LTR35B|ERV1|LTR	3.3222591362126246	0	1	insig	NA
LTR35|ERV1|LTR	16.216216216216218	5.847953216374268	1	insig	NA
LTR36|ERV1|LTR	6.0728744939271255	5	1	insig	NA
LTR37-int|ERV1|LTR	0.8609556607834696	0.4757373929590866	1	insig	NA
LTR37A|ERV1|LTR	0.8932559178204557	1.0570824524312896	1	insig	NA
LTR37B|ERV1|LTR	1.267962806424345	2.059732234809475	1	insig	NA
LTR38-int|ERV1|LTR	0	0	1	insig	NA
LTR38A1|ERV1|LTR	0	0	1	insig	NA
LTR38B|ERV1|LTR	2.2573363431151243	0	1	insig	NA
LTR38C|ERV1|LTR	0	0	1	insig	NA
LTR38|ERV1|LTR	0	8125-07-01	1	insig	NA
LTR39-int|ERV1|LTR	0	0	1	insig	NA
LTR39|ERV1|LTR	2.0601565718994643	0.4681647940074906	1	insig	NA
LTR3A|ERVK|LTR	11.695906432748536	23.728813559322035	1	insig	NA
LTR3B_|ERVK|LTR	2.262443438914027	0	1	insig	NA
LTR3B|ERVK|LTR	19.10828025477707	14.814814814814813	1	insig	NA
LTR3|ERVK|LTR	20.304568527918782	5.6818181818181825	1	insig	NA
LTR40A1|ERVL|LTR	1.4367816091954024	1.6556291390728477	1	insig	NA
LTR40a|ERVL|LTR	0.8700696055684455	1.3745704467353952	1	insig	NA
LTR40b|ERVL|LTR	1.1976047904191618	1.4936519790888723	1	insig	NA
LTR40c|ERVL|LTR	1.0204081632653061	0	1	insig	NA
LTR41B|ERVL|LTR	1.4914243102162565	2.604166666666667	1	insig	NA
LTR41C|ERVL|LTR	0.8810572687224669	0	1	insig	NA
LTR41|ERVL|LTR	2.107481559536354	2.4242424242424243	1	insig	NA
LTR42|ERVL|LTR	0	0	1	insig	NA
LTR43-int|ERV1|LTR	3.623188405797101	3.952569169960474	1	insig	NA
LTR43B|ERV1|LTR	0	0	1	insig	NA
LTR43|ERV1|LTR	1.310615989515072	0	1	insig	NA
LTR44|ERV1|LTR	7.9787234042553195	6.600660066006601	1	insig	NA
LTR45B|ERV1|LTR	5.517241379310345	3.125	1	insig	NA
LTR45C|ERV1|LTR	0	0	1	insig	NA
LTR45|ERV1|LTR	0	0	1	insig	NA
LTR46-int|ERV1|LTR	2.0202020202020203	0	1	insig	NA
LTR46|ERV1|LTR	2.6109660574412534	8.19672131147541	1	insig	NA
LTR47A2|ERVL|LTR	2.5510204081632653	0	1	insig	NA
LTR47A|ERVL|LTR	1.968503937007874	0	1	insig	NA
LTR47B2|ERVL|LTR	3.53356890459364	3.952569169960474	1	insig	NA
LTR47B3|ERVL|LTR	0	0	1	insig	NA
LTR47B4|ERVL|LTR	0	0	1	insig	NA
LTR47B|ERVL|LTR	0	0	1	insig	NA
LTR48B|ERV1|LTR	0	0	1	insig	NA
LTR48|ERV1|LTR	1.0700909577314073	2.5220680958385877	1	insig	NA
LTR49-int|ERV1|LTR	0.8949346697691068	0.4276245456489203	1	insig	NA
LTR49|ERV1|LTR	0.40551500405515	0	1	insig	NA
LTR4|ERV1|LTR	61.320754716981135	79.75460122699386	1	insig	NA
LTR50|ERVL|LTR	1.0767160161507403	0.6408202499198975	1	insig	NA
LTR51|ERV1|LTR	0	0	1	insig	NA
LTR52-int|ERVL|LTR	0	0	1	insig	NA
LTR52|ERVL|LTR	1.342281879194631	5625-01-01	1	insig	NA
LTR53-int|ERVL|LTR	0	0	1	insig	NA
LTR53B|ERVL|LTR	0	0	1	insig	NA
LTR53|ERVL|LTR	0	0	1	insig	NA
LTR54B|ERV1|LTR	0.7867820613690009	0	1	insig	NA
LTR54|ERV1|LTR	0.6317119393556538	0	1	insig	NA
LTR55|ERVL?|LTR	1.2468827930174562	3.3222591362126246	1	insig	NA
LTR56|ERV1|LTR	1.314060446780552	0.7604562737642586	1	insig	NA
LTR57-int|ERVL|LTR	0	2.886002886002886	1	insig	NA
LTR57|ERVL|LTR	0	0	1	insig	NA
LTR58|ERV1|LTR	44.44444444444444	0	1	insig	NA
LTR59|ERV1|LTR	4.926108374384236	0	1	insig	NA
LTR5A|ERVK|LTR	0	0.8658008658008658	1	insig	NA
LTR5B|ERVK|LTR	7.139214686384498	5.3444180522565325	1	insig	NA
LTR5_Hs|ERVK|LTR	2.685464921114468	2.5650421399780137	1	insig	NA
LTR5|ERVK|LTR	0	0	1	insig	NA
LTR60B|ERV1|LTR	0	2.2675736961451247	1	insig	NA
LTR60|ERV1|LTR	0	0	1	insig	NA
LTR61|ERV1|LTR	0	0	1	insig	NA
LTR62|ERVL|LTR	1.4947683109118086	1.7574692442882252	1	insig	NA
LTR64|ERV1|LTR	1.9083969465648853	0	1	insig	NA
LTR65|ERV1|LTR	0	1.7857142857142856	1	insig	NA
LTR66|ERVL|LTR	0	0	1	insig	NA
LTR67B|ERVL|LTR	1.1013215859030836	2.2537025112685125	1	insig	NA
LTR68|ERV1|LTR	2.0491803278688523	2.247191011235955	1	insig	NA
LTR69|ERVL|LTR	0	0	1	insig	NA
LTR6A|ERV1|LTR	1.5432098765432098	3.4246575342465757	1	insig	NA
LTR6B|ERV1|LTR	0	0	1	insig	NA
LTR70|ERV1|LTR	1.697792869269949	0	1	insig	NA
LTR71A|ERV1|LTR	12.461059190031152	42.55319148936171	1	insig	NA
LTR71B|ERV1|LTR	3.7807183364839316	4.576659038901602	1	insig	NA
LTR72B|ERV1|LTR	3.3112582781456954	0	1	insig	NA
LTR72|ERV1|LTR	0	3.846153846153846	1	insig	NA
LTR73|ERV1|LTR	0	0	1	insig	NA
LTR75B|ERVL|LTR	3.5087719298245617	0	1	insig	NA
LTR75_1|ERV1|LTR	0	0	1	insig	NA
LTR75|ERVL|LTR	0	0	1	insig	NA
LTR76|ERV1|LTR	20.242914979757085	22.388059701492537	1	insig	NA
LTR77|ERV1|LTR	0	0	1	insig	NA
LTR78B|ERV1|LTR	0.562429696287964	0.328515111695138	1	insig	NA
LTR78|ERV1|LTR	1.1867675419077288	1.0471204188481675	1	insig	NA
LTR79|ERVL|LTR	0.7633587786259541	0.5859947260474656	1	insig	NA
LTR7A|ERV1|LTR	0	0	1	insig	NA
LTR7B|ERV1|LTR	20.320197044334975	25.307302964569775	1	insig	NA
LTR7C|ERV1|LTR	76.5696784073507	91.57509157509156	1	insig	NA
LTR7Y|ERV1|LTR	130.18867924528303	202.24719101123594	1	insig	NA
LTR7|ERV1|LTR	11.413156256484749	14.800668417283362	1	insig	NA
LTR80A|ERVL|LTR	1.4265335235378032	1.779359430604982	1	insig	NA
LTR80B|ERVL|LTR	0	1.5847860538827259	1	insig	NA
LTR81AB|Gypsy|LTR	0	0	1	insig	NA
LTR81A|Gypsy|LTR	0.9442870632672333	0	1	insig	NA
LTR81B|Gypsy|LTR	0.7558578987150416	1.7953321364452421	1	insig	NA
LTR81C|Gypsy|LTR	2.6917900403768504	1.392757660167131	1	insig	NA
LTR81|Gypsy|LTR	2.7548209366391188	3.3003300330033003	1	insig	NA
LTR82A|ERVL|LTR	0.585480093676815	0.6821282401091405	1	insig	NA
LTR82B|ERVL|LTR	0	1.4545454545454546	1	insig	NA
LTR83|ERVL|LTR	0	0	1	insig	NA
LTR84a|ERVL|LTR	0	0	1	insig	NA
LTR84b|ERVL|LTR	0.6901311249137336	1.713796058269066	1	insig	NA
LTR85a|Gypsy?|LTR	0.5777007510109763	0.6844626967830253	1	insig	NA
LTR85b|Gypsy?|LTR	0	0.8445945945945946	1	insig	NA
LTR85c|Gypsy?|LTR	0	0	1	insig	NA
LTR86A1|ERVL|LTR	1.5432098765432098	0	1	insig	NA
LTR86A2|ERVL|LTR	0	0	1	insig	NA
LTR86B1|ERVL|LTR	0	0	1	insig	NA
LTR86B2|ERVL|LTR	0	0	1	insig	NA
LTR86C|ERVL|LTR	0	0	1	insig	NA
LTR87|ERVL?|LTR	1.9029495718363465	1.1764705882352942	1	insig	NA
LTR88a|Gypsy?|LTR	5.571030640668524	0	1	insig	NA
LTR88b|Gypsy?|LTR	14.809590973201693	4.11522633744856	0.25270152257070955	insig	NA
LTR88c|Gypsy?|LTR	23.653088042049934	2.945508100147275	0.04317677897321238	insig	NA
LTR89|ERVL?|LTR	1.7241379310344829	2.111932418162619	1	insig	NA
LTR8A|ERV1|LTR	1.7772511848341233	1.0090817356205852	1	insig	NA
LTR8B|ERV1|LTR	6.051803437424352	8.45785170566676	1	insig	NA
LTR8|ERV1|LTR	6.7558954748247295	7.697893972403777	1	insig	NA
LTR90A|LTR|LTR	0	3.571428571428571	1	insig	NA
LTR90B|LTR|LTR	0	0	1	insig	NA
LTR91|ERVL|LTR	4.048582995951417	0	1	insig	NA
LTR9A1|ERV1|LTR	0.8613264427217915	1.9550342130987295	1	insig	NA
LTR9B|ERV1|LTR	2.9873039581777445	4.389815627743634	1	insig	NA
LTR9C|ERV1|LTR	0	3.2467532467532467	1	insig	NA
LTR9D|ERV1|LTR	2.258610954263128	0.6514657980456027	1	insig	NA
LTR9|ERV1|LTR	2.672367717797969	6.30119722747322	1	insig	NA
Looper|PiggyBac|DNA	0	0	1	insig	NA
MADE1|TcMar-Mariner|DNA	0	0	1	insig	NA
MADE2|TcMar-Mariner|DNA	0	0	1	insig	NA
MARNA|TcMar-Mariner|DNA	1.3750429700928155	1.1655011655011656	1	insig	NA
MER101-int|ERV1|LTR	0.7196833393306945	0.4327131112072696	1	insig	NA
MER101B|ERV1|LTR	0	0	1	insig	NA
MER101|ERV1|LTR	0	2.262443438914027	1	insig	NA
MER102a|hAT-Charlie|DNA	0.3921568627450981	0	1	insig	NA
MER102b|hAT-Charlie|DNA	0.7822685788787483	1.1474469305794606	1	insig	NA
MER102c|hAT-Charlie|DNA	0.9778357235984354	1.4571948998178506	1	insig	NA
MER103C|hAT-Charlie|DNA	0.7062146892655368	0.3301964668978042	1	insig	NA
MER104|TcMar-Tc2|DNA	0	0	1	insig	NA
MER105|DNA|DNA	0	0	1	insig	NA
MER105|hAT-Charlie|DNA	1.8181818181818181	4.065040650406504	1	insig	NA
MER106A|hAT-Charlie|DNA	0	1.8315018315018314	1	insig	NA
MER106B|hAT-Charlie|DNA	1.3333333333333333	0	1	insig	NA
MER107|hAT-Charlie|DNA	0	3.7593984962406015	1	insig	NA
MER110-int|ERV1|LTR	0	0	1	insig	NA
MER110A|ERV1|LTR	0	0	1	insig	NA
MER110|ERV1|LTR	1.1049723756906078	1.2091898428053205	1	insig	NA
MER112|hAT-Charlie|DNA	0	0	1	insig	NA
MER113A|hAT-Charlie|DNA	0	0	1	insig	NA
MER113B|hAT-Charlie|DNA	0	0	1	insig	NA
MER113|hAT-Charlie|DNA	0.9678199854827002	0.7951232441028359	1	insig	NA
MER115|hAT-Tip100|DNA	1.4343086632243258	1.3192612137203166	1	insig	NA
MER117|hAT-Charlie|DNA	1.0405827263267429	0.397456279809221	1	insig	NA
MER119|hAT-Charlie|DNA	0.5780346820809249	0.7209805335255948	1	insig	NA
MER11A|ERVK|LTR	54.59900317172633	63.508322663252244	1	insig	NA
MER11B|ERVK|LTR	40.376850605652756	47.64397905759162	1	insig	NA
MER11C|ERVK|LTR	10.694065841895576	12.315270935960593	1	insig	NA
MER11D|ERVK|LTR	15.625	11.682242990654206	1	insig	NA
MER121B|hAT?|DNA	0	0	1	insig	NA
MER121|TcMar?|DNA	0	0	1	insig	NA
MER121|hAT?|DNA	0	2.7137042062415198	1	insig	NA
MER125|DNA|DNA	0	0	1	insig	NA
MER126|DNA|DNA	0	0	1	insig	NA
MER127|TcMar-Tigger|DNA	0	0	1	insig	NA
MER130|DNA|DNA	0	0	1	insig	NA
MER132|TcMar-Pogo|DNA	0	0	1	insig	NA
MER135|DNA|DNA	0	0	1	insig	NA
MER136|DNA|DNA	0	0	1	insig	NA
MER1A|hAT-Charlie|DNA	0.2728512960436562	0.1594896331738437	1	insig	NA
MER1B|hAT-Charlie|DNA	0.24841634579555336	0.7180812868016659	1	insig	NA
MER20B|hAT-Charlie|DNA	0.41177681696520485	0.468384074941452	1	insig	NA
MER20|hAT-Charlie|DNA	0.31061688513387586	0.5035971223021583	1	insig	NA
MER21-int|ERVL|LTR	0.8153281695882594	0.4535147392290249	1	insig	NA
MER21A|ERVL|LTR	1.8315018315018314	1.4684287812041117	1	insig	NA
MER21B|ERVL|LTR	0.1555693839452396	0.3597769382982551	1	insig	NA
MER21C|ERVL|LTR	0.889679715302491	1.0192735359525575	1	insig	NA
MER2B|TcMar-Tigger|DNA	0.753012048192771	0	1	insig	NA
MER2|TcMar-Tigger|DNA	0.9250693802035153	0.21308331557639038	1	insig	NA
MER30B|hAT-Charlie|DNA	0	0	1	insig	NA
MER30|hAT-Charlie|DNA	0.4903162539838196	0	1	insig	NA
MER31-int|ERV1|LTR	0	0	1	insig	NA
MER31A|ERV1|LTR	6.929406669553919	7.841087297438578	1	insig	NA
MER31B|ERV1|LTR	5.34100246507806	7.854688267059402	1	insig	NA
MER33|hAT-Charlie|DNA	0.0994727941907888	0	1	insig	NA
MER34-int|ERV1|LTR	0	0	1	insig	NA
MER34A1|ERV1|LTR	0	0.9832841691248771	1	insig	NA
MER34A|ERV1|LTR	0.49677098857426727	0.5711022272986865	1	insig	NA
MER34B-int|ERV1|LTR	1.7497812773403325	0.9920634920634921	1	insig	NA
MER34B|ERV1|LTR	0	1.0493179433368311	1	insig	NA
MER34C2|ERV1|LTR	1.1160714285714286	2025-01-01	1	insig	NA
MER34C_|ERV1|LTR	0	0	1	insig	NA
MER34C|ERV1|LTR	0	0	1	insig	NA
MER34D|ERV1|LTR	2.2172949002217295	2.4691358024691357	1	insig	NA
MER34|ERV1|LTR	0	0	1	insig	NA
MER39B|ERV1|LTR	3.0316154179298396	2.399232245681382	1	insig	NA
MER39|ERV1|LTR	2.0010915044569764	3.1393888656341566	1	insig	NA
MER3|hAT-Charlie|DNA	0	0.2771618625277162	1	insig	NA
MER4-int|ERV1|LTR	0.3585943103036099	0.2738600575106121	1	insig	NA
MER41-int|ERV1|LTR	0.49950049950049946	0.5668934240362812	1	insig	NA
MER41A|ERV1|LTR	1.1632415664986429	1.790109644215708	1	insig	NA
MER41B|ERV1|LTR	1.414677276746242	1.8645121193287757	1	insig	NA
MER41C|ERV1|LTR	2.9390154298310067	1.7513134851138354	1	insig	NA
MER41D|ERV1|LTR	0	0	1	insig	NA
MER41E|ERV1|LTR	2.857142857142857	0	1	insig	NA
MER41G|ERV1|LTR	8.16326530612245	15.228426395939085	1	insig	NA
MER44A|TcMar-Tigger|DNA	0	0	1	insig	NA
MER44B|TcMar-Tigger|DNA	1.1778563015312131	1.670564650851988	1	insig	NA
MER44C|TcMar-Tigger|DNA	1.8256503879507076	2.1220159151193636	1	insig	NA
MER44D|TcMar-Tigger|DNA	0.8802816901408451	1.9821605550049557	1	insig	NA
MER45A|hAT-Tip100|DNA	0	0.9186954524575103	1	insig	NA
MER45B|hAT-Tip100|DNA	0.4011231448054553	0.4750593824228029	1	insig	NA
MER45C|hAT-Tip100|DNA	1.160092807424594	0.6868131868131868	1	insig	NA
MER45R|hAT-Tip100|DNA	3.374578177727784	0	1	insig	NA
MER46C|TcMar-Tigger|DNA	0	0	1	insig	NA
MER47A|TcMar-Tigger|DNA	0	0	1	insig	NA
MER47B|TcMar-Tigger|DNA	0	0	1	insig	NA
MER47C|TcMar-Tigger|DNA	3.236245954692557	0	1	insig	NA
MER48|ERV1|LTR	10.81081081081081	8.928571428571429	1	insig	NA
MER49|ERV1|LTR	1.3633265167007498	0.7964954201513341	1	insig	NA
MER4A1_|ERV1|LTR	1.015228426395939	0	1	insig	NA
MER4A1|ERV1|LTR	0.7470119521912351	0.5720823798627003	1	insig	NA
MER4A|ERV1|LTR	0.5555555555555556	0.6389776357827476	1	insig	NA
MER4B-int|ERV1|LTR	0.562429696287964	0	1	insig	NA
MER4B|ERV1|LTR	1.1869436201780414	0.9923916639100231	1	insig	NA
MER4CL34|ERV1|LTR	1.2861736334405145	2.1818181818181817	1	insig	NA
MER4C|ERV1|LTR	2.793296089385475	5.452562704471101	1	insig	NA
MER4D0|ERV1|LTR	2.3980815347721824	2.635046113306983	1	insig	NA
MER4D1|ERV1|LTR	1.1145165784341042	0.6611570247933884	1	insig	NA
MER4D|ERV1|LTR	0.7097232079488999	0.8305647840531561	1	insig	NA
MER4E1|ERV1|LTR	0.929368029739777	1.5873015873015874	1	insig	NA
MER4E|ERV1|LTR	1.1383039271485487	1.3477088948787062	1	insig	NA
MER50-int|ERV1|LTR	0	0	1	insig	NA
MER50B|ERV1|LTR	1.8856065367693275	2.336448598130841	1	insig	NA
MER50C|ERV1|LTR	52.02312138728324	15.503875968992247	1	insig	NA
MER50|ERV1|LTR	1.5988630307337006	3.734439834024896	1	insig	NA
MER51-int|ERV1|LTR	0.554016620498615	0.6684491978609626	1	insig	NA
MER51A|ERV1|LTR	3.3081285444234405	6.007646095030038	1	insig	NA
MER51B|ERV1|LTR	0	0	1	insig	NA
MER51C|ERV1|LTR	5.602240896358544	3.2467532467532467	1	insig	NA
MER51D|ERV1|LTR	0	0	1	insig	NA
MER51E|ERV1|LTR	0	0	1	insig	NA
MER52-int|ERV1|LTR	1.2091898428053205	0.47846889952153115	1	insig	NA
MER52A|ERV1|LTR	0.24271844660194175	0.7179781734635267	1	insig	NA
MER52C|ERV1|LTR	0.6112469437652812	1.4015416958654519	1	insig	NA
MER52D|ERV1|LTR	0.9950248756218905	0	1	insig	NA
MER53|hAT|DNA	0	0.2913752913752914	1	insig	NA
MER54A|ERVL|LTR	0.594883997620464	2.097902097902098	1	insig	NA
MER54B|ERVL|LTR	4.287245444801715	5.9453032104637336	1	insig	NA
MER57-int|ERV1|LTR	0.4279905842071474	0.5128205128205129	1	insig	NA
MER57A-int|ERV1|LTR	0.6191950464396285	0.24177949709864602	1	insig	NA
MER57A1|ERV1|LTR	0.5310674455655868	6.090133982947625	1	insig	NA
MER57B1|ERV1|LTR	7.421150278293135	31.56384505021521	1	insig	NA
MER57B2|ERV1|LTR	3.1605562579013906	16.046681254558717	1	insig	NA
MER57C1|ERV1|LTR	14.925373134328357	0	1	insig	NA
MER57C2|ERV1|LTR	3.926701570680628	11.986301369863014	1	insig	NA
MER57D|ERV1|LTR	3.1007751937984493	1.858736059479554	1	insig	NA
MER57E1|ERV1|LTR	4.531722054380665	3.5398230088495577	1	insig	NA
MER57E2|ERV1|LTR	7.751937984496124	9.708737864077671	1	insig	NA
MER57E3|ERV1|LTR	2.7247956403269757	2.9154518950437316	1	insig	NA
MER57F|ERV1|LTR	1.5313935681470137	5.454545454545454	1	insig	NA
MER58A|hAT-Charlie|DNA	0.7060484819957638	0.6284790806248878	1	insig	NA
MER58B|hAT-Charlie|DNA	0.27434842249657065	0.46743533811156124	1	insig	NA
MER58C|hAT-Charlie|DNA	0	1.2055455093429777	1	insig	NA
MER58D|hAT-Charlie|DNA	1.2062726176115803	0	1	insig	NA
MER5A1|hAT-Charlie|DNA	1.0283256987940546	0.6620324395895398	1	insig	NA
MER5A|hAT-Charlie|DNA	0.6040992448759439	0.552292011849174	1	insig	NA
MER5B|hAT-Charlie|DNA	0.19480519480519481	0.44662795891022783	1	insig	NA
MER5C1|hAT-Charlie|DNA	0	0	1	insig	NA
MER5C|hAT-Charlie|DNA	0	1.670843776106934	1	insig	NA
MER61-int|ERV1|LTR	0.19215987701767873	0.6554511688879179	1	insig	NA
MER61A|ERV1|LTR	1.6778523489932886	2.72975432211101	1	insig	NA
MER61B|ERV1|LTR	1.5151515151515151	8.169934640522875	1	insig	NA
MER61C|ERV1|LTR	217.15328467153282	41.036717062634985	8.74370006462753e-12	LTR	MER61C
MER61D|ERV1|LTR	204.84581497797356	24.271844660194176	1.1354338938952455e-12	LTR	MER61D
MER61E|ERV1|LTR	191.75911251980983	137.54646840148698	0.9320570580998735	insig	NA
MER61F|ERV1|LTR	20.527859237536656	7.2992700729927	1	insig	NA
MER63A|hAT-Blackjack|DNA	0.6182380216383307	0.363901018922853	1	insig	NA
MER63B|hAT-Blackjack|DNA	0.8143322475570033	1.4077897700610045	1	insig	NA
MER63C|hAT-Blackjack|DNA	0.5678591709256104	0.6127450980392157	1	insig	NA
MER63D|hAT-Blackjack|DNA	1.341381623071764	1.5337423312883436	1	insig	NA
MER65-int|ERV1|LTR	0.3374957813027337	0.39619651347068147	1	insig	NA
MER65A|ERV1|LTR	0	0	1	insig	NA
MER65B|ERV1|LTR	0	0	1	insig	NA
MER65C|ERV1|LTR	0.89126559714795	0.9910802775024778	1	insig	NA
MER65D|ERV1|LTR	3.1007751937984493	1.8975332068311195	1	insig	NA
MER66-int|ERV1|LTR	0	0.4597701149425288	1	insig	NA
MER66A|ERV1|LTR	0	0	1	insig	NA
MER66B|ERV1|LTR	0.8550662676357418	0	1	insig	NA
MER66C|ERV1|LTR	0	0	1	insig	NA
MER66D|ERV1|LTR	0	0	1	insig	NA
MER67A|ERV1|LTR	4.9916805324459235	5.514705882352941	1	insig	NA
MER67B|ERV1|LTR	2.3640661938534278	1.342281879194631	1	insig	NA
MER67C|ERV1|LTR	0.7482229704451927	2.130379207498935	1	insig	NA
MER67D|ERV1|LTR	1.2763241863433312	2.1536252692031588	1	insig	NA
MER68-int|ERVL|LTR	0	0	1	insig	NA
MER68B|ERVL|LTR	0	0	1	insig	NA
MER68C|ERVL|LTR	0	0	1	insig	NA
MER68|ERVL|LTR	1.9736842105263157	2.342834830144475	1	insig	NA
MER6A|TcMar-Tigger|DNA	0	0	1	insig	NA
MER6B|TcMar-Tigger|DNA	0	0	1	insig	NA
MER6C|TcMar-Tigger|DNA	0	9.900990099009901	1	insig	NA
MER6|TcMar-Tigger|DNA	0	0	1	insig	NA
MER70-int|ERVL|LTR	0	0	1	insig	NA
MER70A|ERVL|LTR	1.8761726078799248	1.0582010582010584	1	insig	NA
MER70B|ERVL|LTR	5.6818181818181825	0	1	insig	NA
MER70C|ERVL|LTR	2.1052631578947367	0	1	insig	NA
MER72B|ERV1|LTR	10.152284263959391	2.976190476190476	1	insig	NA
MER72|ERV1|LTR	1.8094089264173705	2.6954177897574123	1	insig	NA
MER73|ERVL|LTR	3.327787021630616	2.004008016032064	1	insig	NA
MER74A|ERVL|LTR	1.95822454308094	1.9402405898331394	1	insig	NA
MER74B|ERVL|LTR	1.8518518518518516	0.755287009063444	1	insig	NA
MER74C|ERVL|LTR	0	0	1	insig	NA
MER75A|PiggyBac|DNA	0	0	1	insig	NA
MER75B|PiggyBac|DNA	0	0	1	insig	NA
MER75|PiggyBac|DNA	0	0	1	insig	NA
MER76-int|ERVL|LTR	0	0	1	insig	NA
MER76|ERVL|LTR	4.4182621502209125	3.3361134278565467	1	insig	NA
MER77B|ERVL|LTR	1.4914243102162565	2.6155187445510024	1	insig	NA
MER77|ERVL|LTR	1.753155680224404	2.541296060991105	1	insig	NA
MER81|hAT-Blackjack|DNA	2.2234574763757644	0.6497725795971411	1	insig	NA
MER83A-int|ERV1|LTR	3.125	4.065040650406504	1	insig	NA
MER83B-int|ERV1|LTR	6.042296072507552	5.136986301369864	1	insig	NA
MER83B|ERV1|LTR	9.174311926605505	0	1	insig	NA
MER83C|ERV1|LTR	0	0	1	insig	NA
MER83|ERV1|LTR	0	1.4184397163120568	1	insig	NA
MER84-int|ERV1|LTR	0	0	1	insig	NA
MER84|ERV1|LTR	1.9157088122605364	2.1645021645021645	1	insig	NA
MER85|PiggyBac|DNA	1.547987616099071	0	1	insig	NA
MER87B|ERV1|LTR	0	3.3557046979865772	1	insig	NA
MER87|ERV1|LTR	3.194888178913738	0	1	insig	NA
MER88|ERVL|LTR	0	0	1	insig	NA
MER89-int|ERV1|LTR	1.3071895424836601	0	1	insig	NA
MER89|ERV1|LTR	1.7490161783996503	1.0542962572482868	1	insig	NA
MER8|TcMar-Tigger|DNA	0.513083632632119	0	1	insig	NA
MER90a|ERV1|LTR	0.48828125	0.5649717514124294	1	insig	NA
MER90|ERV1|LTR	1.8331805682859763	0	1	insig	NA
MER91A|hAT-Tip100|DNA	1.3477088948787062	0	1	insig	NA
MER91B|hAT-Tip100|DNA	0	0	1	insig	NA
MER91C|hAT-Tip100|DNA	0	2023-02-03	1	insig	NA
MER92-int|ERV1|LTR	0	0.5810575246949448	1	insig	NA
MER92A|ERV1|LTR	4.424778761061947	0	1	insig	NA
MER92B|ERV1|LTR	2.1865889212827985	4.32152117545376	1	insig	NA
MER92C|ERV1|LTR	0	0	1	insig	NA
MER92D|ERV1|LTR	0	0	1	insig	NA
MER94B|hAT-Blackjack|DNA	0	0	1	insig	NA
MER94|hAT-Blackjack|DNA	1.2224938875305622	0.9161704076958315	1	insig	NA
MER95|ERV1|LTR	0	0	1	insig	NA
MER96B|hAT-Tip100|DNA	0.5694760820045558	0	1	insig	NA
MER96B|hAT|DNA	0	0	1	insig	NA
MER96|hAT-Tip100|DNA	1.2391573729863692	1.4662756598240467	1	insig	NA
MER96|hAT|DNA	0	0	1	insig	NA
MER97a|hAT-Tip100|DNA	0	0	1	insig	NA
MER97b|hAT-Tip100|DNA	0	0	1	insig	NA
MER97c|hAT-Tip100|DNA	0	0	1	insig	NA
MER97d|hAT-Tip100|DNA	0	0	1	insig	NA
MER99|hAT?|DNA	2.061855670103093	2.380952380952381	1	insig	NA
MER9B|ERVK|LTR	13.157894736842106	0	1	insig	NA
MER9a1|ERVK|LTR	9.378663540445487	1.3020833333333333	1	insig	NA
MER9a2|ERVK|LTR	7.385524372230428	1.7006802721088436	1	insig	NA
MER9a3|ERVK|LTR	6.364359586316628	0	0.31665204350011866	insig	NA
MERX|TcMar-Tigger|DNA	0	3.1545741324921135	1	insig	NA
MIR1_Amn|MIR|SINE	1.2370496366166692	1.0743061772605194	1	insig	NA
MIR3|MIR|SINE	0.7938007938007938	0.7295198043170407	1	insig	NA
MIRb|MIR|SINE	0.6749859145501302	0.6628355202615305	1	insig	NA
MIRc|MIR|SINE	0.8890054797714819	0.986011999264669	1	insig	NA
MIR|MIR|SINE	0.6000436395374209	0.5547568446055757	1	insig	NA
MLT-int|ERVL-MaLR|LTR	0	0	1	insig	NA
MLT1-int|ERVL-MaLR|LTR	0	0	1	insig	NA
MLT1A-int|ERVL-MaLR|LTR	3.2573289902280127	3.773584905660377	1	insig	NA
MLT1A0-int|ERVL-MaLR|LTR	0.34094783498124787	0.8378718056137411	1	insig	NA
MLT1A0|ERVL-MaLR|LTR	0.23322449523555674	0.3482163584307049	1	insig	NA
MLT1A1-int|ERVL-MaLR|LTR	2.313475997686524	2.7137042062415198	1	insig	NA
MLT1A1|ERVL-MaLR|LTR	0.3913128546272745	0.5658028742786013	1	insig	NA
MLT1A|ERVL-MaLR|LTR	0.5450439928365647	0.5417607223476298	1	insig	NA
MLT1B-int|ERVL-MaLR|LTR	1.6934801016088061	4.11522633744856	1	insig	NA
MLT1B|ERVL-MaLR|LTR	0.8500444341408755	0.9537217857305056	1	insig	NA
MLT1C-int|ERVL-MaLR|LTR	0.9861932938856016	1.0857763300760044	1	insig	NA
MLT1C|ERVL-MaLR|LTR	1.0083504017646132	1.6360661697873116	1	insig	NA
MLT1D-int|ERVL-MaLR|LTR	0	3.9277297721916735	1	insig	NA
MLT1D|ERVL-MaLR|LTR	0.40298206729800523	0.432842778184724	1	insig	NA
MLT1E-int|ERVL-MaLR|LTR	0	0	1	insig	NA
MLT1E1-int|ERVL-MaLR|LTR	0	0	1	insig	NA
MLT1E1A-int|ERVL-MaLR|LTR	0	0	1	insig	NA
MLT1E1A|ERVL-MaLR|LTR	1.3703323055841041	0.3996003996003996	1	insig	NA
MLT1E1|ERVL-MaLR|LTR	0.6176652254478073	0	1	insig	NA
MLT1E2-int|ERVL-MaLR|LTR	0	0	1	insig	NA
MLT1E2|ERVL-MaLR|LTR	0.9243364584708833	1.3537906137184117	1	insig	NA
MLT1E3-int|ERVL-MaLR|LTR	0	0	1	insig	NA
MLT1E3|ERVL-MaLR|LTR	0.6215040397762586	1.079913606911447	1	insig	NA
MLT1E|ERVL-MaLR|LTR	1.4275517487508922	0.8271298593879238	1	insig	NA
MLT1F-int|ERVL-MaLR|LTR	0	0	1	insig	NA
MLT1F1-int|ERVL-MaLR|LTR	2.293577981651376	0	1	insig	NA
MLT1F1|ERVL-MaLR|LTR	1.6313213703099512	2.1018215787015415	1	insig	NA
MLT1F2-int|ERVL-MaLR|LTR	1.3888888888888888	1.6313213703099512	1	insig	NA
MLT1F2|ERVL-MaLR|LTR	0.8332561799833349	0.5388511693070374	1	insig	NA
MLT1F|ERVL-MaLR|LTR	0.9519923840609276	2.028397565922921	1	insig	NA
MLT1G-int|ERVL-MaLR|LTR	0	0	1	insig	NA
MLT1G1-int|ERVL-MaLR|LTR	0	0	1	insig	NA
MLT1G1|ERVL-MaLR|LTR	1.1522633744855966	0.9450009450009449	1	insig	NA
MLT1G3-int|ERVL-MaLR|LTR	0	0	1	insig	NA
MLT1G3|ERVL-MaLR|LTR	1.102049812651532	1.8092530369604547	1	insig	NA
MLT1G|ERVL-MaLR|LTR	2.0197486535008973	2.0299416391778737	1	insig	NA
MLT1H-int|ERVL-MaLR|LTR	1.3020833333333333	0	1	insig	NA
MLT1H1-int|ERVL-MaLR|LTR	0	0	1	insig	NA
MLT1H1|ERVL-MaLR|LTR	0.3345040976751965	0.5755947812739831	1	insig	NA
MLT1H2-int|ERVL-MaLR|LTR	1.3192612137203166	0	1	insig	NA
MLT1H2|ERVL-MaLR|LTR	4.789977892409728	1.3218770654329148	0.0990231950442372	insig	NA
MLT1H|ERVL-MaLR|LTR	9.806649047155377	1.8539416411413832	8.83328055015821e-16	LTR	NA
MLT1I-int|ERVL-MaLR|LTR	0	0	1	insig	NA
MLT1I|ERVL-MaLR|LTR	0.7424517406368586	0.46974821495678315	1	insig	NA
MLT1J-int|ERVL-MaLR|LTR	0.45766590389016015	0	1	insig	NA
MLT1J1-int|ERVL-MaLR|LTR	1.0256410256410258	1.1806375442739079	1	insig	NA
MLT1J1|ERVL-MaLR|LTR	0.5501558774986246	1.0658708164570454	1	insig	NA
MLT1J2-int|ERVL-MaLR|LTR	0	0	1	insig	NA
MLT1J2|ERVL-MaLR|LTR	1.17096018735363	0.7574609907589759	1	insig	NA
MLT1J|ERVL-MaLR|LTR	0.8428150021070374	0.8459725663182066	1	insig	NA
MLT1K-int|ERVL-MaLR|LTR	4.444444444444445	0	1	insig	NA
MLT1K|ERVL-MaLR|LTR	0.7196660749412273	0.9291648447748142	1	insig	NA
MLT1L-int|ERVL-MaLR|LTR	0	0	1	insig	NA
MLT1L|ERVL-MaLR|LTR	0.5383373067753595	1.331439730161548	1	insig	NA
MLT1M-int|ERVL-MaLR|LTR	0	0	1	insig	NA
MLT1M|ERVL-MaLR|LTR	1.51285930408472	2.844141069397042	1	insig	NA
MLT1N2-int|ERVL-MaLR|LTR	0	0	1	insig	NA
MLT1N2|ERVL-MaLR|LTR	1.0913059294288832	1.3186813186813187	1	insig	NA
MLT1O-int|ERVL-MaLR|LTR	0	0	1	insig	NA
MLT1O|ERVL-MaLR|LTR	0.8892841262783459	1.4738393515106853	1	insig	NA
MLT2A1|ERVL|LTR	0.5505597357313269	0.6412997007268063	1	insig	NA
MLT2A2|ERVL|LTR	1.3885382479171926	1.3188745603751466	1	insig	NA
MLT2B1|ERVL|LTR	0.8620689655172414	0.4909983633387888	1	insig	NA
MLT2B2|ERVL|LTR	0.5574136008918618	0.31675641431738993	1	insig	NA
MLT2B3|ERVL|LTR	0.9523809523809524	0.9005763688760807	1	insig	NA
MLT2B4|ERVL|LTR	0.6177606177606177	1.2484394506866416	1	insig	NA
MLT2B5|ERVL|LTR	0	2.4154589371980677	1	insig	NA
MLT2C1|ERVL|LTR	0.9702457956015523	0	1	insig	NA
MLT2C2|ERVL|LTR	0	1.389854065323141	1	insig	NA
MLT2D|ERVL|LTR	0.8646031471554556	0.8072653884964682	1	insig	NA
MLT2E|ERVL|LTR	2.2222222222222223	2.4330900243309004	1	insig	NA
MLT2F|ERVL|LTR	0.9551098376313276	2.2564874012786764	1	insig	NA
MST-int|ERVL-MaLR|LTR	2.2123893805309733	2.5974025974025974	1	insig	NA
MSTA-int|ERVL-MaLR|LTR	0.4754142895952187	0.7852375343541421	1	insig	NA
MSTA1-int|ERVL-MaLR|LTR	0	0	1	insig	NA
MSTA1|ERVL-MaLR|LTR	1.1723329425556859	0	1	insig	NA
MSTA|ERVL-MaLR|LTR	0.6868989634070188	0.5034703491926493	1	insig	NA
MSTB-int|ERVL-MaLR|LTR	0.7263922518159807	1.0669511869831956	1	insig	NA
MSTB1-int|ERVL-MaLR|LTR	1.2658227848101264	0	1	insig	NA
MSTB1|ERVL-MaLR|LTR	0	0.30093289196509176	1	insig	NA
MSTB2-int|ERVL-MaLR|LTR	2.6178010471204187	0	1	insig	NA
MSTB2|ERVL-MaLR|LTR	0.3748125937031484	0.44150110375275936	1	insig	NA
MSTB|ERVL-MaLR|LTR	0.4897502273840342	0.39834289356277885	1	insig	NA
MSTC-int|ERVL-MaLR|LTR	0	0	1	insig	NA
MSTC|ERVL-MaLR|LTR	0.21132713440405748	0	1	insig	NA
MSTD-int|ERVL-MaLR|LTR	1.0380622837370241	0.7722007722007722	1	insig	NA
MSTD|ERVL-MaLR|LTR	0.3512469265893923	0.5083884087442806	1	insig	NA
MamGyp-int|Gypsy|LTR	0.9699321047526674	0	1	insig	NA
MamGypLTR1a|Gypsy|LTR	2.553191489361702	0.987166831194472	1	insig	NA
MamGypLTR1b|Gypsy|LTR	0	0.9505703422053231	1	insig	NA
MamGypLTR1c|Gypsy|LTR	0.8718395815170008	0	1	insig	NA
MamGypLTR1d|Gypsy|LTR	2.717391304347826	3.03951367781155	1	insig	NA
MamGypLTR2b|Gypsy|LTR	0	0	1	insig	NA
MamGypLTR2c|Gypsy|LTR	1.9011406844106462	2.2522522522522523	1	insig	NA
MamGypLTR3a|Gypsy|LTR	0.6480881399870383	0	1	insig	NA
MamGypLTR3|Gypsy|LTR	0	0	1	insig	NA
MamGypsy2-I|Gypsy|LTR	1.2658227848101264	1.8443378827001107	1	insig	NA
MamGypsy2-LTR|Gypsy|LTR	2.070393374741201	2.4390243902439024	1	insig	NA
MamRTE1|RTE-BovB|LINE	1.9053202403634764	1.5174506828528074	1	insig	NA
MamRep1161|TcMar-Tigger|DNA	0	0	1	insig	NA
MamRep137|TcMar-Tigger|DNA	0.951022349025202	1.13314447592068	1	insig	NA
MamRep137|TcMar?|DNA	0	0	1	insig	NA
MamRep1527|LTR|LTR	0	0	1	insig	NA
MamRep1879|hAT-Tip100?|DNA	0	0	1	insig	NA
MamRep1894|hAT|DNA	0	0	1	insig	NA
MamRep38|hAT|DNA	0.5617977528089888	0	1	insig	NA
MamRep4096|hAT-Tip100|DNA	0	1.0834236186348862	1	insig	NA
MamRep4096|hAT?|DNA	0	0	1	insig	NA
MamRep434|TcMar-Tigger|DNA	1.0816657652785289	1.221001221001221	1	insig	NA
MamRep488|hAT-Tip100|DNA	0	0	1	insig	NA
MamSINE1|tRNA-RTE|SINE	0.5694760820045558	0.3137747097583935	1	insig	NA
MamTip1|hAT-Tip100|DNA	0	3.021148036253776	1	insig	NA
MamTip2|hAT-Tip100|DNA	0.9295840111550081	1.380452788514633	1	insig	NA
MamTip3|hAT-Tip100|DNA	0.9009009009009008	2.0366598778004072	1	insig	NA
Mam_R4|Dong-R4|LINE	1.7361111111111112	0	1	insig	NA
Merlin1_HS|Merlin|DNA	0	0	1	insig	NA
Non_TE	1.025183925654894	1.0984878715521265	1	insig	NA
ORSL-2a|hAT-Tip100|DNA	2.6455026455026456	0	1	insig	NA
ORSL-2b|hAT-Tip100|DNA	0	0	1	insig	NA
ORSL|hAT-Tip100|DNA	0.9852216748768474	0	1	insig	NA
OldhAT1|hAT-Ac|DNA	0.9629272989889264	1.0989010989010988	1	insig	NA
PABL_A-int|ERV1|LTR	2.442002442002442	0	1	insig	NA
PABL_A|ERV1|LTR	3.878975950349108	1.7969451931716083	1	insig	NA
PABL_B-int|ERV1|LTR	1.040582726326743	1.2610340479192939	1	insig	NA
PABL_B|ERV1|LTR	4.184100418410042	1.6366612111292962	1	insig	NA
PRIMA4-int|ERV1|LTR	0	0	1	insig	NA
PRIMA41-int|ERV1|LTR	1.1049723756906078	1.2376237623762376	1	insig	NA
PRIMA4_LTR|ERV1|LTR	1.36986301369863	0	1	insig	NA
PRIMAX-int|ERV1|LTR	0	0	1	insig	NA
Penelope1_Vert|Penelope|LINE	0	2.1834061135371177	1	insig	NA
Plat_L3|CR1|LINE	0.3756574004507889	1.2881064834693001	1	insig	NA
PrimLTR79|ERV1|LTR	0	0	1	insig	NA
Ricksha_0|MULE-MuDR|DNA	0	0	1	insig	NA
Ricksha_a|MULE-MuDR|DNA	0	0	1	insig	NA
Ricksha_b|MULE-MuDR|DNA	0	0	1	insig	NA
Ricksha_c|MULE-MuDR|DNA	0	0	1	insig	NA
Ricksha|MULE-MuDR|DNA	0	0	1	insig	NA
THE1-int|ERVL-MaLR|LTR	0	0	1	insig	NA
THE1A-int|ERVL-MaLR|LTR	0.23236900197513655	0.40404040404040403	1	insig	NA
THE1A|ERVL-MaLR|LTR	1.3335308934656986	1.5025041736227045	1	insig	NA
THE1B-int|ERVL-MaLR|LTR	0.5948839976204641	1.0325729841359241	1	insig	NA
THE1B|ERVL-MaLR|LTR	0.6331284459334688	0.6983028205361752	1	insig	NA
THE1C-int|ERVL-MaLR|LTR	0.40040040040040037	0.5878894767783656	1	insig	NA
THE1C|ERVL-MaLR|LTR	0.6641308941616857	0.4831584759801215	1	insig	NA
THE1D-int|ERVL-MaLR|LTR	0.6315409599422591	0.42440318302387264	1	insig	NA
THE1D|ERVL-MaLR|LTR	0.8133582125257165	1.1135237458938814	1	insig	NA
Tigger10|TcMar-Tigger|DNA	0.8673026886383347	0	1	insig	NA
Tigger11a|TcMar-Tigger|DNA	0	0	1	insig	NA
Tigger12A|TcMar-Tigger|DNA	0	0	1	insig	NA
Tigger12c|TcMar-Tigger|DNA	0	0	1	insig	NA
Tigger12|TcMar-Tigger|DNA	0	0	1	insig	NA
Tigger13a|TcMar-Tigger|DNA	0.22983222247759136	0	1	insig	NA
Tigger14a|TcMar-Tigger|DNA	0	0	1	insig	NA
Tigger15a|TcMar-Tigger|DNA	1.308329699084169	0.9760858955588092	1	insig	NA
Tigger16a|TcMar-Tigger|DNA	0	0.7518796992481203	1	insig	NA
Tigger16b|TcMar-Tigger|DNA	0	0	1	insig	NA
Tigger17a|TcMar-Tigger|DNA	0.2050861361771944	0.23934897079942558	1	insig	NA
Tigger17b|TcMar-Tigger|DNA	0	0	1	insig	NA
Tigger17c|TcMar-Tigger|DNA	0	1.2376237623762376	1	insig	NA
Tigger17|TcMar-Tigger|DNA	0	0	1	insig	NA
Tigger18a|TcMar-Tigger|DNA	0	0	1	insig	NA
Tigger19a|TcMar-Tigger|DNA	1.1507479861910241	0	1	insig	NA
Tigger19b|TcMar-Tigger|DNA	1.2520868113522539	0.9025270758122743	1	insig	NA
Tigger1a_Art|TcMar-Tigger|DNA	0	4.291845493562231	1	insig	NA
Tigger1a_Mars|TcMar-Tigger|DNA	0	0	1	insig	NA
Tigger1|TcMar-Tigger|DNA	0.4203800235412813	0.7028939841970042	1	insig	NA
Tigger20a|TcMar-Tigger|DNA	1.38217000691085	0	1	insig	NA
Tigger2a|TcMar-Tigger|DNA	0	0.21706099413935315	1	insig	NA
Tigger2b_Pri|TcMar-Tigger|DNA	0.32981530343007914	0	1	insig	NA
Tigger2|TcMar-Tigger|DNA	0.7169315330385948	0.5406866720735334	1	insig	NA
Tigger3a|TcMar-Tigger|DNA	0.36968576709796674	0.5769508149430261	1	insig	NA
Tigger3b|TcMar-Tigger|DNA	0.18418467583497053	0.4272895598917533	1	insig	NA
Tigger3c|TcMar-Tigger|DNA	0.3469812630117973	0.39698292973402144	1	insig	NA
Tigger3d|TcMar-Tigger|DNA	0	0	1	insig	NA
Tigger3|TcMar-Tigger|DNA	0	0	1	insig	NA
Tigger4a|TcMar-Tigger|DNA	0	0.670690811535882	1	insig	NA
Tigger4b|TcMar-Tigger|DNA	0.3157562361856647	0	1	insig	NA
Tigger4|TcMar-Tigger|DNA	0.7911392405063291	0.29735355337496283	1	insig	NA
Tigger5b|TcMar-Tigger|DNA	0.6480881399870383	0	1	insig	NA
Tigger5|TcMar-Tigger|DNA	0	0	1	insig	NA
Tigger6a|TcMar-Tigger|DNA	0	0.6056935190793459	1	insig	NA
Tigger6b|TcMar-Tigger|DNA	2.6525198938992043	0	1	insig	NA
Tigger7|TcMar-Tigger|DNA	0.5167958656330749	2.388059701492537	1	insig	NA
Tigger8|TcMar-Tigger|DNA	0	1.1013215859030836	1	insig	NA
Tigger9a|TcMar-Tigger|DNA	0	0	1	insig	NA
Tigger9b|TcMar-Tigger|DNA	1.7543859649122808	0.9813542688910698	1	insig	NA
UCON107|hAT-Tag1|DNA	0	0	1	insig	NA
UCON11|TcMar-Tigger|DNA	0	0	1	insig	NA
UCON132b|hAT-Tip100|DNA	3.316749585406302	0	1	insig	NA
UCON23|hAT-Tip100?|DNA	0	0	1	insig	NA
UCON29|PiggyBac?|DNA	0	5.46448087431694	1	insig	NA
UCON33|TcMar-Tigger|DNA	0	0	1	insig	NA
UCON39|TcMar-Tigger|DNA	0	0	1	insig	NA
UCON49|L2|LINE	0	0	1	insig	NA
UCON55|TcMar-Tigger|DNA	0	0	1	insig	NA
UCON69|hAT?|DNA	0	0	1	insig	NA
UCON78|DNA|DNA	0	0	1	insig	NA
UCON80|hAT?|DNA	0	0	1	insig	NA
UCON81|hAT-Charlie|DNA	0	0	1	insig	NA
UCON86|L2|LINE	0	21.27659574468085	1	insig	NA
UCON89|hAT?|DNA	27.77777777777778	0	1	insig	NA
UCON8|DNA|DNA	5	0	1	insig	NA
UCON97|DNA|DNA	0	0	1	insig	NA
UCON99|DNA|DNA	0	33.333333333333336	1	insig	NA
X1_LINE|CR1|LINE	8.19672131147541	0	1	insig	NA
X2_LINE|CR1|LINE	5.405405405405405	0	1	insig	NA
X5B_LINE|CR1|LINE	0	0	1	insig	NA
X6A_LINE|CR1|LINE	1.5923566878980893	0	1	insig	NA
X6B_LINE|CR1|LINE	4.098360655737705	4.705882352941177	1	insig	NA
X7A_LINE|CR1|LINE	0	0	1	insig	NA
X7B_LINE|CR1|LINE	0	0	1	insig	NA
X7C_LINE|CR1|LINE	0	3.1847133757961785	1	insig	NA
X7D_LINE|CR1|LINE	0	0	1	insig	NA
X8_LINE|CR1|LINE	0	0	1	insig	NA
X9_LINE|L1|LINE	0	3.571428571428571	1	insig	NA
Zaphod2|hAT-Tip100|DNA	1.3227513227513228	0	1	insig	NA
Zaphod3|hAT-Tip100|DNA	0.828500414250207	2.7124773960216997	1	insig	NA
Zaphod|hAT-Tip100|DNA	0.5927682276229994	0.34281796366129585	1	insig	NA
hAT-16_Crp|hAT-Charlie|DNA	0	0	1	insig	NA
hAT-N1_Mam|hAT-Tip100?|DNA	1.9841269841269842	2.4390243902439024	1	insig	NA

## Sheet: Figure 3a
subf	obs_exp_hepg2	obs_exp_gp5d	padj_fisher	fisher_sig	lab	panel
AluJb|Alu|SINE	0.7708526991180539	0.7835524161481967	1	insig	NA	right
AluJo|Alu|SINE	0.6456646310295661	0.7936425058217855	1	insig	NA	right
AluJr4|Alu|SINE	0.6688963210702341	0.9168095029298043	1	insig	NA	right
AluJr|Alu|SINE	0.6827786737612864	0.8254381700952922	1	insig	NA	right
AluSc5|Alu|SINE	0.39021852237252863	0.6958942240779402	1	insig	NA	right
AluSc8|Alu|SINE	0.42758298997123534	0.3913069652639817	1	insig	NA	right
AluSc|Alu|SINE	0.5156284528691041	0.533862111043319	1	insig	NA	right
AluSg7|Alu|SINE	0.4965243296921549	0.38774718883288095	1	insig	NA	right
AluSg|Alu|SINE	0.4209966541844852	0.6197600151496893	1	insig	NA	right
AluSp|Alu|SINE	0.6843400192266959	0.9736004493540537	0.9231051794674471	insig	NA	right
AluSq2|Alu|SINE	0.3506595096161627	0.5228648812573855	1	insig	NA	right
AluSq|Alu|SINE	0.4823292116109795	0.5411621457079078	1	insig	NA	right
AluSx1|Alu|SINE	0.5067282247621193	0.36997742049566096	0.9264955522285453	insig	NA	right
AluSx3|Alu|SINE	0.4233461277940844	0.44043162299053074	1	insig	NA	right
AluSx4|Alu|SINE	0.23066277102875596	0.295980583673711	1	insig	NA	right
AluSx|Alu|SINE	0.5727419462812684	0.6672917733278877	1	insig	NA	right
AluSz6|Alu|SINE	0.5498985531979445	0.782472613458529	1	insig	NA	right
AluSz|Alu|SINE	0.49560455631205214	0.5805332071304622	1	insig	NA	right
AluYa5|Alu|SINE	1.094570928196147	0.16914749661705006	1	insig	NA	right
AluYc|Alu|SINE	0.48721071863580995	0.9323140033563303	1	insig	NA	right
AluYm1|Alu|SINE	0.5237430167597765	0.94684160692547	1	insig	NA	right
AluY|Alu|SINE	0.7041545116185495	0.5561203133409077	1	insig	NA	right
AmnSINE1|5S-Deu-L2|SINE	5.94732370433305	6.830601092896175	1	insig	NA	right
Charlie15b|hAT-Charlie|DNA	0	3.1364349189754313	0.648225333053896	insig	NA	right
Charlie3|hAT-Charlie|DNA	5.172413793103448	0	0.18503213545486516	insig	NA	right
Charlie7|hAT-Charlie|DNA	0.25412960609911056	0.963020030816641	1	insig	NA	right
ERV3-16A3_I-int|ERVL|LTR	0.6296788637794725	0.44682752457551383	1	insig	NA	right
ERVL-B4-int|ERVL|LTR	0.48109304339459247	1.2803133001958127	0.7524494065744866	insig	NA	right
ERVL-E-int|ERVL|LTR	1.3038704364534726	0.8442380751371886	1	insig	NA	right
FLAM_A|Alu|SINE	0.7109341674960898	0.8926578888640928	1	insig	NA	right
FLAM_C|Alu|SINE	0.38919592122674557	0.8945077225833384	1	insig	NA	right
FRAM|Alu|SINE	0.7136060894386299	0.896700143472023	1	insig	NA	right
HAL1ME|L1|LINE	0.24428972761695372	0.47058823529411764	1	insig	NA	right
HAL1|L1|LINE	0.5025441296563854	0.733962910407594	1	insig	NA	right
HERV16-int|ERVL|LTR	0.9980039920159681	1.2909888974954815	1	insig	NA	right
HERV17-int|ERV1|LTR	0	6.758229779812514	1.6364627259698113e-6	LTR	HERV17-int	right
HERV3-int|ERV1|LTR	2.3622047244094486	7.481296758104738	0.9237650664579486	insig	NA	right
HERVE-int|ERV1|LTR	0.9587727708533078	6.7975830815709966	0.05437473019399465	insig	NA	right
HERVH-int|ERV1|LTR	0.4445827590806029	0.034795921917951216	0.04518381676073902	insig	NA	right
HERVIP10F-int|ERV1|LTR	0.5431830526887561	3.034243606415258	0.9990235291273531	insig	NA	right
HERVIP10FH-int|ERV1|LTR	1.2936610608020698	3.0456852791878175	1	insig	NA	right
HERVK11D-int|ERVK|LTR	16.447368421052634	19.444444444444446	1	insig	NA	right
HERVL-int|ERVL|LTR	0.48152988924812545	2.704422526248807	1.5982618032671874e-5	LTR	HERVL-int	right
HSMAR2|TcMar-Mariner|DNA	6.733224982586487	22.045855379188712	2.611330370310923e-8	DNA	HSMAR2	right
L1HS|L1|LINE	1.858874265744665	1.75284837861525	1	insig	NA	right
L1M1|L1|LINE	0.722689561471974	1.4830460867806665	0.04776250535616712	insig	NA	right
L1M2|L1|LINE	0.3803727653100038	0.2561287961946579	1	insig	NA	right
L1M4b|L1|LINE	0.5293245818335803	0.7446632467317558	1	insig	NA	right
L1M4|L1|LINE	0.4944016286171296	0.7423904974016332	1	insig	NA	right
L1M5|L1|LINE	0.3273054578185091	0.30512223959723866	1	insig	NA	right
L1M6|L1|LINE	0.6106870229007634	0.8204406938584153	1	insig	NA	right
L1MA1|L1|LINE	0.24943876278373658	0.33304786373584544	1	insig	NA	right
L1MA2|L1|LINE	0.4722979109900091	0.7788161993769471	1	insig	NA	right
L1MA3|L1|LINE	0.3935339347339105	0.6520422895999255	1	insig	NA	right
L1MA4A|L1|LINE	0.14967072440630613	0.30916679548616477	1	insig	NA	right
L1MA4|L1|LINE	0.4139415514529348	0.25430733040879905	1	insig	NA	right
L1MA6|L1|LINE	0.7874635798094338	0.18146624727800628	0.39880701352153347	insig	NA	right
L1MA7|L1|LINE	0.3097893432465923	0.28947749312490956	1	insig	NA	right
L1MA8|L1|LINE	0.2800074668657831	0.5445634416409512	1	insig	NA	right
L1MA9|L1|LINE	0.15714375510717205	0.37381314327011733	1	insig	NA	right
L1MB1|L1|LINE	0.3913894324853229	0.5593536357986327	1	insig	NA	right
L1MB2|L1|LINE	0.13196964698119434	0.7750736319950394	0.14268442744884344	insig	NA	right
L1MB3|L1|LINE	0.35176586464049525	0.40387722132471726	1	insig	NA	right
L1MB4|L1|LINE	0.414765657403567	0.5338173277104574	1	insig	NA	right
L1MB5|L1|LINE	0.6820859428287964	0.6673340006673341	1	insig	NA	right
L1MB7|L1|LINE	0.4710426529122212	0.6954102920723227	1	insig	NA	right
L1MB8|L1|LINE	0.5185287610619469	0.42961093359826	1	insig	NA	right
L1MC1|L1|LINE	0.16241148574027153	0.3775864673010119	1	insig	NA	right
L1MC2|L1|LINE	0.2293928735280624	0.3565274229009448	1	insig	NA	right
L1MC3|L1|LINE	0.5280016896054067	0.1898562516951451	0.5040158440999954	insig	NA	right
L1MC4a|L1|LINE	0.576923076923077	0.1990049751243781	1	insig	NA	right
L1MC4|L1|LINE	0.23537719195010004	0.3421454802582058	1	insig	NA	right
L1MC5a|L1|LINE	0.6386950967868724	0.5795981452859351	1	insig	NA	right
L1MC5|L1|LINE	0.3309066843150231	0.25224922223156476	1	insig	NA	right
L1MCa|L1|LINE	0.5424300867888139	0.5655042412818096	1	insig	NA	right
L1MCb|L1|LINE	0.6599208095028596	0.9883050568275408	1	insig	NA	right
L1MCc|L1|LINE	0.35823034210997673	0.8355382258738338	1	insig	NA	right
L1MD1|L1|LINE	0.43290043290043284	0.5888125613346419	1	insig	NA	right
L1MD2|L1|LINE	0.4532178467116527	0.4677268475210477	1	insig	NA	right
L1MDa|L1|LINE	0.3810249571346923	0.19656985601258048	1	insig	NA	right
L1MD|L1|LINE	0.27277686852154936	0.4216147846251142	1	insig	NA	right
L1ME1|L1|LINE	0.4441812259401836	0.30670142616163165	1	insig	NA	right
L1ME2|L1|LINE	0.30692331301793313	0.4437011502099048	1	insig	NA	right
L1ME3A|L1|LINE	0.2936611150732055	0.26273440835495415	1	insig	NA	right
L1ME3B|L1|LINE	0.6118881118881119	0.6145861786397159	1	insig	NA	right
L1ME3Cz|L1|LINE	0.47853431774678695	0.4802305106451097	1	insig	NA	right
L1ME3G|L1|LINE	0.4170887207293094	0.32192788815305373	1	insig	NA	right
L1ME3|L1|LINE	0.29167274318214964	0.5065285907248986	1	insig	NA	right
L1ME4a|L1|LINE	0.2022312851798173	0.3139881731121461	1	insig	NA	right
L1ME4b|L1|LINE	0.5002728761142441	0.38553203420720594	1	insig	NA	right
L1ME4c|L1|LINE	0.3996802557953637	0.6129955046996322	1	insig	NA	right
L1MEc|L1|LINE	0.36542515811665494	0.41547309265049964	1	insig	NA	right
L1MEd|L1|LINE	0.23462376403552873	0.4776816517170001	1	insig	NA	right
L1MEf|L1|LINE	0.43038519474930065	0.36735239113010953	1	insig	NA	right
L1MEg|L1|LINE	0.17252533965926245	0.6734006734006734	0.14523871653727488	insig	NA	right
L1P1|L1|LINE	1.4571948998178506	0.8362952122099101	1	insig	NA	right
L1P3|L1|LINE	0.2899391127863149	0.5230907188761023	1	insig	NA	right
L1P4|L1|LINE	0	0.5936832106388031	0.9237650664579486	insig	NA	right
L1PA10|L1|LINE	0.41984732824427484	0.38881411694332285	1	insig	NA	right
L1PA11|L1|LINE	0.49962528103922055	0.4844961240310077	1	insig	NA	right
L1PA13|L1|LINE	0.27514100976750583	0.5354465624330692	1	insig	NA	right
L1PA14|L1|LINE	0.2696629213483146	0.34277096044423117	1	insig	NA	right
L1PA15-16|L1|LINE	1.192910702113156	5.931034482758621	2.0053456012642068e-4	LINE	L1PA15-16	right
L1PA15|L1|LINE	0.3874717468517921	0.4041935076417835	1	insig	NA	right
L1PA16|L1|LINE	0.577220567523262	1.102555438977113	0.14246074906548273	insig	NA	right
L1PA17|L1|LINE	0.24201355275895448	0.5047318611987381	1	insig	NA	right
L1PA2|L1|LINE	1.7834662190516155	1.4177111156770084	1	insig	NA	right
L1PA3|L1|LINE	1.563493746025016	1.0300358452474145	0.05876259383985476	insig	NA	right
L1PA4|L1|LINE	0.5887426920601886	0.36025726607118264	0.6032679379161957	insig	NA	right
L1PA5|L1|LINE	0.3519380589016333	0.24749412201460214	1	insig	NA	right
L1PA6|L1|LINE	0.34512907827527495	0.19819105617815574	1	insig	NA	right
L1PA7|L1|LINE	0.3879628072988736	0.23105592557990012	0.9237650664579486	insig	NA	right
L1PA8|L1|LINE	0.14824697946779336	0.26047696225978234	1	insig	NA	right
L1PB1|L1|LINE	2.031130988418647	3.207331042382589	0.003980077348157359	LINE	L1PB1	right
L1PB2|L1|LINE	0.571951498512926	0.946236559139785	1	insig	NA	right
L1PB3|L1|LINE	0.9261831990367694	0.7836990595611285	1	insig	NA	right
L1PB4|L1|LINE	0.24342745861733206	0.4679457182966776	1	insig	NA	right
L1PBa1|L1|LINE	12.820512820512821	16.52452025586354	1	insig	NA	right
L1PBa|L1|LINE	1.6025641025641026	3.320420586607637	0.23067901169042726	insig	NA	right
L1PREC2|L1|LINE	0.29093931837073983	0.2895752895752896	1	insig	NA	right
L2a|L2|LINE	0.700276092459404	0.5814005095021259	1	insig	NA	right
L2b|L2|LINE	1.1303444921993087	0.8606821931001978	0.9494940247799291	insig	NA	right
L2c|L2|LINE	0.719961367926599	0.7305749009968592	1	insig	NA	right
L2|L2|LINE	0.7482959998698616	0.6756841301818091	1	insig	NA	right
L3|CR1|LINE	0.6406685236768802	0.5602723785717364	1	insig	NA	right
L4_A_Mam|RTE-X|LINE	0.6130268199233716	1.1950286806883366	1	insig	NA	right
LTR104_Mam|Gypsy|LTR	1.95822454308094	3.289473684210526	1	insig	NA	right
LTR10A|ERV1|LTR	232.4786324786325	56.98778833107191	2.9701303526166836e-14	LTR	LTR10A	right
LTR10B1|ERV1|LTR	167.420814479638	193.77162629757788	1	insig	NA	right
LTR10B2|ERV1|LTR	201.49253731343282	160	1	insig	NA	right
LTR10C|ERV1|LTR	33.04178814382896	85.31157270029674	2.190492513818051e-5	LTR	LTR10C	right
LTR10D|ERV1|LTR	84.45945945945947	109.62566844919786	1	insig	NA	right
LTR10E|ERV1|LTR	116.52542372881356	108.45295055821371	1	insig	NA	right
LTR10F|ERV1|LTR	26.685393258426966	90.032154340836	1.3183632023236351e-5	LTR	LTR10F	right
LTR12C|ERV1|LTR	41.036254638880955	2.802062317865949	2.0071730968104145e-138	LTR	LTR12C	right
LTR12D|ERV1|LTR	34.7394540942928	2.072538860103627	7.101546007122386e-13	LTR	LTR12D	right
LTR12E|ERV1|LTR	25.69593147751606	1.6611295681063123	0.010977892180784425	insig	NA	right
LTR12F|ERV1|LTR	18.10436634717785	1.556420233463035	0.0017046147138492374	LTR	LTR12F	right
LTR12_|ERV1|LTR	54.2907180385289	0.6635700066357001	2.6583204873151725e-19	LTR	LTR12_	right
LTR12|ERV1|LTR	40.46535154274152	0.3993610223642173	1.0788521106909545e-24	LTR	LTR12	right
LTR14B|ERVK|LTR	0	31.578947368421055	1.3183632023236351e-5	LTR	LTR14B	right
LTR14C|ERVK|LTR	0	72.72727272727272	0.0010510319686360822	LTR	LTR14C	right
LTR16A1|ERVL|LTR	1.0291595197255574	2.0806241872561766	1	insig	NA	right
LTR16A2|ERVL|LTR	0.9182736455463728	2.721617418351477	1	insig	NA	right
LTR16C|ERVL|LTR	0.5495260337958511	0.737074865747078	1	insig	NA	right
LTR17|ERV1|LTR	2.6150627615062763	2.06953642384106	1	insig	NA	right
LTR18A|ERVL|LTR	127.19298245614034	85.6353591160221	1	insig	NA	right
LTR18B|ERVL|LTR	42.07119741100324	33.573141486810556	1	insig	NA	right
LTR1A1|ERV1|LTR	6.571741511500547	2.557544757033248	1	insig	NA	right
LTR1A2|ERV1|LTR	34.66796875	0.7518796992481203	6.285513640425501e-21	LTR	LTR1A2	right
LTR1|ERV1|LTR	14.17004048582996	0	0.06200538847374615	insig	NA	right
LTR22A|ERVK|LTR	3.676470588235294	42.780748663101605	0.04776250535616712	insig	NA	right
LTR22B1|ERVK|LTR	4.444444444444445	18.2370820668693	1	insig	NA	right
LTR22B2|ERVK|LTR	33.333333333333336	95.23809523809524	1	insig	NA	right
LTR22E|ERVK|LTR	0	20.66115702479339	0.9237650664579486	insig	NA	right
LTR22|ERVK|LTR	38.46153846153846	0	0.25057584595513677	insig	NA	right
LTR2752|ERV1|LTR	25.188916876574307	4.638218923933209	0.008598837132415993	LTR	LTR2752	right
LTR27B|ERV1|LTR	13.513513513513514	14.534883720930234	1	insig	NA	right
LTR27C|ERV1|LTR	2.320185614849188	11.516314779270633	1	insig	NA	right
LTR2B|ERV1|LTR	8.960573476702509	2.5348542458808616	1	insig	NA	right
LTR2C|ERV1|LTR	11.834319526627219	12.903225806451612	1	insig	NA	right
LTR2|ERV1|LTR	6.333567909922589	15.194147439504784	0.47890328788260095	insig	NA	right
LTR33C|ERVL|LTR	4.878048780487806	5.15084621044886	1	insig	NA	right
LTR33|ERVL|LTR	1.277003298925189	0.7312911351263508	1	insig	NA	right
LTR36|ERV1|LTR	2.5906735751295336	6.0728744939271255	1	insig	NA	right
LTR39|ERV1|LTR	1.0471204188481675	2.0601565718994643	1	insig	NA	right
LTR40A1|ERVL|LTR	8.97666068222621	1.4367816091954024	1	insig	NA	right
LTR44|ERV1|LTR	19.083969465648853	7.9787234042553195	1	insig	NA	right
LTR49-int|ERV1|LTR	0.4733727810650888	0.8949346697691068	1	insig	NA	right
LTR4|ERV1|LTR	31.446540880503143	61.320754716981135	1	insig	NA	right
LTR58|ERV1|LTR	18.181818181818183	44.44444444444444	1	insig	NA	right
LTR5B|ERVK|LTR	6.402048655569782	7.139214686384498	1	insig	NA	right
LTR5_Hs|ERVK|LTR	3.9665050683120313	2.685464921114468	1	insig	NA	right
LTR76|ERV1|LTR	10.638297872340425	20.242914979757085	1	insig	NA	right
LTR78|ERV1|LTR	0.9556574923547401	1.1867675419077288	1	insig	NA	right
LTR7B|ERV1|LTR	1.5835312747426762	20.320197044334975	4.140136328863743e-5	LTR	LTR7B	right
LTR7C|ERV1|LTR	86.41975308641976	76.5696784073507	1	insig	NA	right
LTR7Y|ERV1|LTR	5.47945205479452	130.18867924528303	6.622511510284593e-11	LTR	LTR7Y	right
LTR7|ERV1|LTR	1.0484927916120577	11.413156256484749	2.611330370310923e-8	LTR	LTR7	right
LTR88b|Gypsy?|LTR	8.73362445414847	14.809590973201693	1	insig	NA	right
LTR88c|Gypsy?|LTR	13.029315960912053	23.653088042049934	1	insig	NA	right
LTR8A|ERV1|LTR	1.1189854531891086	1.7772511848341233	1	insig	NA	right
LTR8B|ERV1|LTR	5.6408649326230025	6.051803437424352	1	insig	NA	right
LTR8|ERV1|LTR	1.1254019292604502	6.7558954748247295	6.012398551855373e-6	LTR	LTR8	right
LTR9|ERV1|LTR	6.320224719101124	2.672367717797969	1	insig	NA	right
MER103C|hAT-Charlie|DNA	0.36913990402362495	0.7062146892655368	1	insig	NA	right
MER115|hAT-Tip100|DNA	2.244668911335578	1.4343086632243258	1	insig	NA	right
MER11A|ERVK|LTR	1.4064697609001406	54.59900317172633	2.5123959435131706e-50	LTR	MER11A	right
MER11B|ERVK|LTR	0.5592841163310962	40.376850605652756	1.8805074325562912e-19	LTR	MER11B	right
MER11C|ERVK|LTR	1.6542597187758479	10.694065841895576	6.012398551855373e-6	LTR	MER11C	right
MER11D|ERVK|LTR	0	15.625	0.004803676260722816	LTR	MER11D	right
MER20|hAT-Charlie|DNA	0.7903264048051845	0.31061688513387586	1	insig	NA	right
MER21A|ERVL|LTR	1.644736842105263	1.8315018315018314	1	insig	NA	right
MER21C|ERVL|LTR	1.2791813239526704	0.889679715302491	1	insig	NA	right
MER2|TcMar-Tigger|DNA	0.11727453969743169	0.9250693802035153	0.5040158440999954	insig	NA	right
MER31A|ERV1|LTR	0	6.929406669553919	0.004493267233174765	LTR	MER31A	right
MER31B|ERV1|LTR	1.0822510822510822	5.34100246507806	0.3714399542036416	insig	NA	right
MER39B|ERV1|LTR	0.5307855626326964	3.0316154179298396	0.9990235291273531	insig	NA	right
MER39|ERV1|LTR	0.47114252061248524	2.0010915044569764	0.7131995928349563	insig	NA	right
MER41A|ERV1|LTR	1.2260912211868562	1.1632415664986429	1	insig	NA	right
MER41B|ERV1|LTR	5.068312031732041	1.414677276746242	0.025569665470009738	insig	NA	right
MER44B|TcMar-Tigger|DNA	13.668267454746953	1.1778563015312131	1.1961129054165265e-7	DNA	MER44B	right
MER44C|TcMar-Tigger|DNA	13.392857142857142	1.8256503879507076	6.8034966956583e-4	DNA	MER44C	right
MER44D|TcMar-Tigger|DNA	19.495412844036696	0.8802816901408451	2.928396052462627e-4	DNA	MER44D	right
MER48|ERV1|LTR	18.050541516245485	10.81081081081081	1	insig	NA	right
MER50C|ERV1|LTR	60.150375939849624	52.02312138728324	1	insig	NA	right
MER50|ERV1|LTR	2.5797373358348965	1.5988630307337006	1	insig	NA	right
MER51A|ERV1|LTR	0.6013229104028863	3.3081285444234405	0.9990235291273531	insig	NA	right
MER52A|ERV1|LTR	13.700787401574804	0.24271844660194175	2.2876439619616533e-26	LTR	MER52A	right
MER52C|ERV1|LTR	23.25581395348837	0.6112469437652812	4.104760131313491e-8	LTR	MER52C	right
MER52D|ERV1|LTR	9.0049527239982	0.9950248756218905	5.859453386143971e-4	LTR	MER52D	right
MER57B1|ERV1|LTR	0	7.421150278293135	0.04644500630240389	insig	NA	right
MER57B2|ERV1|LTR	0	3.1605562579013906	0.9237650664579486	insig	NA	right
MER58A|hAT-Charlie|DNA	0.29880478087649404	0.7060484819957638	1	insig	NA	right
MER5A1|hAT-Charlie|DNA	0.6027727546714888	1.0283256987940546	1	insig	NA	right
MER5A|hAT-Charlie|DNA	0.49784268171257884	0.6040992448759439	1	insig	NA	right
MER61C|ERV1|LTR	231.55216284987276	217.15328467153282	1	insig	NA	right
MER61D|ERV1|LTR	148.7603305785124	204.84581497797356	0.9990235291273531	insig	NA	right
MER61E|ERV1|LTR	201.18343195266272	191.75911251980983	1	insig	NA	right
MER61F|ERV1|LTR	13.452914798206278	20.527859237536656	1	insig	NA	right
MER68|ERVL|LTR	2.592912705272256	1.9736842105263157	1	insig	NA	right
MER74A|ERVL|LTR	0.8257638315441783	1.95822454308094	1	insig	NA	right
MER76|ERVL|LTR	2.742230347349177	4.4182621502209125	1	insig	NA	right
MER77B|ERVL|LTR	3.4825870646766175	1.4914243102162565	1	insig	NA	right
MER77|ERVL|LTR	3.354096789650215	1.753155680224404	1	insig	NA	right
MER91A|hAT-Tip100|DNA	2.847380410022779	1.3477088948787062	1	insig	NA	right
MER9a1|ERVK|LTR	0	9.378663540445487	0.22023071534459274	insig	NA	right
MER9a2|ERVK|LTR	0	7.385524372230428	0.9264955522285453	insig	NA	right
MER9a3|ERVK|LTR	0.9794319294809012	6.364359586316628	0.7060072891960233	insig	NA	right
MIR1_Amn|MIR|SINE	1.0088781275221952	1.2370496366166692	1	insig	NA	right
MIR3|MIR|SINE	0.6774903820561833	0.7938007938007938	1	insig	NA	right
MIRb|MIR|SINE	0.6327475624838218	0.6749859145501302	1	insig	NA	right
MIRc|MIR|SINE	0.8771438702573577	0.8890054797714819	1	insig	NA	right
MIR|MIR|SINE	0.6637960399325723	0.6000436395374209	1	insig	NA	right
MLT1A0|ERVL-MaLR|LTR	0.5622107857976906	0.23322449523555674	0.9237650664579486	insig	NA	right
MLT1A|ERVL-MaLR|LTR	0.29443517518892925	0.5450439928365647	1	insig	NA	right
MLT1B|ERVL-MaLR|LTR	0.8641724278161854	0.8500444341408755	1	insig	NA	right
MLT1C|ERVL-MaLR|LTR	0.726157818299177	1.0083504017646132	1	insig	NA	right
MLT1D|ERVL-MaLR|LTR	0.5560085995996737	0.40298206729800523	1	insig	NA	right
MLT1E1A|ERVL-MaLR|LTR	0.8890864636585909	1.3703323055841041	1	insig	NA	right
MLT1E2|ERVL-MaLR|LTR	0.33467202141900937	0.9243364584708833	1	insig	NA	right
MLT1F1|ERVL-MaLR|LTR	1.2893243940175347	1.6313213703099512	1	insig	NA	right
MLT1F2|ERVL-MaLR|LTR	1.203804020705429	0.8332561799833349	1	insig	NA	right
MLT1F|ERVL-MaLR|LTR	1.0655301012253595	0.9519923840609276	1	insig	NA	right
MLT1G1|ERVL-MaLR|LTR	0	1.1522633744855966	0.39749589656734075	insig	NA	right
MLT1G3|ERVL-MaLR|LTR	0.29112081513828236	1.102049812651532	1	insig	NA	right
MLT1G|ERVL-MaLR|LTR	2.2753128555176336	2.0197486535008973	1	insig	NA	right
MLT1H1|ERVL-MaLR|LTR	1.5476453681185056	0.3345040976751965	0.6663806899840453	insig	NA	right
MLT1H2|ERVL-MaLR|LTR	3.3516878142207327	4.789977892409728	1	insig	NA	right
MLT1H|ERVL-MaLR|LTR	7.0465956134942305	9.806649047155377	0.3852092955099533	insig	NA	right
MLT1I|ERVL-MaLR|LTR	1.0488777008600796	0.7424517406368586	1	insig	NA	right
MLT1J2|ERVL-MaLR|LTR	1.6778523489932886	1.17096018735363	1	insig	NA	right
MLT1J|ERVL-MaLR|LTR	1.0942415538230064	0.8428150021070374	1	insig	NA	right
MLT1K|ERVL-MaLR|LTR	1.2812690665039659	0.7196660749412273	1	insig	NA	right
MLT1L|ERVL-MaLR|LTR	1.4609915262491477	0.5383373067753595	0.5126896336923707	insig	NA	right
MLT1N2|ERVL-MaLR|LTR	0.9685230024213075	1.0913059294288832	1	insig	NA	right
MLT2A2|ERVL|LTR	0.8064516129032258	1.3885382479171926	1	insig	NA	right
MLT2B1|ERVL|LTR	0.3624501631025734	0.8620689655172414	1	insig	NA	right
MLT2B3|ERVL|LTR	1.4274061990212072	0.9523809523809524	1	insig	NA	right
MLT2D|ERVL|LTR	0.4587155963302752	0.8646031471554556	1	insig	NA	right
MLT2F|ERVL|LTR	2.796644027167399	0.9551098376313276	1	insig	NA	right
MSTA-int|ERVL-MaLR|LTR	0.3541076487252125	0.4754142895952187	1	insig	NA	right
MSTA|ERVL-MaLR|LTR	0.6411026966382177	0.6868989634070188	1	insig	NA	right
MSTB|ERVL-MaLR|LTR	0.9009820704567979	0.4897502273840342	1	insig	NA	right
MSTD|ERVL-MaLR|LTR	0.8091550109813894	0.3512469265893923	1	insig	NA	right
MamRTE1|RTE-BovB|LINE	1.1413353623739777	1.9053202403634764	1	insig	NA	right
Non_TE	0.9648374281827521	1.025183925654894	0.009663997644698566	NA	NA	right
PABL_A|ERV1|LTR	1.0741138560687433	3.878975950349108	1	insig	NA	right
THE1A|ERVL-MaLR|LTR	8.068952869979826	1.3335308934656986	8.048589736849678e-7	LTR	THE1A	right
THE1B-int|ERVL-MaLR|LTR	0.5193725979017346	0.5948839976204641	1	insig	NA	right
THE1B|ERVL-MaLR|LTR	4.204957780867442	0.6331284459334688	3.800112357079372e-21	LTR	THE1B	right
THE1C-int|ERVL-MaLR|LTR	0.7885398869759496	0.40040040040040037	1	insig	NA	right
THE1C|ERVL-MaLR|LTR	6.171862636493116	0.6641308941616857	4.687951917406112e-16	LTR	THE1C	right
THE1D-int|ERVL-MaLR|LTR	0.5811250581125058	0.6315409599422591	1	insig	NA	right
THE1D|ERVL-MaLR|LTR	2.9435211872202123	0.8133582125257165	4.363215779250725e-5	LTR	THE1D	right
Tigger15a|TcMar-Tigger|DNA	0.8174386920980926	1.308329699084169	1	insig	NA	right
Tigger1|TcMar-Tigger|DNA	0.2976754255405515	0.4203800235412813	1	insig	NA	right
Tigger2|TcMar-Tigger|DNA	0.3024803387779794	0.7169315330385948	1	insig	NA	right
Tigger7|TcMar-Tigger|DNA	10.167267956707118	0.5167958656330749	1.1490665934008843e-7	DNA	Tigger7	right
AluJb|Alu|SINE	0.7708526991180539	0.7835524161481967	1	insig	NA	left
AluJo|Alu|SINE	0.6456646310295661	0.7936425058217855	1	insig	NA	left
AluJr4|Alu|SINE	0.6688963210702341	0.9168095029298043	1	insig	NA	left
AluJr|Alu|SINE	0.6827786737612864	0.8254381700952922	1	insig	NA	left
AluSc5|Alu|SINE	0.39021852237252863	0.6958942240779402	1	insig	NA	left
AluSc8|Alu|SINE	0.42758298997123534	0.3913069652639817	1	insig	NA	left
AluSc|Alu|SINE	0.5156284528691041	0.533862111043319	1	insig	NA	left
AluSg7|Alu|SINE	0.4965243296921549	0.38774718883288095	1	insig	NA	left
AluSg|Alu|SINE	0.4209966541844852	0.6197600151496893	1	insig	NA	left
AluSp|Alu|SINE	0.6843400192266959	0.9736004493540537	0.9231051794674471	insig	NA	left
AluSq2|Alu|SINE	0.3506595096161627	0.5228648812573855	1	insig	NA	left
AluSq|Alu|SINE	0.4823292116109795	0.5411621457079078	1	insig	NA	left
AluSx1|Alu|SINE	0.5067282247621193	0.36997742049566096	0.9264955522285453	insig	NA	left
AluSx3|Alu|SINE	0.4233461277940844	0.44043162299053074	1	insig	NA	left
AluSx4|Alu|SINE	0.23066277102875596	0.295980583673711	1	insig	NA	left
AluSx|Alu|SINE	0.5727419462812684	0.6672917733278877	1	insig	NA	left
AluSz6|Alu|SINE	0.5498985531979445	0.782472613458529	1	insig	NA	left
AluSz|Alu|SINE	0.49560455631205214	0.5805332071304622	1	insig	NA	left
AluYa5|Alu|SINE	1.094570928196147	0.16914749661705006	1	insig	NA	left
AluYc|Alu|SINE	0.48721071863580995	0.9323140033563303	1	insig	NA	left
AluYm1|Alu|SINE	0.5237430167597765	0.94684160692547	1	insig	NA	left
AluY|Alu|SINE	0.7041545116185495	0.5561203133409077	1	insig	NA	left
AmnSINE1|5S-Deu-L2|SINE	5.94732370433305	6.830601092896175	1	SINE	AmnSINE1	left
Charlie15b|hAT-Charlie|DNA	0	3.1364349189754313	0.648225333053896	insig	NA	left
Charlie3|hAT-Charlie|DNA	5.172413793103448	0	0.18503213545486516	insig	NA	left
Charlie7|hAT-Charlie|DNA	0.25412960609911056	0.963020030816641	1	insig	NA	left
ERV3-16A3_I-int|ERVL|LTR	0.6296788637794725	0.44682752457551383	1	insig	NA	left
ERVL-B4-int|ERVL|LTR	0.48109304339459247	1.2803133001958127	0.7524494065744866	insig	NA	left
ERVL-E-int|ERVL|LTR	1.3038704364534726	0.8442380751371886	1	insig	NA	left
FLAM_A|Alu|SINE	0.7109341674960898	0.8926578888640928	1	insig	NA	left
FLAM_C|Alu|SINE	0.38919592122674557	0.8945077225833384	1	insig	NA	left
FRAM|Alu|SINE	0.7136060894386299	0.896700143472023	1	insig	NA	left
HAL1ME|L1|LINE	0.24428972761695372	0.47058823529411764	1	insig	NA	left
HAL1|L1|LINE	0.5025441296563854	0.733962910407594	1	insig	NA	left
HERV16-int|ERVL|LTR	0.9980039920159681	1.2909888974954815	1	insig	NA	left
HERV17-int|ERV1|LTR	0	6.758229779812514	1.6364627259698113e-6	insig	NA	left
HERV3-int|ERV1|LTR	2.3622047244094486	7.481296758104738	0.9237650664579486	insig	NA	left
HERVE-int|ERV1|LTR	0.9587727708533078	6.7975830815709966	0.05437473019399465	insig	NA	left
HERVH-int|ERV1|LTR	0.4445827590806029	0.034795921917951216	0.04518381676073902	insig	NA	left
HERVIP10F-int|ERV1|LTR	0.5431830526887561	3.034243606415258	0.9990235291273531	insig	NA	left
HERVIP10FH-int|ERV1|LTR	1.2936610608020698	3.0456852791878175	1	insig	NA	left
HERVK11D-int|ERVK|LTR	16.447368421052634	19.444444444444446	1	LTR	HERVK11D-int	left
HERVL-int|ERVL|LTR	0.48152988924812545	2.704422526248807	1.5982618032671874e-5	insig	NA	left
HSMAR2|TcMar-Mariner|DNA	6.733224982586487	22.045855379188712	2.611330370310923e-8	insig	NA	left
L1HS|L1|LINE	1.858874265744665	1.75284837861525	1	insig	NA	left
L1M1|L1|LINE	0.722689561471974	1.4830460867806665	0.04776250535616712	insig	NA	left
L1M2|L1|LINE	0.3803727653100038	0.2561287961946579	1	insig	NA	left
L1M4b|L1|LINE	0.5293245818335803	0.7446632467317558	1	insig	NA	left
L1M4|L1|LINE	0.4944016286171296	0.7423904974016332	1	insig	NA	left
L1M5|L1|LINE	0.3273054578185091	0.30512223959723866	1	insig	NA	left
L1M6|L1|LINE	0.6106870229007634	0.8204406938584153	1	insig	NA	left
L1MA1|L1|LINE	0.24943876278373658	0.33304786373584544	1	insig	NA	left
L1MA2|L1|LINE	0.4722979109900091	0.7788161993769471	1	insig	NA	left
L1MA3|L1|LINE	0.3935339347339105	0.6520422895999255	1	insig	NA	left
L1MA4A|L1|LINE	0.14967072440630613	0.30916679548616477	1	insig	NA	left
L1MA4|L1|LINE	0.4139415514529348	0.25430733040879905	1	insig	NA	left
L1MA6|L1|LINE	0.7874635798094338	0.18146624727800628	0.39880701352153347	insig	NA	left
L1MA7|L1|LINE	0.3097893432465923	0.28947749312490956	1	insig	NA	left
L1MA8|L1|LINE	0.2800074668657831	0.5445634416409512	1	insig	NA	left
L1MA9|L1|LINE	0.15714375510717205	0.37381314327011733	1	insig	NA	left
L1MB1|L1|LINE	0.3913894324853229	0.5593536357986327	1	insig	NA	left
L1MB2|L1|LINE	0.13196964698119434	0.7750736319950394	0.14268442744884344	insig	NA	left
L1MB3|L1|LINE	0.35176586464049525	0.40387722132471726	1	insig	NA	left
L1MB4|L1|LINE	0.414765657403567	0.5338173277104574	1	insig	NA	left
L1MB5|L1|LINE	0.6820859428287964	0.6673340006673341	1	insig	NA	left
L1MB7|L1|LINE	0.4710426529122212	0.6954102920723227	1	insig	NA	left
L1MB8|L1|LINE	0.5185287610619469	0.42961093359826	1	insig	NA	left
L1MC1|L1|LINE	0.16241148574027153	0.3775864673010119	1	insig	NA	left
L1MC2|L1|LINE	0.2293928735280624	0.3565274229009448	1	insig	NA	left
L1MC3|L1|LINE	0.5280016896054067	0.1898562516951451	0.5040158440999954	insig	NA	left
L1MC4a|L1|LINE	0.576923076923077	0.1990049751243781	1	insig	NA	left
L1MC4|L1|LINE	0.23537719195010004	0.3421454802582058	1	insig	NA	left
L1MC5a|L1|LINE	0.6386950967868724	0.5795981452859351	1	insig	NA	left
L1MC5|L1|LINE	0.3309066843150231	0.25224922223156476	1	insig	NA	left
L1MCa|L1|LINE	0.5424300867888139	0.5655042412818096	1	insig	NA	left
L1MCb|L1|LINE	0.6599208095028596	0.9883050568275408	1	insig	NA	left
L1MCc|L1|LINE	0.35823034210997673	0.8355382258738338	1	insig	NA	left
L1MD1|L1|LINE	0.43290043290043284	0.5888125613346419	1	insig	NA	left
L1MD2|L1|LINE	0.4532178467116527	0.4677268475210477	1	insig	NA	left
L1MDa|L1|LINE	0.3810249571346923	0.19656985601258048	1	insig	NA	left
L1MD|L1|LINE	0.27277686852154936	0.4216147846251142	1	insig	NA	left
L1ME1|L1|LINE	0.4441812259401836	0.30670142616163165	1	insig	NA	left
L1ME2|L1|LINE	0.30692331301793313	0.4437011502099048	1	insig	NA	left
L1ME3A|L1|LINE	0.2936611150732055	0.26273440835495415	1	insig	NA	left
L1ME3B|L1|LINE	0.6118881118881119	0.6145861786397159	1	insig	NA	left
L1ME3Cz|L1|LINE	0.47853431774678695	0.4802305106451097	1	insig	NA	left
L1ME3G|L1|LINE	0.4170887207293094	0.32192788815305373	1	insig	NA	left
L1ME3|L1|LINE	0.29167274318214964	0.5065285907248986	1	insig	NA	left
L1ME4a|L1|LINE	0.2022312851798173	0.3139881731121461	1	insig	NA	left
L1ME4b|L1|LINE	0.5002728761142441	0.38553203420720594	1	insig	NA	left
L1ME4c|L1|LINE	0.3996802557953637	0.6129955046996322	1	insig	NA	left
L1MEc|L1|LINE	0.36542515811665494	0.41547309265049964	1	insig	NA	left
L1MEd|L1|LINE	0.23462376403552873	0.4776816517170001	1	insig	NA	left
L1MEf|L1|LINE	0.43038519474930065	0.36735239113010953	1	insig	NA	left
L1MEg|L1|LINE	0.17252533965926245	0.6734006734006734	0.14523871653727488	insig	NA	left
L1P1|L1|LINE	1.4571948998178506	0.8362952122099101	1	insig	NA	left
L1P3|L1|LINE	0.2899391127863149	0.5230907188761023	1	insig	NA	left
L1P4|L1|LINE	0	0.5936832106388031	0.9237650664579486	insig	NA	left
L1PA10|L1|LINE	0.41984732824427484	0.38881411694332285	1	insig	NA	left
L1PA11|L1|LINE	0.49962528103922055	0.4844961240310077	1	insig	NA	left
L1PA13|L1|LINE	0.27514100976750583	0.5354465624330692	1	insig	NA	left
L1PA14|L1|LINE	0.2696629213483146	0.34277096044423117	1	insig	NA	left
L1PA15-16|L1|LINE	1.192910702113156	5.931034482758621	2.0053456012642068e-4	insig	NA	left
L1PA15|L1|LINE	0.3874717468517921	0.4041935076417835	1	insig	NA	left
L1PA16|L1|LINE	0.577220567523262	1.102555438977113	0.14246074906548273	insig	NA	left
L1PA17|L1|LINE	0.24201355275895448	0.5047318611987381	1	insig	NA	left
L1PA2|L1|LINE	1.7834662190516155	1.4177111156770084	1	insig	NA	left
L1PA3|L1|LINE	1.563493746025016	1.0300358452474145	0.05876259383985476	insig	NA	left
L1PA4|L1|LINE	0.5887426920601886	0.36025726607118264	0.6032679379161957	insig	NA	left
L1PA5|L1|LINE	0.3519380589016333	0.24749412201460214	1	insig	NA	left
L1PA6|L1|LINE	0.34512907827527495	0.19819105617815574	1	insig	NA	left
L1PA7|L1|LINE	0.3879628072988736	0.23105592557990012	0.9237650664579486	insig	NA	left
L1PA8|L1|LINE	0.14824697946779336	0.26047696225978234	1	insig	NA	left
L1PB1|L1|LINE	2.031130988418647	3.207331042382589	0.003980077348157359	insig	NA	left
L1PB2|L1|LINE	0.571951498512926	0.946236559139785	1	insig	NA	left
L1PB3|L1|LINE	0.9261831990367694	0.7836990595611285	1	insig	NA	left
L1PB4|L1|LINE	0.24342745861733206	0.4679457182966776	1	insig	NA	left
L1PBa1|L1|LINE	12.820512820512821	16.52452025586354	1	LINE	L1PBa1	left
L1PBa|L1|LINE	1.6025641025641026	3.320420586607637	0.23067901169042726	insig	NA	left
L1PREC2|L1|LINE	0.29093931837073983	0.2895752895752896	1	insig	NA	left
L2a|L2|LINE	0.700276092459404	0.5814005095021259	1	insig	NA	left
L2b|L2|LINE	1.1303444921993087	0.8606821931001978	0.9494940247799291	insig	NA	left
L2c|L2|LINE	0.719961367926599	0.7305749009968592	1	insig	NA	left
L2|L2|LINE	0.7482959998698616	0.6756841301818091	1	insig	NA	left
L3|CR1|LINE	0.6406685236768802	0.5602723785717364	1	insig	NA	left
L4_A_Mam|RTE-X|LINE	0.6130268199233716	1.1950286806883366	1	insig	NA	left
LTR104_Mam|Gypsy|LTR	1.95822454308094	3.289473684210526	1	insig	NA	left
LTR10A|ERV1|LTR	232.4786324786325	56.98778833107191	2.9701303526166836e-14	insig	NA	left
LTR10B1|ERV1|LTR	167.420814479638	193.77162629757788	1	LTR	LTR10B1	left
LTR10B2|ERV1|LTR	201.49253731343282	160	1	LTR	LTR10B2	left
LTR10C|ERV1|LTR	33.04178814382896	85.31157270029674	2.190492513818051e-5	insig	NA	left
LTR10D|ERV1|LTR	84.45945945945947	109.62566844919786	1	LTR	LTR10D	left
LTR10E|ERV1|LTR	116.52542372881356	108.45295055821371	1	LTR	LTR10E	left
LTR10F|ERV1|LTR	26.685393258426966	90.032154340836	1.3183632023236351e-5	insig	NA	left
LTR12C|ERV1|LTR	41.036254638880955	2.802062317865949	2.0071730968104145e-138	insig	NA	left
LTR12D|ERV1|LTR	34.7394540942928	2.072538860103627	7.101546007122386e-13	insig	NA	left
LTR12E|ERV1|LTR	25.69593147751606	1.6611295681063123	0.010977892180784425	insig	NA	left
LTR12F|ERV1|LTR	18.10436634717785	1.556420233463035	0.0017046147138492374	insig	NA	left
LTR12_|ERV1|LTR	54.2907180385289	0.6635700066357001	2.6583204873151725e-19	insig	NA	left
LTR12|ERV1|LTR	40.46535154274152	0.3993610223642173	1.0788521106909545e-24	insig	NA	left
LTR14B|ERVK|LTR	0	31.578947368421055	1.3183632023236351e-5	insig	NA	left
LTR14C|ERVK|LTR	0	72.72727272727272	0.0010510319686360822	insig	NA	left
LTR16A1|ERVL|LTR	1.0291595197255574	2.0806241872561766	1	insig	NA	left
LTR16A2|ERVL|LTR	0.9182736455463728	2.721617418351477	1	insig	NA	left
LTR16C|ERVL|LTR	0.5495260337958511	0.737074865747078	1	insig	NA	left
LTR17|ERV1|LTR	2.6150627615062763	2.06953642384106	1	insig	NA	left
LTR18A|ERVL|LTR	127.19298245614034	85.6353591160221	1	LTR	LTR18A	left
LTR18B|ERVL|LTR	42.07119741100324	33.573141486810556	1	LTR	LTR18B	left
LTR1A1|ERV1|LTR	6.571741511500547	2.557544757033248	1	insig	NA	left
LTR1A2|ERV1|LTR	34.66796875	0.7518796992481203	6.285513640425501e-21	insig	NA	left
LTR1|ERV1|LTR	14.17004048582996	0	0.06200538847374615	insig	NA	left
LTR22A|ERVK|LTR	3.676470588235294	42.780748663101605	0.04776250535616712	insig	NA	left
LTR22B1|ERVK|LTR	4.444444444444445	18.2370820668693	1	insig	NA	left
LTR22B2|ERVK|LTR	33.333333333333336	95.23809523809524	1	insig	NA	left
LTR22E|ERVK|LTR	0	20.66115702479339	0.9237650664579486	insig	NA	left
LTR22|ERVK|LTR	38.46153846153846	0	0.25057584595513677	insig	NA	left
LTR2752|ERV1|LTR	25.188916876574307	4.638218923933209	0.008598837132415993	insig	NA	left
LTR27B|ERV1|LTR	13.513513513513514	14.534883720930234	1	LTR	LTR27B	left
LTR27C|ERV1|LTR	2.320185614849188	11.516314779270633	1	insig	NA	left
LTR2B|ERV1|LTR	8.960573476702509	2.5348542458808616	1	insig	NA	left
LTR2C|ERV1|LTR	11.834319526627219	12.903225806451612	1	LTR	LTR2C	left
LTR2|ERV1|LTR	6.333567909922589	15.194147439504784	0.47890328788260095	LTR	LTR2	left
LTR33C|ERVL|LTR	4.878048780487806	5.15084621044886	1	insig	NA	left
LTR33|ERVL|LTR	1.277003298925189	0.7312911351263508	1	insig	NA	left
LTR36|ERV1|LTR	2.5906735751295336	6.0728744939271255	1	insig	NA	left
LTR39|ERV1|LTR	1.0471204188481675	2.0601565718994643	1	insig	NA	left
LTR40A1|ERVL|LTR	8.97666068222621	1.4367816091954024	1	insig	NA	left
LTR44|ERV1|LTR	19.083969465648853	7.9787234042553195	1	insig	NA	left
LTR49-int|ERV1|LTR	0.4733727810650888	0.8949346697691068	1	insig	NA	left
LTR4|ERV1|LTR	31.446540880503143	61.320754716981135	1	LTR	LTR4	left
LTR58|ERV1|LTR	18.181818181818183	44.44444444444444	1	insig	NA	left
LTR5B|ERVK|LTR	6.402048655569782	7.139214686384498	1	LTR	LTR5B	left
LTR5_Hs|ERVK|LTR	3.9665050683120313	2.685464921114468	1	insig	NA	left
LTR76|ERV1|LTR	10.638297872340425	20.242914979757085	1	LTR	LTR76	left
LTR78|ERV1|LTR	0.9556574923547401	1.1867675419077288	1	insig	NA	left
LTR7B|ERV1|LTR	1.5835312747426762	20.320197044334975	4.140136328863743e-5	insig	NA	left
LTR7C|ERV1|LTR	86.41975308641976	76.5696784073507	1	LTR	LTR7C	left
LTR7Y|ERV1|LTR	5.47945205479452	130.18867924528303	6.622511510284593e-11	insig	NA	left
LTR7|ERV1|LTR	1.0484927916120577	11.413156256484749	2.611330370310923e-8	insig	NA	left
LTR88b|Gypsy?|LTR	8.73362445414847	14.809590973201693	1	LTR	LTR88b	left
LTR88c|Gypsy?|LTR	13.029315960912053	23.653088042049934	1	LTR	LTR88c	left
LTR8A|ERV1|LTR	1.1189854531891086	1.7772511848341233	1	insig	NA	left
LTR8B|ERV1|LTR	5.6408649326230025	6.051803437424352	1	LTR	LTR8B	left
LTR8|ERV1|LTR	1.1254019292604502	6.7558954748247295	6.012398551855373e-6	insig	NA	left
LTR9|ERV1|LTR	6.320224719101124	2.672367717797969	1	insig	NA	left
MER103C|hAT-Charlie|DNA	0.36913990402362495	0.7062146892655368	1	insig	NA	left
MER115|hAT-Tip100|DNA	2.244668911335578	1.4343086632243258	1	insig	NA	left
MER11A|ERVK|LTR	1.4064697609001406	54.59900317172633	2.5123959435131706e-50	insig	NA	left
MER11B|ERVK|LTR	0.5592841163310962	40.376850605652756	1.8805074325562912e-19	insig	NA	left
MER11C|ERVK|LTR	1.6542597187758479	10.694065841895576	6.012398551855373e-6	insig	NA	left
MER11D|ERVK|LTR	0	15.625	0.004803676260722816	insig	NA	left
MER20|hAT-Charlie|DNA	0.7903264048051845	0.31061688513387586	1	insig	NA	left
MER21A|ERVL|LTR	1.644736842105263	1.8315018315018314	1	insig	NA	left
MER21C|ERVL|LTR	1.2791813239526704	0.889679715302491	1	insig	NA	left
MER2|TcMar-Tigger|DNA	0.11727453969743169	0.9250693802035153	0.5040158440999954	insig	NA	left
MER31A|ERV1|LTR	0	6.929406669553919	0.004493267233174765	insig	NA	left
MER31B|ERV1|LTR	1.0822510822510822	5.34100246507806	0.3714399542036416	insig	NA	left
MER39B|ERV1|LTR	0.5307855626326964	3.0316154179298396	0.9990235291273531	insig	NA	left
MER39|ERV1|LTR	0.47114252061248524	2.0010915044569764	0.7131995928349563	insig	NA	left
MER41A|ERV1|LTR	1.2260912211868562	1.1632415664986429	1	insig	NA	left
MER41B|ERV1|LTR	5.068312031732041	1.414677276746242	0.025569665470009738	insig	NA	left
MER44B|TcMar-Tigger|DNA	13.668267454746953	1.1778563015312131	1.1961129054165265e-7	insig	NA	left
MER44C|TcMar-Tigger|DNA	13.392857142857142	1.8256503879507076	6.8034966956583e-4	insig	NA	left
MER44D|TcMar-Tigger|DNA	19.495412844036696	0.8802816901408451	2.928396052462627e-4	insig	NA	left
MER48|ERV1|LTR	18.050541516245485	10.81081081081081	1	LTR	MER48	left
MER50C|ERV1|LTR	60.150375939849624	52.02312138728324	1	LTR	MER50C	left
MER50|ERV1|LTR	2.5797373358348965	1.5988630307337006	1	insig	NA	left
MER51A|ERV1|LTR	0.6013229104028863	3.3081285444234405	0.9990235291273531	insig	NA	left
MER52A|ERV1|LTR	13.700787401574804	0.24271844660194175	2.2876439619616533e-26	insig	NA	left
MER52C|ERV1|LTR	23.25581395348837	0.6112469437652812	4.104760131313491e-8	insig	NA	left
MER52D|ERV1|LTR	9.0049527239982	0.9950248756218905	5.859453386143971e-4	insig	NA	left
MER57B1|ERV1|LTR	0	7.421150278293135	0.04644500630240389	insig	NA	left
MER57B2|ERV1|LTR	0	3.1605562579013906	0.9237650664579486	insig	NA	left
MER58A|hAT-Charlie|DNA	0.29880478087649404	0.7060484819957638	1	insig	NA	left
MER5A1|hAT-Charlie|DNA	0.6027727546714888	1.0283256987940546	1	insig	NA	left
MER5A|hAT-Charlie|DNA	0.49784268171257884	0.6040992448759439	1	insig	NA	left
MER61C|ERV1|LTR	231.55216284987276	217.15328467153282	1	LTR	MER61C	left
MER61D|ERV1|LTR	148.7603305785124	204.84581497797356	0.9990235291273531	LTR	MER61D	left
MER61E|ERV1|LTR	201.18343195266272	191.75911251980983	1	LTR	MER61E	left
MER61F|ERV1|LTR	13.452914798206278	20.527859237536656	1	insig	NA	left
MER68|ERVL|LTR	2.592912705272256	1.9736842105263157	1	insig	NA	left
MER74A|ERVL|LTR	0.8257638315441783	1.95822454308094	1	insig	NA	left
MER76|ERVL|LTR	2.742230347349177	4.4182621502209125	1	insig	NA	left
MER77B|ERVL|LTR	3.4825870646766175	1.4914243102162565	1	insig	NA	left
MER77|ERVL|LTR	3.354096789650215	1.753155680224404	1	insig	NA	left
MER91A|hAT-Tip100|DNA	2.847380410022779	1.3477088948787062	1	insig	NA	left
MER9a1|ERVK|LTR	0	9.378663540445487	0.22023071534459274	insig	NA	left
MER9a2|ERVK|LTR	0	7.385524372230428	0.9264955522285453	insig	NA	left
MER9a3|ERVK|LTR	0.9794319294809012	6.364359586316628	0.7060072891960233	insig	NA	left
MIR1_Amn|MIR|SINE	1.0088781275221952	1.2370496366166692	1	insig	NA	left
MIR3|MIR|SINE	0.6774903820561833	0.7938007938007938	1	insig	NA	left
MIRb|MIR|SINE	0.6327475624838218	0.6749859145501302	1	insig	NA	left
MIRc|MIR|SINE	0.8771438702573577	0.8890054797714819	1	insig	NA	left
MIR|MIR|SINE	0.6637960399325723	0.6000436395374209	1	insig	NA	left
MLT1A0|ERVL-MaLR|LTR	0.5622107857976906	0.23322449523555674	0.9237650664579486	insig	NA	left
MLT1A|ERVL-MaLR|LTR	0.29443517518892925	0.5450439928365647	1	insig	NA	left
MLT1B|ERVL-MaLR|LTR	0.8641724278161854	0.8500444341408755	1	insig	NA	left
MLT1C|ERVL-MaLR|LTR	0.726157818299177	1.0083504017646132	1	insig	NA	left
MLT1D|ERVL-MaLR|LTR	0.5560085995996737	0.40298206729800523	1	insig	NA	left
MLT1E1A|ERVL-MaLR|LTR	0.8890864636585909	1.3703323055841041	1	insig	NA	left
MLT1E2|ERVL-MaLR|LTR	0.33467202141900937	0.9243364584708833	1	insig	NA	left
MLT1F1|ERVL-MaLR|LTR	1.2893243940175347	1.6313213703099512	1	insig	NA	left
MLT1F2|ERVL-MaLR|LTR	1.203804020705429	0.8332561799833349	1	insig	NA	left
MLT1F|ERVL-MaLR|LTR	1.0655301012253595	0.9519923840609276	1	insig	NA	left
MLT1G1|ERVL-MaLR|LTR	0	1.1522633744855966	0.39749589656734075	insig	NA	left
MLT1G3|ERVL-MaLR|LTR	0.29112081513828236	1.102049812651532	1	insig	NA	left
MLT1G|ERVL-MaLR|LTR	2.2753128555176336	2.0197486535008973	1	insig	NA	left
MLT1H1|ERVL-MaLR|LTR	1.5476453681185056	0.3345040976751965	0.6663806899840453	insig	NA	left
MLT1H2|ERVL-MaLR|LTR	3.3516878142207327	4.789977892409728	1	LTR	MLT1H2	left
MLT1H|ERVL-MaLR|LTR	7.0465956134942305	9.806649047155377	0.3852092955099533	LTR	MLT1H	left
MLT1I|ERVL-MaLR|LTR	1.0488777008600796	0.7424517406368586	1	insig	NA	left
MLT1J2|ERVL-MaLR|LTR	1.6778523489932886	1.17096018735363	1	insig	NA	left
MLT1J|ERVL-MaLR|LTR	1.0942415538230064	0.8428150021070374	1	insig	NA	left
MLT1K|ERVL-MaLR|LTR	1.2812690665039659	0.7196660749412273	1	insig	NA	left
MLT1L|ERVL-MaLR|LTR	1.4609915262491477	0.5383373067753595	0.5126896336923707	insig	NA	left
MLT1N2|ERVL-MaLR|LTR	0.9685230024213075	1.0913059294288832	1	insig	NA	left
MLT2A2|ERVL|LTR	0.8064516129032258	1.3885382479171926	1	insig	NA	left
MLT2B1|ERVL|LTR	0.3624501631025734	0.8620689655172414	1	insig	NA	left
MLT2B3|ERVL|LTR	1.4274061990212072	0.9523809523809524	1	insig	NA	left
MLT2D|ERVL|LTR	0.4587155963302752	0.8646031471554556	1	insig	NA	left
MLT2F|ERVL|LTR	2.796644027167399	0.9551098376313276	1	insig	NA	left
MSTA-int|ERVL-MaLR|LTR	0.3541076487252125	0.4754142895952187	1	insig	NA	left
MSTA|ERVL-MaLR|LTR	0.6411026966382177	0.6868989634070188	1	insig	NA	left
MSTB|ERVL-MaLR|LTR	0.9009820704567979	0.4897502273840342	1	insig	NA	left
MSTD|ERVL-MaLR|LTR	0.8091550109813894	0.3512469265893923	1	insig	NA	left
MamRTE1|RTE-BovB|LINE	1.1413353623739777	1.9053202403634764	1	insig	NA	left
Non_TE	0.9648374281827521	1.025183925654894	0.009663997644698566	insig	NA	left
PABL_A|ERV1|LTR	1.0741138560687433	3.878975950349108	1	insig	NA	left
THE1A|ERVL-MaLR|LTR	8.068952869979826	1.3335308934656986	8.048589736849678e-7	insig	NA	left
THE1B-int|ERVL-MaLR|LTR	0.5193725979017346	0.5948839976204641	1	insig	NA	left
THE1B|ERVL-MaLR|LTR	4.204957780867442	0.6331284459334688	3.800112357079372e-21	insig	NA	left
THE1C-int|ERVL-MaLR|LTR	0.7885398869759496	0.40040040040040037	1	insig	NA	left
THE1C|ERVL-MaLR|LTR	6.171862636493116	0.6641308941616857	4.687951917406112e-16	insig	NA	left
THE1D-int|ERVL-MaLR|LTR	0.5811250581125058	0.6315409599422591	1	insig	NA	left
THE1D|ERVL-MaLR|LTR	2.9435211872202123	0.8133582125257165	4.363215779250725e-5	insig	NA	left
Tigger15a|TcMar-Tigger|DNA	0.8174386920980926	1.308329699084169	1	insig	NA	left
Tigger1|TcMar-Tigger|DNA	0.2976754255405515	0.4203800235412813	1	insig	NA	left
Tigger2|TcMar-Tigger|DNA	0.3024803387779794	0.7169315330385948	1	insig	NA	left
Tigger7|TcMar-Tigger|DNA	10.167267956707118	0.5167958656330749	1.1490665934008843e-7	insig	NA	left

## Sheet: Figure 3b
motif	LTR10A	LTR10C	LTR10E	LTR10F	LTR14B	LTR14C	LTR18A	LTR7	LTR7B	LTR7C	LTR7Y	MER44B	MER44C	MER44D	MER61D	LTR10B1	LTR12	LTR12C	LTR12D	LTR12_	LTR2752	MER11A	MER52A	MER52C	MER52D	MER61E	LTR10B2	LTR10D	MER50C	MER61C	LTR12F	HSMAR2	MER11B	MER11C	MER11D
AC0046: MAF::NFE2/MAFG::NFE2L1/MAFK	2.3815038463196396	0.1634201915052591	0.33051353362206753	1.0298458173178993	0.35695642458003124	-0.14247693426892874	2.3490241054671857	1.2947895803621188	1.007650976079431	0.6462091119064372	0.8665896877213229	0	0	0	0	0	0	0	0	0	0	0	0	0	0	0	0	0	0	0	0	0	0	0	0
AC0049: BACH1/BACH2/BATF/BATF3/BATF::JUN/BNC2/FOS/FOS::JUN/FOS::JUNB/FOS::JUND/FOSB::JUNB/FOSL1/FOSL1::JUN/FOSL1::JUNB/FOSL1::JUND/FOSL2/FOSL2::JUN/FOSL2::JUNB/FOSL2::JUND/JDP2/JUN::JUNB/JUNB/JUND/NFE2	2.5072392543021276	0	0	3.0395365016728766	0	3.268659737841446	2.0388487614761215	0.23472975391898843	0	0	0.03796692721594213	1.8031312498508887	0.9491630851494459	2.3123636260177403	0.2725487985830242	0	0	0	0	0	0	0	0	0	0	0	0	0	0	0	0	0	0	0	0
AC0057: TBP	0	0	0	0	0.40461915158982836	0.28455626837843273	0	2.1993341079013717	0	1.1104408703742552	1.95635585246757	0	0	0	0.014723802590637079	-0.01957501871027901	-0.016555787881604195	0.7820964551187695	-0.018997144671138427	0.06890297872810162	1.122209242588715	1.1193955225105985	1.9949446832028503	2.9668846173044634	1.843917667674945	0.5789401448501759	0	0	0	0	0	0	0	0	0
AC0199: ZNF680	0	0	-0.02392300818164231	0	0	0	0	0	0	0	0	0	0	0	1.7055870774907134	0	0	0	0	0	2.484027716377565	0	2.3815303871150335	1.6470362377854013	2.8656562761844855	0.4190315545139063	0.1573797814362086	0.1966842022209849	-0.11082455094887561	1.3685321459166515	0	0	0	0	0
AC0240: NFYA/NFYB/NFYC	0.7783205801323638	1.4316634438892581	0.7877477366183071	1.167116942451576	0	0	0	0	0	0.12302829979721476	0.36827028634323117	0	0	0	0	1.1454946879139645	3.4902635536703017	2.976220066675695	3.2741384467155057	3.4505858658658304	2.34098393095131	0	1.779055318271805	1.153725845480663	1.1513596361809573	0	0.5543901425101032	1.074522652342935	0	0	3.4256734466902063	0	0	0	0
AC0382: ZNF416	0	0.014798328869099075	1.3649860826229512	0	0	0	0.5686681037702911	0	0	0	0.19355889431546017	0	0	0	0	0.672587149180751	0	0.558459272371527	0	0	0	0	0.050299196641065295	0	0	1.724835207237382	0.5257839837674024	0.996891635829657	0	1.3077802093037638	0	0.13690817018960974	2.4633082887369877	1.83562211613327	0
AC0475: TP53/TP63/TP73	0	2.539353137480651	3.0542334911558897	0	1.0435845803834325	0	0.24562920172538377	0	0	0	0	0	0	0	3.0604334025339286	3.320800830015662	0	0	-0.040491458543567636	0	0.15218976471391452	0	0	0	0	2.13022869049823	3.3798215914434877	2.831660872292241	3.5944971402864154	2.9740223119354816	0	3.580593265831428	0	0	0
AC0498: TFAP2A/TFAP2B/TFAP2C/TFAP2E	0	0	0	0	0.20497763180029754	0	0	0.16537930791169933	0.22797175429846536	0.1704518675965404	0	0	0	0	0.07726294320845281	0	0	0	0	0	0	2.531910110885749	0	0	0	0.4391921549112491	0	0	-0.02661822338970699	0	0	0	1.3590242277948275	1.4568244680580928	0
AC0524: KLF1/KLF10/KLF12/KLF14/KLF15/KLF4/KLF5/KLF7/SP1/SP2/SP4	0.48978973953160276	0.28656043935701925	0	1.0808416987200167	0	0.4502338929719662	0.16852861294132576	1.1174020550938732	2.270866595264685	0.54365823249168	0.8753584288984853	-0.08941857205211347	0	0	0.34812345244845666	0.11836816225632524	0.7638254243320034	1.488924706391151	1.4649694100556547	0.9832562887371699	0	1.6803711803597536	0.02609697767112246	0.1780925622325865	0	0.7504726300048129	0	0.3587599128428074	-0.013191892592793297	0.7436627511002197	0.8002773013868001	0	0.752358239437593	0.6234147234290633	0.5398041037225888
AC0629: ATF4/CEBPG/DBP/TEF	0	0	0	0	1.6003719533576783	0	1.5292538507928315	0	0	0	0	2.780768303692172	3.437963179383718	2.7663614937353294	0	0.009607653367006702	0	0	0	0	0	0	0	0	0	0	0	0.3439586868730743	0	0.015139623625786108	0	0.15787717231962076	0	0	0
AC0640: EHF/ELF1/ELF2/ELF3/ELF4/ELK1/ELK1::HOXA1/ELK1::HOXB13/ELK3/ELK4/ERF/ERF::FOXI1/ERF::HOXB13/ETS1/ETS2/ETV1/ETV2/ETV2::DRGX/ETV2::HOXB13/ETV3/ETV4/ETV5/ETV5::DRGX/ETV5::HOXA2/ETV6/ETV7/FEV/FLI1/FLI1::DRGX/FOXJ2::ELF1/GABPA/HOXB2::ELK1/HOXD12::ELK1/SPDEF/ZBTB7A	0.44329881258949894	1.0357295904952863	1.037001463825769	0.4034494540263354	0	0.35750179147861	0.021682147854854575	0.22763756729630558	0.6456128609176988	0.4897520326314263	0.7285285422148322	-0.04917424286812995	0	0	0.15375734676622158	0.43961777021456083	0.484104279006509	1.0008325081690073	0.36315507654433377	0.34916562326231265	0.24888504686786522	0.24115597151435259	0.3691419748175853	0.3493808978339012	0.2497052858349481	0	-0.03908853136959434	0.19253044833801267	0.2577317821557103	0.09328416056002475	0.7901377585754942	0.11939591749514054	0.5296926864788397	0.361284409368468	1.7706299900123077
AC0652: TEAD1/TEAD2/TEAD3/TEAD4	0	1.2962228123473498	0	0.08650578331767511	3.0019674859169676	0.8668688933504254	0	1.1335501730884936	2.521709208052525	2.67538112471274	1.815812659455373	0.4730955230754433	-0.16309924498047293	0	0.7013754605166951	0	0	0	0	0	-0.07029554826712744	1.5299814099832862	0	0	0	0.20165927939281605	0.9832153748920831	1.5844670833011811	0	0.09975432880279407	0	0	1.0861815752222763	1.6034459055221049	1.0114574554650486
AC0682: NFATC3/NFATC4	0	1.2806439453505947	0.052352048627515704	0	-0.06914963173246334	0	0.7576113869888655	1.4681993947538676	0	1.9005419136871518	1.8970780749464744	0.8441094437216546	0.5028889055031756	-0.01478333685349684	0.08655699245036055	0	0	0	0	0	0	0.023080310197365065	0.2097475667050147	0	0	1.999932451246672	0	0	0	-0.010277234663999784	0	0.3484643898073624	0	0	0.0844684168791234
AC0691: NFKB1/NFKB2/REL/RELA	0	-0.0022611998049174432	0	0	0	1.064242361491243	0	1.2895927183068205	0	0	0.2325456991012076	1.0340654828725933	0	0	0	0	0	0	0	0	0	0.33646029867404287	0	0	0	0.4240458786716517	0	0	0	0	0	0	1.7489304577355773	2.1018902926302334	2.922892380914387

## Sheet: Figure 4g_left
Figure 4g	Tetranscript was used to determine TE subfamilies expression. DESeq2 normalized LTR12C expression counts for GP5d cells with and without the inhibitor treatment were plotted.
LTR12C expression
Replicate1	GP5d_DMSO	GP5d_DNMTi_HDACi
Replicate2	375.684	10124.6
Replicate3	258.481	8603.13
	260.915	10270.1
P value (Unpaired t test, two sided)		6.22259e-05

[truncated: 36 more sheets: Figure 4g_right, Figure 4h, Figure 5a, Figure 5b, Figure 5d, Figure 5e, Figure 5f, Figure 6a, Figure 6b, Figure 6d, Supplementary Figure 1a, Supplementary Figure 1b, Supplementary Figure 1c, Supplementary Figure 2a, Supplementary Figure 2b, Supplementary Figure 2c, Supplementary Figure 3a, Supplementary Figure 3b, Supplementary Figure 3c, Supplementary Figure 4a …]
